# Supplementary material for: Crystal structure and Hirshfeld surface analysis of dimethyl 4-hy­droxy-5,4′-dimethyl-2′-(toluene-4-sulfonyl­amino)­biphenyl-2,3-di­carboxyl­ate
Source: Acta Crystallogr E Crystallogr Commun. 2024 Jan 1;80(Pt 1):62–6. doi: 10.1107/S205698902301071X (PMC10833369; doi:10.1107/S205698902301071X)
Supplement: Supplementary file 1 [file e-80-00062-sup1.cif]

##############################################################################
#                                                                            #
# This CIF contains the data in a paper accepted for publication in          #
# Acta Crystallographica Section E. It conforms to the requirements of       #
# Notes for Authors for Acta Crystallographica Section E, and has been       #
# peer reviewed under the auspices of the IUCr Commission on Journals.       #
#                                                                            #
# Full details of the Crystallographic Information File format               #
# are given in the paper "The Crystallographic Information File (CIF):       #
# a New Standard Archive File for Crystallography" by S. R. Hall, F. H.      #
# Allen and I. D. Brown [Acta Cryst. (1991), A47, 655-685].                  #
#                                                                            #
# The current version of the core CIF dictionary is obtainable from          #
# ftp://ftp.iucr.org/pub/cif_core.dic.                                       #
#                                                                            #
# Software is freely available for graphical display of the structure(s)     #
# in this CIF. For information consult the CIF software page                 #
# http://www.iucr.org/resources/cif/software.                                #
#                                                                            #
# This file may be used for bona fide research purposes within the           #
# scientific community so long as proper attribution is given to the journal # 
# article from which it was obtained.                                        #
#                                                                            #
##############################################################################
data_I
_audit_creation_method     SHELXL-2013
_journal_date_recd_electronic     2023-11-29
_journal_date_accepted     2023-12-14
_journal_name_full     'Acta Crystallographica, Section E'
_journal_year     2024
_journal_volume     80
_journal_issue      1
_journal_page_first     0
_journal_page_last     0
_journal_paper_category     GO
_journal_paper_doi     10.1107/S205698902301071X
_journal_coeditor_code     JY2041
_publ_contact_author_name     'Ajaya Bhattarai'
_publ_contact_author_address
;
Department of Chemistry,
M.M.A.M.C (Tribhuvan University) Biratnagar,
Nepal
;
_publ_contact_author_email     'ajaya.bhattarai@mmamc.tu.edu.np'
_publ_contact_author_fax     ?
_publ_contact_author_phone     ?
_publ_section_title
;\
Crystal structure and Hirshfeld surface analysis of dimethyl
4-hydroxy-5,4'-dimethyl-2'-(toluene-4-sulfonylamino)biphenyl-2,3-\
dicarboxylate
;
_publ_section_title_footnote     .
loop_
    _publ_author_name
    _publ_author_address
    'Narmina A. Guliyeva'
;
Department of Organic Substances and Technology of High-Molecular Compounds,
SRI Geotechnological Problems of Oil, Gas and Chemistry,
Azerbaijan State Oil and Industry University,
Azadlig ave. 20, Az-1010 Baku,
Azerbaijan
;
    'Gleb M. Burkin'
;
RUDN University,
6 Miklukho-Maklaya St., Moscow 117198,
Russian Federation
;
    'Selbi Annadurdyyeva'
;
RUDN University,
6 Miklukho-Maklaya St., Moscow 117198,
Russian Federation
;
    'Victor N. Khrustalev'
;
RUDN University,
6 Miklukho-Maklaya St., Moscow 117198,
Russian Federation
Zelinsky Institute of Organic Chemistry of RAS,
4, 7 Leninsky Prospect, 119991 Moscow,
Russian Federation
;
    'Zeliha Atio\(glu'
;
Department of Aircraft Electrics and Electronics,
School of Applied Sciences,
Cappadocia University,
Mustafapa\,sa, 50420 \"Urg\"up,
Nev\,sehir, T\"urkiye
;
    'Akkurt, Mehmet'
;
Department of Physics,
Faculty of Sciences,
Erciyes University,
38039 Kayseri,
T\"urkiye
;
    'Ajaya Bhattarai'
;
Department of Chemistry,
M.M.A.M.C (Tribhuvan University) Biratnagar,
Nepal
;
_publ_section_synopsis
;
In the crystal, molecules  are connected by C---H...O and N---H...O  hydrogen
bonds, forming molecular layers parallel to the (100) plane. These layers are
connected to each other by C---H...\p interactions.
;
_chemical_name_systematic
;
Dimethyl 4-hydroxy-5,4'-dimethyl-2'-{[(4-methylphenyl)sulfonyl]amino}biphenyl-\
2,3-dicarboxylate
;
_chemical_name_common
;
Dimethyl
4-hydroxy-5,4'-dimethyl-2'-(toluene-4-sulfonylamino)biphenyl-2,3-dicarboxylate
;
_chemical_formula_moiety     'C25 H25 N O7 S'
_chemical_formula_sum     'C25 H25 N O7 S'
_chemical_formula_iupac     'C25 H25 N O7 S'
_chemical_formula_weight     483.52
_chemical_melting_point     ?
_space_group_crystal_system     monoclinic
_space_group_name_H-M_alt     'P 21/c'
_space_group_name_Hall     '-P 2ybc'
loop_
    _space_group_symop_operation_xyz
    'x, y, z'
    '-x, y+1/2, -z+1/2'
    '-x, -y, -z'
    'x, -y-1/2, z-1/2'
_cell_length_a     12.52978(9)
_cell_length_b     18.87277(12)
_cell_length_c     10.63916(7)
_cell_angle_alpha     90
_cell_angle_beta     109.4092(8)
_cell_angle_gamma     90
_cell_volume     2372.88(3)
_cell_formula_units_Z     4
_cell_measurement_reflns_used     26913
_cell_measurement_theta_min     4.398
_cell_measurement_theta_max     77.767
_cell_measurement_temperature     100(2)
_exptl_crystal_description     prism
_exptl_crystal_colour     colourless
_exptl_crystal_size_max     0.22
_exptl_crystal_size_mid     0.20
_exptl_crystal_size_min     0.15
_exptl_crystal_density_diffrn     1.354
_exptl_crystal_density_meas     ?
_exptl_crystal_density_method     ?
_exptl_crystal_F_000     1016
_exptl_absorpt_coefficient_mu     1.607
_exptl_absorpt_correction_type     multi-scan
_exptl_absorpt_process_details
;
(CrysAlisPro; Rigaku OD, 2021)
;
_exptl_absorpt_correction_T_min     0.654
_exptl_absorpt_correction_T_max     1.000
_exptl_special_details
;
CrysAlisPro 1.171.41.117a (Rigaku OD, 2021)
Empirical absorption correction using spherical harmonics,
implemented in SCALE3 ABSPACK scaling algorithm.
;
_diffrn_ambient_temperature     100(2)
_diffrn_source     'micro-focus sealed X-ray tube'
_diffrn_radiation_type     CuK\a
_diffrn_radiation_wavelength     1.54184
_diffrn_measurement_device_type     'XtaLAB Synergy, Dualflex, HyPix'
_diffrn_measurement_method     '\f and \w'
_diffrn_detector_area_resol_mean     ?
_diffrn_reflns_number     37027
_diffrn_reflns_av_R_equivalents     0.0437
_diffrn_reflns_av_unetI/netI     0.0241
_diffrn_reflns_theta_min     3.740
_diffrn_reflns_theta_max     77.784
_diffrn_reflns_theta_full     67.684
_diffrn_measured_fraction_theta_max     0.997
_diffrn_measured_fraction_theta_full     1.000
_diffrn_reflns_limit_h_min     -15
_diffrn_reflns_limit_h_max     15
_diffrn_reflns_limit_k_min     -22
_diffrn_reflns_limit_k_max     23
_diffrn_reflns_limit_l_min     -13
_diffrn_reflns_limit_l_max     13
_diffrn_standards_number     0
_diffrn_standards_interval_count     0
_diffrn_standards_interval_time     0
_diffrn_standards_decay_%     0
_refine_special_details     ?
_reflns_number_total     5051
_reflns_number_gt     4842
_reflns_threshold_expression     'I > 2\s(I)'
_refine_ls_structure_factor_coef     Fsqd
_refine_ls_matrix_type     full
_refine_ls_R_factor_all     0.0345
_refine_ls_R_factor_gt     0.0334
_refine_ls_wR_factor_gt     0.0866
_refine_ls_wR_factor_ref     0.0875
_refine_ls_goodness_of_fit_ref     1.034
_refine_ls_restrained_S_all     1.034
_refine_ls_number_reflns     5051
_refine_ls_number_parameters     321
_refine_ls_number_restraints     0
_refine_ls_hydrogen_treatment     mixed
_refine_ls_weighting_scheme     calc
_refine_ls_weighting_details
              'w=1/[\s^2^(Fo^2^)+(0.0419P)^2^+1.2070P] where P=(Fo^2^+2Fc^2^)/3'
_atom_sites_solution_hydrogens     mixed
_atom_sites_solution_primary     difmap
_atom_sites_solution_secondary     difmap
_refine_ls_shift/su_max     0.001
_refine_ls_shift/su_mean     0.000
_refine_diff_density_max     0.332
_refine_diff_density_min     -0.443
_refine_ls_extinction_method     SHELXL
_refine_ls_extinction_coef     0.00097(9)
_refine_ls_extinction_expression
                                  'Fc^*^=kFc[1+0.001xFc^2^\l^3^/sin(2\q)]^-1/4^'
loop_
    _atom_type_symbol
    _atom_type_description
    _atom_type_scat_dispersion_real
    _atom_type_scat_dispersion_imag
    _atom_type_scat_source
    'C' 'C' 0.0181 0.0091
                         'International Tables Vol C Tables 4.2.6.8 and 6.1.1.4'
    'H' 'H' 0.0000 0.0000
                         'International Tables Vol C Tables 4.2.6.8 and 6.1.1.4'
    'N' 'N' 0.0311 0.0180
                         'International Tables Vol C Tables 4.2.6.8 and 6.1.1.4'
    'O' 'O' 0.0492 0.0322
                         'International Tables Vol C Tables 4.2.6.8 and 6.1.1.4'
    'S' 'S' 0.3331 0.5567
                         'International Tables Vol C Tables 4.2.6.8 and 6.1.1.4'
_computing_data_collection
;
CrysAlisPro 1.171.41.117a (Rigaku OD, 2021)
;
_computing_cell_refinement
;
CrysAlisPro 1.171.41.117a (Rigaku OD, 2021)
;
_computing_data_reduction
;
CrysAlisPro 1.171.41.117a (Rigaku OD, 2021)
;
_computing_structure_solution
;
<i>SHELXT2016/6</i> (Sheldrick, 2015a)
;
_computing_structure_refinement
;
<i>SHELXL2016/6</i> (Sheldrick, 2015b)
;
_computing_molecular_graphics
;
ORTEP-3 for Windows (Farrugia, 2012)
;
_computing_publication_material
;
PLATON (Spek, 2020)
;
loop_
    _atom_site_type_symbol
    _atom_site_label
    _atom_site_fract_x
    _atom_site_fract_y
    _atom_site_fract_z
    _atom_site_U_iso_or_equiv
    _atom_site_adp_type
    _atom_site_calc_flag
    _atom_site_occupancy
    _atom_site_disorder_assembly
    _atom_site_disorder_group
    S S1 0.47540(2) 0.47876(2) 0.28445(3) 0.01572(9) Uani d 1 . .
    O O1 0.87334(8) 0.69147(5) 0.70753(10) 0.0219(2) Uani d 1 . .
    H H1O 0.8780(19) 0.6776(12) 0.791(2) 0.054(6) Uiso d 1 . .
    O O2 0.87491(9) 0.61396(5) 0.90556(9) 0.0289(2) Uani d 1 . .
    O O3 0.83061(9) 0.49945(5) 0.87207(9) 0.0254(2) Uani d 1 . .
    O O4 0.75736(8) 0.38919(5) 0.63886(9) 0.0229(2) Uani d 1 . .
    O O5 0.94306(8) 0.41300(5) 0.73522(9) 0.0245(2) Uani d 1 . .
    O O6 0.40571(7) 0.48386(5) 0.36703(9) 0.01983(19) Uani d 1 . .
    O O7 0.43510(7) 0.44113(5) 0.16051(8) 0.01987(19) Uani d 1 . .
    N N1 0.59121(9) 0.43960(5) 0.37778(10) 0.0167(2) Uani d 1 . .
    H H1N 0.6110(15) 0.4544(9) 0.4562(18) 0.028(4) Uiso d 1 . .
    C C1 0.85341(10) 0.63093(6) 0.63507(12) 0.0172(2) Uani d 1 . .
    C C2 0.84786(10) 0.56433(6) 0.69114(12) 0.0165(2) Uani d 1 . .
    C C3 0.82958(10) 0.50356(6) 0.60943(12) 0.0155(2) Uani d 1 . .
    C C4 0.81082(10) 0.51001(6) 0.47363(12) 0.0159(2) Uani d 1 . .
    C C5 0.81682(10) 0.57750(7) 0.42116(12) 0.0181(2) Uani d 1 . .
    H H5 0.8049 0.5819 0.3285 0.022 Uiso calc 1 . .
    C C6 0.83940(10) 0.63786(6) 0.49899(12) 0.0188(2) Uani d 1 . .
    C C7 0.85359(10) 0.56214(7) 0.83223(12) 0.0193(2) Uani d 1 . .
    C C8 0.82815(14) 0.49568(9) 1.00727(14) 0.0332(3) Uani d 1 . .
    H H8A 0.7721 0.5293 1.0178 0.050 Uiso calc 1 . .
    H H8B 0.9030 0.5076 1.0700 0.050 Uiso calc 1 . .
    H H8C 0.8077 0.4476 1.0254 0.050 Uiso calc 1 . .
    C C9 0.83582(10) 0.42959(6) 0.66379(11) 0.0175(2) Uani d 1 . .
    C C10 0.95930(14) 0.34207(8) 0.78924(16) 0.0360(4) Uani d 1 . .
    H H10A 0.9373 0.3076 0.7161 0.054 Uiso calc 1 . .
    H H10B 0.9125 0.3352 0.8460 0.054 Uiso calc 1 . .
    H H10C 1.0391 0.3352 0.8423 0.054 Uiso calc 1 . .
    C C11 0.78777(10) 0.44813(6) 0.38084(11) 0.0161(2) Uani d 1 . .
    C C12 0.67941(10) 0.41792(6) 0.32872(11) 0.0160(2) Uani d 1 . .
    C C13 0.65792(10) 0.36524(6) 0.23203(12) 0.0183(2) Uani d 1 . .
    H H13 0.5840 0.3457 0.1970 0.022 Uiso calc 1 . .
    C C14 0.74280(11) 0.34054(7) 0.18550(12) 0.0193(2) Uani d 1 . .
    C C15 0.85138(11) 0.36831(7) 0.24215(13) 0.0210(3) Uani d 1 . .
    H H15 0.9113 0.3506 0.2151 0.025 Uiso calc 1 . .
    C C16 0.87306(10) 0.42142(7) 0.33738(12) 0.0201(3) Uani d 1 . .
    H H16 0.9475 0.4399 0.3737 0.024 Uiso calc 1 . .
    C C17 0.51190(10) 0.56517(6) 0.25010(12) 0.0178(2) Uani d 1 . .
    C C18 0.50126(11) 0.62124(7) 0.32991(13) 0.0222(3) Uani d 1 . .
    H H18 0.4745 0.6133 0.4024 0.027 Uiso calc 1 . .
    C C19 0.53028(12) 0.68894(7) 0.30225(13) 0.0224(3) Uani d 1 . .
    H H19 0.5228 0.7273 0.3565 0.027 Uiso calc 1 . .
    C C20 0.57021(10) 0.70204(7) 0.19664(12) 0.0198(2) Uani d 1 . .
    C C21 0.58170(11) 0.64480(7) 0.11927(12) 0.0211(3) Uani d 1 . .
    H H21 0.6100 0.6526 0.0480 0.025 Uiso calc 1 . .
    C C22 0.55246(11) 0.57649(7) 0.14447(12) 0.0197(2) Uani d 1 . .
    H H22 0.5600 0.5380 0.0904 0.024 Uiso calc 1 . .
    C C23 0.59565(12) 0.77675(7) 0.16557(13) 0.0250(3) Uani d 1 . .
    H H23A 0.5250 0.8006 0.1147 0.037 Uiso calc 1 . .
    H H23B 0.6466 0.7758 0.1128 0.037 Uiso calc 1 . .
    H H23C 0.6319 0.8025 0.2489 0.037 Uiso calc 1 . .
    C C24 0.71670(12) 0.28600(7) 0.07589(14) 0.0264(3) Uani d 1 . .
    H H24A 0.6916 0.2420 0.1064 0.040 Uiso calc 1 . .
    H H24B 0.7849 0.2767 0.0528 0.040 Uiso calc 1 . .
    H H24C 0.6566 0.3038 -0.0027 0.040 Uiso calc 1 . .
    C C25 0.85016(13) 0.70949(7) 0.44329(14) 0.0273(3) Uani d 1 . .
    H H25A 0.9281 0.7264 0.4826 0.041 Uiso calc 1 . .
    H H25B 0.7985 0.7427 0.4645 0.041 Uiso calc 1 . .
    H H25C 0.8308 0.7061 0.3463 0.041 Uiso calc 1 . .
loop_
    _atom_site_aniso_label
    _atom_site_aniso_U_11
    _atom_site_aniso_U_22
    _atom_site_aniso_U_33
    _atom_site_aniso_U_12
    _atom_site_aniso_U_13
    _atom_site_aniso_U_23
    S1 0.01611(15) 0.01641(15) 0.01492(15) -0.00118(10) 0.00555(11) -0.00276(10)
    O1 0.0258(5) 0.0150(4) 0.0243(5) -0.0007(3) 0.0075(4) -0.0048(3)
    O2 0.0414(6) 0.0258(5) 0.0193(4) -0.0024(4) 0.0098(4) -0.0067(4)
    O3 0.0356(5) 0.0253(5) 0.0150(4) -0.0039(4) 0.0081(4) 0.0016(4)
    O4 0.0268(5) 0.0180(4) 0.0221(4) -0.0035(4) 0.0057(4) 0.0021(3)
    O5 0.0248(5) 0.0180(4) 0.0243(5) 0.0032(4) -0.0005(4) 0.0032(4)
    O6 0.0185(4) 0.0218(4) 0.0211(4) -0.0015(3) 0.0091(4) -0.0028(3)
    O7 0.0205(4) 0.0210(4) 0.0166(4) -0.0011(3) 0.0041(3) -0.0050(3)
    N1 0.0180(5) 0.0184(5) 0.0138(5) -0.0011(4) 0.0056(4) -0.0025(4)
    C1 0.0146(5) 0.0162(6) 0.0198(6) 0.0002(4) 0.0043(4) -0.0032(4)
    C2 0.0148(5) 0.0173(6) 0.0166(5) 0.0004(4) 0.0043(4) -0.0011(4)
    C3 0.0139(5) 0.0153(6) 0.0166(5) 0.0002(4) 0.0042(4) 0.0002(4)
    C4 0.0138(5) 0.0169(6) 0.0163(5) -0.0005(4) 0.0041(4) -0.0002(4)
    C5 0.0176(5) 0.0202(6) 0.0148(5) -0.0012(4) 0.0033(4) 0.0009(4)
    C6 0.0176(6) 0.0165(6) 0.0202(6) -0.0004(4) 0.0036(5) 0.0026(5)
    C7 0.0182(6) 0.0207(6) 0.0178(6) 0.0016(5) 0.0042(5) -0.0006(5)
    C8 0.0423(8) 0.0419(9) 0.0158(6) -0.0051(7) 0.0099(6) 0.0034(6)
    C9 0.0223(6) 0.0167(6) 0.0125(5) 0.0014(5) 0.0044(4) -0.0001(4)
    C10 0.0417(9) 0.0202(7) 0.0336(8) 0.0070(6) -0.0043(6) 0.0068(6)
    C11 0.0179(6) 0.0163(6) 0.0130(5) -0.0001(4) 0.0036(4) 0.0005(4)
    C12 0.0178(5) 0.0152(5) 0.0153(5) 0.0009(4) 0.0059(4) 0.0014(4)
    C13 0.0186(6) 0.0170(6) 0.0183(6) -0.0010(4) 0.0045(5) -0.0016(4)
    C14 0.0223(6) 0.0170(6) 0.0169(5) 0.0028(5) 0.0043(5) -0.0011(4)
    C15 0.0199(6) 0.0229(6) 0.0206(6) 0.0042(5) 0.0074(5) -0.0020(5)
    C16 0.0175(6) 0.0226(6) 0.0193(6) -0.0008(5) 0.0048(5) -0.0013(5)
    C17 0.0181(6) 0.0178(6) 0.0163(5) 0.0003(4) 0.0042(4) -0.0008(4)
    C18 0.0284(7) 0.0220(6) 0.0190(6) -0.0007(5) 0.0114(5) -0.0021(5)
    C19 0.0293(7) 0.0184(6) 0.0203(6) 0.0013(5) 0.0094(5) -0.0023(5)
    C20 0.0199(6) 0.0192(6) 0.0177(6) 0.0006(5) 0.0029(5) 0.0018(5)
    C21 0.0245(6) 0.0244(6) 0.0150(5) 0.0001(5) 0.0073(5) 0.0006(5)
    C22 0.0230(6) 0.0206(6) 0.0161(5) 0.0007(5) 0.0072(5) -0.0027(5)
    C23 0.0301(7) 0.0206(6) 0.0233(6) -0.0013(5) 0.0076(5) 0.0032(5)
    C24 0.0261(7) 0.0250(7) 0.0262(7) 0.0035(5) 0.0062(5) -0.0093(5)
    C25 0.0354(7) 0.0187(6) 0.0243(7) -0.0053(5) 0.0054(6) 0.0031(5)
_geom_special_details
;
 All esds (except the esd in the dihedral angle between two l.s. planes)
 are estimated using the full covariance matrix.  The cell esds are taken
 into account individually in the estimation of esds in distances, angles
 and torsion angles; correlations between esds in cell parameters are only
 used when they are defined by crystal symmetry.  An approximate (isotropic)
 treatment of cell esds is used for estimating esds involving l.s. planes.
;
loop_
    _geom_bond_atom_site_label_1
    _geom_bond_atom_site_label_2
    _geom_bond_site_symmetry_2
    _geom_bond_distance
    _geom_bond_publ_flag
    S1 O6 . 1.4330(9) ?
    S1 O7 . 1.4338(9) ?
    S1 N1 . 1.6372(11) ?
    S1 C17 . 1.7643(13) ?
    O1 C1 . 1.3543(14) ?
    O1 H1O . 0.91(2) ?
    O2 C7 . 1.2239(16) ?
    O3 C7 . 1.3203(16) ?
    O3 C8 . 1.4507(16) ?
    O4 C9 . 1.2020(16) ?
    O5 C9 . 1.3425(15) ?
    O5 C10 . 1.4444(16) ?
    N1 C12 . 1.4298(15) ?
    N1 H1N . 0.836(18) ?
    C1 C2 . 1.4029(17) ?
    C1 C6 . 1.4054(17) ?
    C2 C3 . 1.4112(16) ?
    C2 C7 . 1.4794(17) ?
    C3 C4 . 1.3899(16) ?
    C3 C9 . 1.5031(16) ?
    C4 C5 . 1.4028(17) ?
    C4 C11 . 1.4941(16) ?
    C5 C6 . 1.3811(17) ?
    C5 H5 . 0.9500 ?
    C6 C25 . 1.4999(17) ?
    C8 H8A . 0.9800 ?
    C8 H8B . 0.9800 ?
    C8 H8C . 0.9800 ?
    C10 H10A . 0.9800 ?
    C10 H10B . 0.9800 ?
    C10 H10C . 0.9800 ?
    C11 C16 . 1.3922(17) ?
    C11 C12 . 1.4056(17) ?
    C12 C13 . 1.3911(17) ?
    C13 C14 . 1.3940(17) ?
    C13 H13 . 0.9500 ?
    C14 C15 . 1.3942(18) ?
    C14 C24 . 1.5076(17) ?
    C15 C16 . 1.3864(18) ?
    C15 H15 . 0.9500 ?
    C16 H16 . 0.9500 ?
    C17 C18 . 1.3907(17) ?
    C17 C22 . 1.3952(17) ?
    C18 C19 . 1.3864(18) ?
    C18 H18 . 0.9500 ?
    C19 C20 . 1.3955(18) ?
    C19 H19 . 0.9500 ?
    C20 C21 . 1.3943(18) ?
    C20 C23 . 1.5064(17) ?
    C21 C22 . 1.3904(18) ?
    C21 H21 . 0.9500 ?
    C22 H22 . 0.9500 ?
    C23 H23A . 0.9800 ?
    C23 H23B . 0.9800 ?
    C23 H23C . 0.9800 ?
    C24 H24A . 0.9800 ?
    C24 H24B . 0.9800 ?
    C24 H24C . 0.9800 ?
    C25 H25A . 0.9800 ?
    C25 H25B . 0.9800 ?
    C25 H25C . 0.9800 ?
loop_
    _geom_angle_atom_site_label_1
    _geom_angle_atom_site_label_2
    _geom_angle_atom_site_label_3
    _geom_angle_site_symmetry_1
    _geom_angle_site_symmetry_3
    _geom_angle
    _geom_angle_publ_flag
    O6 S1 O7 . . 119.80(5) ?
    O6 S1 N1 . . 104.85(5) ?
    O7 S1 N1 . . 107.72(5) ?
    O6 S1 C17 . . 108.52(6) ?
    O7 S1 C17 . . 107.68(6) ?
    N1 S1 C17 . . 107.72(6) ?
    C1 O1 H1O . . 104.7(14) ?
    C7 O3 C8 . . 116.17(11) ?
    C9 O5 C10 . . 115.05(11) ?
    C12 N1 S1 . . 123.00(8) ?
    C12 N1 H1N . . 116.8(12) ?
    S1 N1 H1N . . 111.3(12) ?
    O1 C1 C2 . . 122.66(11) ?
    O1 C1 C6 . . 116.37(11) ?
    C2 C1 C6 . . 120.97(11) ?
    C1 C2 C3 . . 119.15(11) ?
    C1 C2 C7 . . 117.65(11) ?
    C3 C2 C7 . . 123.06(11) ?
    C4 C3 C2 . . 120.39(11) ?
    C4 C3 C9 . . 116.77(10) ?
    C2 C3 C9 . . 122.74(10) ?
    C3 C4 C5 . . 118.70(11) ?
    C3 C4 C11 . . 123.18(11) ?
    C5 C4 C11 . . 118.10(10) ?
    C6 C5 C4 . . 122.53(11) ?
    C6 C5 H5 . . 118.7 ?
    C4 C5 H5 . . 118.7 ?
    C5 C6 C1 . . 118.13(11) ?
    C5 C6 C25 . . 122.27(11) ?
    C1 C6 C25 . . 119.60(11) ?
    O2 C7 O3 . . 122.41(12) ?
    O2 C7 C2 . . 123.45(12) ?
    O3 C7 C2 . . 114.12(11) ?
    O3 C8 H8A . . 109.5 ?
    O3 C8 H8B . . 109.5 ?
    H8A C8 H8B . . 109.5 ?
    O3 C8 H8C . . 109.5 ?
    H8A C8 H8C . . 109.5 ?
    H8B C8 H8C . . 109.5 ?
    O4 C9 O5 . . 124.64(11) ?
    O4 C9 C3 . . 124.75(11) ?
    O5 C9 C3 . . 110.41(10) ?
    O5 C10 H10A . . 109.5 ?
    O5 C10 H10B . . 109.5 ?
    H10A C10 H10B . . 109.5 ?
    O5 C10 H10C . . 109.5 ?
    H10A C10 H10C . . 109.5 ?
    H10B C10 H10C . . 109.5 ?
    C16 C11 C12 . . 118.01(11) ?
    C16 C11 C4 . . 120.09(11) ?
    C12 C11 C4 . . 121.80(11) ?
    C13 C12 C11 . . 120.39(11) ?
    C13 C12 N1 . . 119.43(11) ?
    C11 C12 N1 . . 120.16(10) ?
    C12 C13 C14 . . 121.23(11) ?
    C12 C13 H13 . . 119.4 ?
    C14 C13 H13 . . 119.4 ?
    C13 C14 C15 . . 118.09(11) ?
    C13 C14 C24 . . 120.53(11) ?
    C15 C14 C24 . . 121.37(11) ?
    C16 C15 C14 . . 120.91(11) ?
    C16 C15 H15 . . 119.5 ?
    C14 C15 H15 . . 119.5 ?
    C15 C16 C11 . . 121.26(11) ?
    C15 C16 H16 . . 119.4 ?
    C11 C16 H16 . . 119.4 ?
    C18 C17 C22 . . 120.65(12) ?
    C18 C17 S1 . . 119.52(10) ?
    C22 C17 S1 . . 119.82(9) ?
    C19 C18 C17 . . 119.11(12) ?
    C19 C18 H18 . . 120.4 ?
    C17 C18 H18 . . 120.4 ?
    C18 C19 C20 . . 121.58(12) ?
    C18 C19 H19 . . 119.2 ?
    C20 C19 H19 . . 119.2 ?
    C21 C20 C19 . . 118.23(12) ?
    C21 C20 C23 . . 121.65(12) ?
    C19 C20 C23 . . 120.08(12) ?
    C22 C21 C20 . . 121.27(11) ?
    C22 C21 H21 . . 119.4 ?
    C20 C21 H21 . . 119.4 ?
    C21 C22 C17 . . 119.15(11) ?
    C21 C22 H22 . . 120.4 ?
    C17 C22 H22 . . 120.4 ?
    C20 C23 H23A . . 109.5 ?
    C20 C23 H23B . . 109.5 ?
    H23A C23 H23B . . 109.5 ?
    C20 C23 H23C . . 109.5 ?
    H23A C23 H23C . . 109.5 ?
    H23B C23 H23C . . 109.5 ?
    C14 C24 H24A . . 109.5 ?
    C14 C24 H24B . . 109.5 ?
    H24A C24 H24B . . 109.5 ?
    C14 C24 H24C . . 109.5 ?
    H24A C24 H24C . . 109.5 ?
    H24B C24 H24C . . 109.5 ?
    C6 C25 H25A . . 109.5 ?
    C6 C25 H25B . . 109.5 ?
    H25A C25 H25B . . 109.5 ?
    C6 C25 H25C . . 109.5 ?
    H25A C25 H25C . . 109.5 ?
    H25B C25 H25C . . 109.5 ?
loop_
    _geom_torsion_atom_site_label_1
    _geom_torsion_atom_site_label_2
    _geom_torsion_atom_site_label_3
    _geom_torsion_atom_site_label_4
    _geom_torsion_site_symmetry_1
    _geom_torsion_site_symmetry_2
    _geom_torsion_site_symmetry_3
    _geom_torsion_site_symmetry_4
    _geom_torsion
    _geom_torsion_publ_flag
    O6 S1 N1 C12 . . . . 173.68(9) ?
    O7 S1 N1 C12 . . . . 45.03(11) ?
    C17 S1 N1 C12 . . . . -70.86(11) ?
    O1 C1 C2 C3 . . . . -178.41(11) ?
    C6 C1 C2 C3 . . . . 0.95(17) ?
    O1 C1 C2 C7 . . . . 5.80(17) ?
    C6 C1 C2 C7 . . . . -174.84(11) ?
    C1 C2 C3 C4 . . . . -3.68(17) ?
    C7 C2 C3 C4 . . . . 171.87(11) ?
    C1 C2 C3 C9 . . . . 172.71(11) ?
    C7 C2 C3 C9 . . . . -11.74(18) ?
    C2 C3 C4 C5 . . . . 3.56(17) ?
    C9 C3 C4 C5 . . . . -173.04(10) ?
    C2 C3 C4 C11 . . . . -178.27(11) ?
    C9 C3 C4 C11 . . . . 5.13(17) ?
    C3 C4 C5 C6 . . . . -0.73(18) ?
    C11 C4 C5 C6 . . . . -178.99(11) ?
    C4 C5 C6 C1 . . . . -1.93(18) ?
    C4 C5 C6 C25 . . . . 177.57(12) ?
    O1 C1 C6 C5 . . . . -178.81(11) ?
    C2 C1 C6 C5 . . . . 1.80(18) ?
    O1 C1 C6 C25 . . . . 1.68(17) ?
    C2 C1 C6 C25 . . . . -177.72(12) ?
    C8 O3 C7 O2 . . . . 2.03(19) ?
    C8 O3 C7 C2 . . . . -176.26(11) ?
    C1 C2 C7 O2 . . . . -8.10(18) ?
    C3 C2 C7 O2 . . . . 176.29(12) ?
    C1 C2 C7 O3 . . . . 170.16(11) ?
    C3 C2 C7 O3 . . . . -5.45(17) ?
    C10 O5 C9 O4 . . . . -3.35(18) ?
    C10 O5 C9 C3 . . . . -178.35(11) ?
    C4 C3 C9 O4 . . . . -68.07(16) ?
    C2 C3 C9 O4 . . . . 115.42(14) ?
    C4 C3 C9 O5 . . . . 106.91(12) ?
    C2 C3 C9 O5 . . . . -69.60(14) ?
    C3 C4 C11 C16 . . . . -102.44(14) ?
    C5 C4 C11 C16 . . . . 75.74(15) ?
    C3 C4 C11 C12 . . . . 81.40(15) ?
    C5 C4 C11 C12 . . . . -100.42(14) ?
    C16 C11 C12 C13 . . . . -2.95(17) ?
    C4 C11 C12 C13 . . . . 173.28(11) ?
    C16 C11 C12 N1 . . . . 175.10(11) ?
    C4 C11 C12 N1 . . . . -8.66(17) ?
    S1 N1 C12 C13 . . . . -65.05(14) ?
    S1 N1 C12 C11 . . . . 116.88(11) ?
    C11 C12 C13 C14 . . . . 0.72(18) ?
    N1 C12 C13 C14 . . . . -177.35(11) ?
    C12 C13 C14 C15 . . . . 2.31(19) ?
    C12 C13 C14 C24 . . . . -176.98(12) ?
    C13 C14 C15 C16 . . . . -3.09(19) ?
    C24 C14 C15 C16 . . . . 176.20(12) ?
    C14 C15 C16 C11 . . . . 0.8(2) ?
    C12 C11 C16 C15 . . . . 2.20(18) ?
    C4 C11 C16 C15 . . . . -174.11(11) ?
    O6 S1 C17 C18 . . . . 18.25(12) ?
    O7 S1 C17 C18 . . . . 149.32(10) ?
    N1 S1 C17 C18 . . . . -94.76(11) ?
    O6 S1 C17 C22 . . . . -162.58(10) ?
    O7 S1 C17 C22 . . . . -31.51(12) ?
    N1 S1 C17 C22 . . . . 84.42(11) ?
    C22 C17 C18 C19 . . . . 0.8(2) ?
    S1 C17 C18 C19 . . . . 179.92(10) ?
    C17 C18 C19 C20 . . . . -0.2(2) ?
    C18 C19 C20 C21 . . . . -0.7(2) ?
    C18 C19 C20 C23 . . . . 177.09(12) ?
    C19 C20 C21 C22 . . . . 1.12(19) ?
    C23 C20 C21 C22 . . . . -176.63(12) ?
    C20 C21 C22 C17 . . . . -0.61(19) ?
    C18 C17 C22 C21 . . . . -0.35(19) ?
    S1 C17 C22 C21 . . . . -179.51(9) ?
loop_
    _geom_hbond_atom_site_label_D
    _geom_hbond_atom_site_label_H
    _geom_hbond_atom_site_label_A
    _geom_hbond_site_symmetry_A
    _geom_hbond_distance_DH
    _geom_hbond_distance_HA
    _geom_hbond_distance_DA
    _geom_hbond_angle_DHA
    _geom_hbond_publ_flag
    N1 H1N O4 . 0.836(18) 2.507(18) 3.0185(14) 120.5(15) yes
    N1 H1N O6 3_666 0.836(18) 2.280(18) 3.0643(14) 156.4(18) yes
    O1 H1O O2 . 0.91(2) 1.72(2) 2.5596(14) 152(2) yes
    C13 H13 O7 . 0.95 2.5300 3.0022(16) 111 no
    C18 H18 O6 . 0.95 2.5800 2.9370(16) 103 no
    C24 H24A O4 4_565 0.98 2.6000 3.3784(16) 137 yes
    C25 H25C O1 4_575 0.98 2.5900 3.2177(17) 122 yes
    C16 H16 Cg1 3_766 0.95 2.61 3.4780(14) 153 yes
_shelx_space_group_comment
;
The symmetry employed for this shelxl refinement is uniquely defined
by the following loop, which should always be used as a source of
symmetry information in preference to the above space-group names.
They are only intended as comments.
;
_shelx_estimated_absorpt_T_min     0.719
_shelx_estimated_absorpt_T_max     0.795
_shelx_hkl_file
;
   0   0   1 12.6030 9.65774  42
   0   0   2 538841. 20015.8  42
   0   0   3 52.1187 37.4717  42
   0   0   4 74253.3 2986.27  42
   0   0  -5 68.5328 55.6378  41
   0   0   5-6.15399 24.0182  47
   0   0   5-20.2757 43.8952  42
   0   0  -6 28785.9 1399.28  41
   0   0   6 27875.2 1444.94  42
   0   0   6 29905.6 1208.32  43
   0   0   6 28475.6 1198.38  47
   0   0   7-10.5686 37.9448  43
   0   0   7 27.5857 34.4823   6
   0   0   7-33.5603 72.6563  42
   0   0   7 20.3272 34.7929   4
   0   0  -7-28.2841 61.2339  41
   0   0   7 10.1525 38.0717  47
   0   0   7 20.2261 37.9236  16
   0   0   7 43.5508 32.6635  18
   0   0  -8 9091.69 732.887  41
   0   0   8 8417.98 752.342  42
   0   0   8 9287.34 506.702   6
   0   0   8 10062.5 502.212  18
   0   0   8 10566.4 536.465  16
   0   0   8 9726.61 531.811  43
   0   0   9 19.6839 38.4127  18
   0   0  -9 38.2180 82.7389  41
   0   0   9-43.8461 82.2061  42
   0   0   9-11.8257 46.1550   6
   0   0   9-13.6804 44.4262  43
   0   0   9-22.6539 42.4740   5
   0   0  10 557.376 101.326   6
   0   0  10 552.331 97.6406   5
   0   0  10 553.914 103.524  43
   0   0  10 539.257 86.3260  18
   0   0  11-8.41471 42.7290  17
   0   0  11 44.1669 46.8483  15
   0   0  11 27.4686 48.5600   6
   0   0  11 40.4761 43.8196  43
   0   0  11 23.9131 39.5464   5
   0   0 -12 481.650 57.6160  31
   0   0  12 440.479 61.1807  15
   0   0  12 407.216 53.9724   5
   0   0  12 440.314 61.0004  17
   0   0  12 347.529 58.1335  43
   0   1   0 24.3170 7.94076  48
   0  -1   1 102610. 3788.82  42
   0  -1   1 99655.6 3788.38  10
   0  -1   2 1480.29 125.787  42
   0  -1   3 100640. 3886.52  42
   0  -1   4 35538.9 1539.85  42
   0  -1   5 10348.9 474.898  47
   0  -1   5 10098.2 635.406  42
   0  -1  -5 10607.8 611.638  41
   0  -1   6 3945.15 248.658  47
   0  -1   6 3838.90 250.482  43
   0  -1  -6 4516.62 381.264  41
   0  -1   6 4142.11 397.637  42
   0   1   7 3534.98 247.528  16
   0   1   7 3268.15 229.281  18
   0  -1   7 3483.07 248.990  16
   0  -1   7 3470.95 231.548  18
   0  -1   7 3053.31 229.203   6
   0   1   7 2786.43 219.994   6
   0  -1  -7 3384.26 369.556  41
   0  -1   7 3617.75 409.796  42
   0  -1   7 3442.06 243.418  47
   0  -1   7 3934.64 256.754   4
   0  -1   7 3543.89 249.690  43
   0  -1   8 159.811 114.432  42
   0   1   8 27.4782 35.7854  19
   0   1   8 10.8311 38.9194   6
   0  -1   8 33.0100 49.1362   6
   0  -1   8 12.0518 45.2208  16
   0  -1   8 85.3335 42.3485  18
   0   1   8 47.6601 51.6160  16
   0   1   8 90.1501 53.1430  18
   0  -1  -8 102.293 82.5480  41
   0   1   8 63.2267 51.0386   5
   0  -1   8 37.6187 45.0482  43
   0   1   9 5341.39 344.102   5
   0   1   9 5439.18 346.415   6
   0  -1   9 5391.25 350.323   6
   0  -1   9 5353.87 321.681  18
   0   1   9 5738.44 336.575  18
   0  -1   9 5780.75 348.235   5
   0  -1   9 5471.42 368.875  43
   0  -1   9 4450.33 544.845  42
   0  -1  -9 4994.84 536.044  41
   0  -1  10 4559.87 274.685  18
   0   1  10 4657.10 289.318  18
   0  -1  10 4529.24 324.676  43
   0   1  10 5049.98 315.812  15
   0   1  10 5071.31 322.634   6
   0  -1  10 4593.80 303.981   5
   0  -1  10 5092.17 325.295   6
   0   1  10 5040.26 317.698   5
   0   1  11 4653.82 271.101   5
   0  -1  11 4303.73 278.308   6
   0  -1  11 4066.72 256.205   5
   0   1  11 4914.36 285.022   6
   0   1  11 4494.04 240.666  18
   0   1  11 4067.71 265.430  15
   0  -1  11 4420.39 273.514  15
   0   1  11 4009.00 261.017  17
   0   1 -11 4526.46 249.517  30
   0  -1  11 3552.71 266.417  43
   0  -1  12 530.671 70.5765  43
   0   1  12 592.211 71.8828  15
   0  -1  12 526.603 69.1460  15
   0   1  12 622.690 69.7041  17
   0  -1  12 580.776 67.0862  17
   0  -1  12 537.271 60.0001   5
   0   1  12 666.807 69.6612   5
   0   1 -12 678.488 71.9552  31
   0  -1 -12 556.331 57.6536  31
   0   2   0 410979. 15234.4  48
   0  -2   1 42102.4 1620.34  42
   0   2   1 42162.2 1621.05  42
   0   2   1 42986.9 1615.99  45
   0  -2   2 8549.86 410.221  42
   0   2   2 8203.16 404.557  42
   0   2   3 126.813 48.8663  42
   0  -2   3 189.374 54.9135  42
   0  -2   4 45580.6 1925.23  42
   0   2   4 46110.9 1928.34  42
   0   2   5 4576.09 255.328  47
   0  -2   5 4602.08 254.253  47
   0   2   5 4561.37 258.591  43
   0  -2   5 4717.06 259.432  43
   0  -2  -5 4890.66 365.935  41
   0   2   5 4858.90 391.077  42
   0  -2   5 4246.43 370.390  42
   0   2  -5 4213.38 343.267  41
   0   2   6 5177.39 305.252  47
   0  -2   6 5515.84 307.877  47
   0   2   6 5708.18 316.186  43
   0  -2   6 5122.63 306.961  43
   0  -2  -6 5167.22 431.308  41
   0   2  -6 5921.31 453.660  41
   0  -2   6 5145.83 463.498  42
   0   2   6 4932.91 452.878  42
   0   2   7 18.1252 29.4611  18
   0  -2   7 25.1449 28.7230  18
   0  -2   7 268.217 114.772  42
   0   2   7 101.963 82.2764  42
   0   2   7 9.06436 29.4669  19
   0  -2   7 41.1369 40.1609  16
   0   2  -7 28.2055 61.0776  41
   0  -2  -7 28.0673 60.7786  41
   0   2   7 139.116 54.3488  43
   0  -2   7 73.8806 53.6036  43
   0  -2   7 19.6879 31.9960   4
   0  -2   7 101.312 50.2739  47
   0   2   7 41.2187 41.7580  47
   0   2   8 35648.0 1923.09  42
   0   2  -8 40320.8 1893.58  41
   0  -2   8 37987.2 1943.17  42
   0  -2  -8 39778.2 1900.26  41
   0   2   8 36476.6 1552.04   5
   0  -2   8 36732.0 1558.83   6
   0   2   8 36976.1 1540.66  19
   0  -2   8 37882.8 1580.82  43
   0   2   8 35416.3 1573.31  43
   0   2   8 38026.4 1550.53  18
   0  -2   8 41168.7 1591.93  16
   0  -2   8 37056.0 1530.40  18
   0   2   9 1676.70 325.085  42
   0  -2   9 1473.77 305.561  42
   0  -2  -9 2150.94 339.747  41
   0   2   9 1937.28 178.885  18
   0   2  -9 2102.19 333.137  41
   0   2   9 1816.36 169.448  19
   0  -2   9 1921.57 200.540  43
   0   2   9 2489.89 222.229  43
   0  -2   9 2072.16 190.368   5
   0  -2   9 1978.54 193.308   6
   0   2   9 1979.73 188.673   5
   0  -2  10 444.054 97.4021   6
   0   2  10 348.141 80.5031   5
   0  -2  10 356.674 80.1683   5
   0   2  10 441.910 89.6428  18
   0  -2  10 505.448 99.7492  43
   0   2  10 411.588 92.5005  43
   0   2  10 368.096 83.4289  15
   0  -2  11 467.552 87.3432   6
   0   2  11 403.352 74.1721   5
   0  -2  11 412.266 72.5047   5
   0   2  11 393.532 76.8117  15
   0  -2  11 339.661 74.0527  15
   0  -2  11 364.416 78.4252  43
   0   2  11 329.651 74.1735  43
   0   2  11 421.069 75.8367  17
   0   2 -12 821.794 85.3907  31
   0   2  12 954.394 85.5946   5
   0  -2  12 694.230 67.5848   5
   0  -2  12 871.152 87.1391  15
   0   2  12 1017.88 90.5546  15
   0   2  12 885.635 83.6175  17
   0  -2  12 1055.59 86.2792  17
   0   3   0 42.5139 19.8658  48
   0   3   1 5283.43 264.295  48
   0   3   1 4993.67 241.087  45
   0  -3   1 4817.65 228.703  42
   0   3   1 4677.35 228.074  42
   0  -3   2 588.712 77.9344  42
   0   3   2 549.484 73.8577  42
   0   3   3 28925.2 1254.48  42
   0  -3   3 30064.9 1259.08  42
   0  -3  -4 10156.4 554.370  41
   0   3  -4 10208.0 557.336  41
   0   3   4 10757.8 595.080  42
   0  -3   4 10748.1 599.181  42
   0  -3   5 226.563 89.5299  42
   0   3   5 187.495 93.3145  42
   0  -3   5 262.257 51.2970  43
   0   3   5 205.645 49.8602  43
   0  -3   5 255.951 49.8272  47
   0   3   5 120.599 41.4104  47
   0   3  -5 344.711 93.6184  41
   0  -3  -5 305.811 90.4409  41
   0  -3   6 3483.17 228.612  47
   0   3   6 3488.47 228.919  47
   0   3   6 3338.41 232.514  43
   0  -3   6 3456.09 231.242  43
   0   3  -6 3217.57 327.443  41
   0  -3   6 3622.53 373.010  42
   0   3   6 3787.95 386.127  42
   0  -3  -6 3027.12 314.496  41
   0   3  -7 43588.4 1695.72  38
   0  -3   7 44698.6 1727.80  16
   0   3   7 43515.0 1720.64  16
   0   3   7 39431.6 1692.51  18
   0   3   7 40105.7 1694.90   6
   0  -3   7 41640.5 1721.97  43
   0   3   7 42391.0 1724.83  43
   0  -3   7 42095.3 1716.37  47
   0   3   7 42431.5 1720.11  47
   0  -3  -7 45762.8 1990.75  41
   0  -3   7 39640.4 2020.50  42
   0   3   7 38961.3 2025.68  42
   0   3  -7 44129.0 1987.64  41
   0   3   7 39701.7 1701.79  19
   0  -3   7 46063.1 1720.32   4
   0   3   7 39665.1 1693.77   5
   0   3   8 237.367 65.8008  18
   0  -3   8 301.162 82.9945  16
   0  -3   8 186.655 65.2656  43
   0   3   8 242.245 79.8253  43
   0  -3   8 360.866 84.2024   6
   0  -3  -8 434.790 145.111  41
   0   3  -8 201.142 103.059  41
   0  -3   8 278.344 136.429  42
   0   3   8 203.652 125.049  42
   0   3   8 257.799 71.3361  19
   0   3  -8 234.681 63.3260  38
   0   3   8 246.150 70.1283   5
   0  -3   9 19572.0 875.808   6
   0   3   9 18818.8 857.070   5
   0   3   9 16115.3 1169.01  42
   0  -3   9 15260.4 1139.35  42
   0  -3  -9 19619.0 1170.27  41
   0   3  -9 18613.5 1155.18  41
   0   3   9 18323.7 837.844  19
   0   3   9 18068.2 840.582  15
   0  -3   9 17603.7 871.952  43
   0   3   9 17514.1 876.417  43
   0  -3   9 21003.2 898.612  16
   0   3   9 19049.6 846.975  18
   0  -3  10 5651.75 341.695   5
   0   3  10 5582.86 348.052   5
   0  -3  10 6330.23 371.797   6
   0   3  10 6363.05 360.458  15
   0   3 -10 6245.75 340.525  36
   0   3  10 5711.86 349.630  17
   0   3  10 6243.61 346.626  18
   0  -3  10 5265.60 361.033  43
   0   3  10 5511.00 366.623  43
   0  -3  11 2570.22 206.786  43
   0   3  11 2664.82 211.147  43
   0   3  11 3371.56 199.962  18
   0   3  11 3003.98 206.143  17
   0   3  11 2805.61 203.200  15
   0  -3  11 2930.68 211.306   6
   0  -3  11 2580.22 185.836   5
   0   3  11 3146.40 209.821   5
   0   3  12 134.255 35.6732  17
   0  -3  12 129.421 34.3663  17
   0   3  12 135.190 38.9358   5
   0  -3  12 85.3859 22.0824   5
   0   3 -12 73.5471 36.1999  31
   0   3  12 144.227 37.7519  15
   0  -3  12 132.826 38.5332  15
   0   4   0 4051.19 235.759  48
   0   4   1 39699.5 1575.39  45
   0   4   1 41555.4 1607.70  48
   0   4   1 39470.9 1539.50  42
   0   4  -1 39474.0 1531.38  41
   0  -4   1 40732.3 1540.99  42
   0  -4  -1 41192.3 1532.84  41
   0  -4   2 63135.4 2447.15  42
   0   4   2 63249.3 2447.04  42
   0  -4  -3 15117.1 694.136  41
   0  -4   3 15181.8 721.945  42
   0   4   3 15217.0 721.443  42
   0  -4  -4 686.320 110.762  41
   0   4  -4 593.949 107.110  41
   0  -4   4 572.910 111.050  42
   0   4   4 655.484 123.991  42
   0  -4  -5 48591.3 2021.70  41
   0   4   5 49373.0 2087.95  42
   0   4  -5 47050.4 2022.28  41
   0  -4   5 46459.0 2068.91  42
   0  -4   5 46807.0 1858.45  47
   0   4   5 48009.1 1862.25  47
   0  -4   5 47630.3 1866.36  43
   0   4   5 47423.8 1868.37  43
   0   4   6 157.051 50.4030  43
   0  -4   6 154.108 51.1811  43
   0  -4   6 303.369 63.7194  47
   0   4   6 142.892 49.4329  47
   0  -4   6 216.618 92.9174  42
   0   4   6 137.913 79.2649  42
   0   4  -6 334.905 102.745  41
   0  -4  -6 110.037 71.7654  41
   0   4   7 9236.51 481.600  19
   0   4   7 9435.25 488.762  43
   0  -4   7 8731.55 476.095  43
   0   4   7 8557.01 471.908  47
   0  -4   7 8720.96 470.930  47
   0   4  -7 9163.91 467.621  38
   0   4   7 9089.66 455.676  33
   0   4   7 8939.86 464.081   6
   0   4   7 8128.72 455.438   5
   0  -4  -7 8515.02 631.341  41
   0   4   7 8855.73 707.540  42
   0  -4   7 8771.91 697.753  42
   0   4  -7 9250.61 658.226  41
   0  -4   7 9504.71 470.057   4
   0  -4   7 9436.99 487.517  16
   0   4   7 8839.50 464.203  18
   0   4  -8 194.649 64.1562  38
   0   4   8 198.837 65.5173  18
   0  -4   8 276.546 82.6655  16
   0  -4   8 358.960 85.0803  43
   0   4   8 140.538 69.5651  43
   0   4   8 150.768 57.0430  15
   0  -4  -8 328.007 133.066  41
   0   4  -8 164.778 107.289  41
   0   4   8 224.384 67.8681   6
   0   4   8 217.697 69.4714  19
   0   4   8 162.937 108.273  42
   0  -4   8 78.9612 85.8095  42
   0   4   8 280.667 71.4826   5
   0   4   9 2371.27 225.812  43
   0  -4   9 2352.12 222.865  43
   0  -4   9 2724.07 229.685   6
   0   4   9 2641.28 219.121   5
   0   4   9 2676.09 220.537   6
   0   4   9 2667.36 219.372  19
   0   4   9 2957.84 225.802  15
   0   4  -9 2795.78 212.033  38
   0   4   9 2007.14 357.120  42
   0  -4  -9 2335.29 348.171  41
   0  -4   9 2189.32 363.104  42
   0   4  -9 2571.02 363.064  41
   0   4   9 2830.64 219.076  18
   0   4   9 2396.07 210.211  17
   0  -4   9 2797.03 237.404  16
   0   4 -10 4181.57 268.022  36
   0  -4  10 3795.97 282.890  43
   0   4  10 3838.07 287.434  43
   0   4  10 3949.46 270.373  17
   0   4  10 3983.91 264.360  18
   0   4  10 4146.53 274.788  15
   0   4  10 4005.71 272.095   5
   0  -4  10 4304.76 287.575   6
   0  -4  10 3884.02 260.918   5
   0   4  10 4190.55 278.963   6
   0  -4  11 9310.55 497.728  43
   0   4  11 9913.62 508.332  43
   0   4  11 10772.3 499.587  15
   0   4  11 10254.1 492.834  17
   0  -4  11 10832.4 507.898   6
   0  -4  11 10160.2 470.506   5
   0   4  11 10949.7 500.969   5
   0   4 -12 13050.4 551.076  31
   0  -4  12 12268.7 540.162  15
   0   4  12 13261.2 539.241  17
   0  -4  12 11605.0 522.736  17
   0   4  12 13705.8 541.911   5
   0   5   0-16.8207 24.0945  48
   0  -5   1 2170.45 120.357  42
   0   5  -1 2099.94 114.531  41
   0   5   1 2066.57 117.773  42
   0  -5  -1 2272.44 115.607  41
   0   5   1 2285.80 182.232  48
   0   5   1 2167.62 161.901  45
   0  -5   2 28790.6 1170.96  42
   0  -5  -2 29916.8 1156.03  41
   0   5  -2 27588.9 1149.27  41
   0   5   2 27367.9 1168.01  42
   0   5   2 30043.3 1175.22  45
   0  -5   3 33.0532 35.8093  42
   0   5   3 33.1090 31.6417  42
   0   5  -3 45.8734 29.8303  41
   0  -5  -3 45.2609 29.4331  41
   0   5   4 31920.1 1377.73  42
   0   5  -4 28628.5 1318.62  41
   0  -5   4 30884.2 1371.30  42
   0  -5  -4 31254.1 1329.09  41
   0  -5  -5 1106.39 166.104  41
   0   5  -5 1332.84 179.752  41
   0  -5   5 1142.11 184.169  42
   0   5   5 1219.31 194.568  42
   0  -5   5 1353.02 120.505  43
   0   5   5 1410.23 124.585  43
   0  -5   5 1348.89 117.190  47
   0   5   5 1519.86 124.271  47
   0  -5   6 136.581 83.9782  42
   0   5   6 139.231 80.1110  42
   0   5   6 208.757 52.8171  15
   0   5   6 151.850 48.0560  18
   0  -5   6 173.471 51.9264  47
   0   5   6 186.868 51.7545  47
   0   5   6 290.655 61.5196  43
   0  -5   6 138.158 49.1603  43
   0  -5  -6 131.605 71.6335  41
   0   5  -6 312.277 102.720  41
   0   5  -7 27571.6 1122.14  39
   0   5  -7 27218.8 1139.51  38
   0   5   7 25727.1 1114.39  33
   0  -5   7 28110.4 1126.23   4
   0   5   7 25678.5 1125.69   5
   0   5   7 27137.9 1130.43   6
   0   5   7 25685.8 1433.03  42
   0   5  -7 26625.4 1362.42  41
   0  -5   7 25308.4 1418.38  42
   0  -5  -7 27064.6 1359.78  41
   0  -5   7 25492.7 1135.23  43
   0   5   7 26248.4 1143.55  43
   0   5   7 25875.5 1149.63  19
   0   5   7 26162.5 1127.32  18
   0  -5   7 27556.6 1146.55  16
   0   5   7 24730.7 1109.29  15
   0   5   8 6023.62 354.923  33
   0  -5  -8 6967.30 573.329  41
   0   5  -8 6313.36 561.096  41
   0   5   8 5901.72 598.805  42
   0  -5   8 5375.76 572.566  42
   0   5   8 6257.05 392.819  43
   0  -5   8 6184.86 384.433  43
   0   5   8 5907.85 368.421   5
   0   5   8 6254.51 371.126   6
   0   5   8 6157.86 383.874  19
   0   5  -8 6654.34 379.590  38
   0   5   8 6144.12 362.893  15
   0   5   8 6094.39 364.044  18
   0  -5   8 6641.39 388.313  16
   0   5   8 5937.88 362.531  17
   0   5   9 8112.12 748.830  42
   0  -5   9 7481.02 712.563  42
   0  -5  -9 8436.28 697.274  41
   0   5  -9 8535.26 697.806  41
   0  -5   9 9292.55 504.605   6
   0   5   9 9219.37 490.510   6
   0   5   9 9836.66 497.794   5
   0   5  -9 9398.95 486.636  38
   0   5   9 9183.50 495.157  19
   0  -5   9 8619.35 497.347  43
   0   5   9 8253.51 498.932  43
   0   5   9 9063.43 482.956  17
   0  -5   9 9972.15 515.190  16
   0   5   9 8959.34 482.601  18
   0   5   9 9284.42 485.934  15
   0   5 -10 4654.34 286.682  36
   0   5 -10 4335.49 264.146  38
   0   5  10 3717.14 283.457  43
   0  -5  10 4431.45 297.469  43
   0   5  10 4768.45 289.454  17
   0   5  10 4311.77 277.901  18
   0   5  10 4128.56 275.381  15
   0   5  10 4389.01 281.027   5
   0  -5  10 4165.08 287.458   6
   0  -5  10 3954.95 260.688   5
   0   5 -11 4824.63 261.651  36
   0   5  11 4691.43 277.209  15
   0   5  11 5601.95 291.289   5
   0  -5  11 5673.18 298.893   6
   0  -5  11 4608.07 251.398   5
   0   5  11 5157.99 284.918  17
   0  -5  11 4410.39 280.684  43
   0   5  11 4808.42 290.301  43
   0   5  12 239.391 55.6179  17
   0  -5  12 330.927 42.1640  17
   0   5 -12 310.663 51.3808  31
   0   5 -12 238.320 36.2963  30
   0   6   0 1537.90 154.595  48
   0   6   1 70250.7 2735.92  45
   0   6   1 75783.3 2777.15  48
   0   6  -1 73519.0 2626.59  41
   0  -6  -1 69431.4 2623.16  41
   0  -6   1 69421.5 2628.59  42
   0   6   1 67834.9 2622.81  42
   0   6   2 2367.21 181.587  45
   0   6   2 2230.84 165.722  42
   0  -6  -2 2915.58 169.589  41
   0  -6   2 2444.08 170.851  42
   0   6  -2 2476.66 162.224  41
   0   6  -3 5011.31 310.333  41
   0  -6   3 5269.18 333.799  42
   0  -6  -3 5740.89 321.630  41
   0   6   3 5335.44 335.690  42
   0   6  -4 43179.7 1808.68  41
   0  -6   4 44208.5 1857.23  42
   0  -6  -4 46082.8 1815.13  41
   0   6   4 42363.6 1846.99  42
   0   6   4 43513.4 1685.37  47
   0  -6   4 42502.0 1687.24  43
   0   6   4 43569.8 1688.66  43
   0  -6   5 55327.9 2325.85  42
   0   6   5 52724.6 2313.65  42
   0   6  -5 52645.1 2263.52  41
   0  -6  -5 54414.7 2256.53  41
   0   6   5 53647.6 2101.40  43
   0  -6   5 53899.0 2099.90  43
   0   6   5 54592.7 2098.34  47
   0  -6   5 53377.6 2095.33  47
   0  -6   6 1287.42 130.300  16
   0   6   6 1130.89 122.891  17
   0   6   6 1267.98 128.988  18
   0   6   6 1294.62 129.470   6
   0   6   6 1048.97 115.644  15
   0  -6   6 1406.46 135.117  43
   0   6   6 1060.40 120.233  43
   0  -6   6 1128.52 120.513  40
   0   6  -6 971.062 116.514  39
   0   6  -6 777.792 161.656  41
   0  -6   6 1305.01 128.069  47
   0   6   6 1117.61 120.567  47
   0  -6   6 934.522 192.970  42
   0  -6  -6 1440.87 205.031  41
   0   6   6 1425.58 234.369  42
   0   6  -7 1987.71 176.893  39
   0   6   7 1934.88 190.849  19
   0   6   7 1843.66 170.489  33
   0   6   7 1975.08 170.160  15
   0   6   7 2085.16 187.362  43
   0  -6   7 2088.28 184.175  43
   0   6  -7 2341.50 298.946  41
   0   6   7 2137.07 324.573  42
   0  -6  -7 1686.44 254.419  41
   0  -6   7 1775.59 287.586  42
   0   6  -7 2011.27 184.179  38
   0   6   7 1728.50 168.253  18
   0   6   7 1959.68 176.318  17
   0  -6   7 1930.39 181.459  16
   0   6   7 1823.36 168.929   6
   0   6  -8 4301.84 272.275  39
   0   6   8 3482.02 277.594  19
   0  -6  -8 3960.88 419.133  41
   0  -6   8 3352.71 428.452  42
   0   6  -8 3285.92 389.495  41
   0   6   8 3172.49 435.846  42
   0   6  -8 3979.99 279.184  38
   0   6   8 3564.78 254.120  33
   0   6   8 3655.09 277.589  43
   0  -6   8 3472.97 267.649  43
   0   6   8 3259.47 256.098   5
   0   6   8 3978.97 270.473   6
   0  -6   8 3848.36 274.644  16
   0   6   8 3742.00 264.768  17
   0   6   8 3717.79 264.784  18
   0   6   8 3742.80 259.905  15
   0   6  -9-11.0103 41.3033  38
   0   6   9 96.0544 56.6093  17
   0  -6   9 11.6052 41.6811  16
   0   6   9 10.4801 66.1587  18
   0  -6   9 72.2716 53.7723  43
   0   6   9 113.916 58.1409  43
   0   6   9 41.6270 47.8077  15
   0  -6   9-39.1092 84.6765  42
   0   6   9 82.1239 108.881  42
   0   6   9 61.2514 54.6871  19
   0  -6   9 93.7275 60.8325   6
   0  -6  -9 65.9294 87.4129  41
   0   6  -9 32.8894 79.6159  41
   0   6   9 43.0727 49.4671   5
   0   6  10 25524.1 1083.97   5
   0  -6  10 25297.3 1092.64   6
   0  -6  10 24289.0 1051.84   5
   0   6 -10 27945.3 1101.82  36
   0   6 -10 27057.0 1076.04  38
   0   6  10 26885.0 1085.90  18
   0   6  10 24674.0 1082.95  19
   0  -6  10 23926.3 1087.18  43
   0   6  10 24239.9 1097.30  43
   0   6  10 24801.5 1079.19  17
   0   6  10 24689.8 1077.33  15
   0   6 -11 2959.20 185.390  36
   0   6  11 2938.35 194.104  17
   0  -6  11 2788.21 192.684  43
   0   6  11 2929.12 193.326  15
   0  -6  11 3228.21 203.329   6
   0   6  11 2708.34 190.362   5
   0   6 -12 27450.4 1104.28  31
   0   6  12 28480.4 1093.32  17
   0   7   0 23.3704 33.4714  45
   0   7   0 12.8893 27.9114  48
   0   7   1 17271.0 815.842  45
   0   7   1 18746.0 857.302  48
   0   7  -1 17869.3 859.974  48
   0   7   2 88053.7 3289.63  45
   0   7  -2 85833.4 3214.99  41
   0   7   2 81659.2 3218.94  42
   0  -7   2 78934.3 3218.02  42
   0  -7  -2 90024.5 3216.50  41
   0  -7   3 31114.4 1365.29  42
   0   7  -3 31205.1 1343.68  41
   0  -7  -3 33729.1 1350.35  41
   0   7   3 32576.2 1370.80  42
   0   7   3 33323.9 1270.03  44
   0  -7   4 2336.70 147.725  47
   0   7   4 2143.89 144.647  47
   0  -7   4 2267.88 148.254  43
   0   7   4 2289.60 148.481  43
   0   7   4 1956.75 219.839  42
   0  -7  -4 2417.01 217.881  41
   0   7  -4 2868.59 236.119  41
   0  -7   4 2507.20 240.699  42
   0   7   5 128.735 77.0460  42
   0  -7   5 21.4528 40.2543  42
   0  -7   5 27.2682 24.5282  43
   0   7   5 163.950 45.6120  43
   0  -7  -5-17.1130 37.0841  41
   0   7  -5 51.9708 53.0639  41
   0   7   5 39.6034 31.1863  47
   0   7   6 1072.17 119.645  33
   0   7   6 861.928 105.963  15
   0  -7   6 1040.24 197.269  42
   0   7   6 1134.76 210.336  42
   0   7   6 895.045 125.215  19
   0   7   6 935.976 112.006  43
   0  -7   6 795.034 103.846  43
   0  -7   6 992.381 116.127  40
   0  -7  -6 1128.36 183.601  41
   0   7  -6 882.868 167.293  41
   0   7  -6 962.154 119.888  39
   0   7   6 824.785 108.383  18
   0   7   6 1003.71 118.308  17
   0  -7   6 810.988 108.050  16
   0   7   6 888.209 109.131   6
   0   7   6 953.427 114.053   5
   0   7  -7 2404.02 207.278  38
   0   7   7 2244.32 191.205  33
   0   7  -7 2001.49 278.320  41
   0  -7   7 2140.65 315.123  42
   0  -7  -7 2278.63 294.805  41
   0   7   7 1823.27 296.674  42
   0   7   7 2269.92 211.287  19
   0   7   7 2040.45 187.749  43
   0  -7   7 2122.54 186.535  43
   0   7   7 2075.60 182.230  15
   0   7   7 2163.64 187.896   6
   0  -7   7 2566.28 201.582  16
   0   7   7 1913.74 179.647  18
   0   7   7 2329.09 193.953  17
   0   7  -7 2309.52 197.611  39
   0   7  -8 32092.2 1654.88  41
   0   7   8 30187.0 1724.21  42
   0  -7   8 30347.3 1708.81  42
   0  -7  -8 33237.2 1660.82  41
   0  -7   8 31406.1 1407.02  43
   0   7   8 33294.7 1422.33  43
   0   7  -8 37976.6 1425.61  39
   0   7   8 33011.7 1395.62  14
   0   7   8 32147.5 1396.65  15
   0   7   8 34396.4 1416.14  18
   0   7   8 32215.7 1407.84  17
   0  -7   8 35666.5 1425.32  16
   0   7  -8 35975.1 1442.30  38
   0   7   8 33845.0 1449.86  19
   0   7   9-12.6541 47.4536  19
   0   7   9-10.1601 45.3493  15
   0   7   9 11.7858 49.4138  43
   0  -7   9 22.3997 42.0011  43
   0   7  -9 54.8532 43.1402  39
   0   7  -9 11.2953 44.0880  38
   0   7   9 10.9160 47.2682   8
   0  -7   9 67.8690 57.4336   6
   0   7   9 51.6771 80.6775  18
   0   7   9 41.6282 49.1075  17
   0  -7  10 14817.9 718.819  43
   0   7 -10 17582.6 748.110  36
   0   7 -10 16627.5 725.043  38
   0   7  10 15509.6 734.631  19
   0   7  10 17953.0 738.969  18
   0   7  10 16232.0 725.867  17
   0  -7  10 16347.6 736.623   6
   0  -7  10 14850.9 684.568   5
   0   7  10 15201.1 717.832   5
   0   7  10 15872.8 720.861  15
   0   7 -11 645.330 79.7137  36
   0  -7  11 874.462 93.2376   6
   0   7  11 786.072 95.5171   5
   0   7  11 707.298 85.4854  17
   0   7 -11 730.427 93.9595  31
   0   7 -11 903.181 100.739  30
   0   7  12 971.513 78.2800  17
   0   7 -12 999.165 80.4051  31
   0   8   0 1983.85 206.970  48
   0   8   0 1614.05 180.435  45
   0   8  -1 89620.7 3387.93  48
   0   8   1 85762.3 3358.56  48
   0   8   1 79410.7 3301.88  45
   0   8   2 69974.3 2562.25  44
   0   8   2 72291.2 2685.68  45
   0   8   2 64318.5 2558.23  42
   0   8  -2 70817.1 2566.82  41
   0  -8  -2 67267.1 2558.91  41
   0  -8   2 63326.1 2561.28  42
   0   8   3 22880.9 884.098  44
   0  -8   3 20052.1 949.911  42
   0   8  -3 21598.3 944.003  41
   0  -8  -3 23811.6 952.179  41
   0   8   3 20314.5 949.679  42
   0   8   4 40.2371 28.2956  44
   0  -8   4 46.1289 37.2219  42
   0   8   4-15.2150 32.9442  42
   0   8  -4 12.7583 23.9271  41
   0  -8  -4 25.4246 33.7111  41
   0  -8   5 1663.87 137.551  43
   0   8   5 1767.28 138.980  43
   0   8   5 1604.46 142.383  15
   0   8   5 1894.21 152.552   5
   0   8   5 1747.58 165.712  19
   0  -8   5 1725.20 151.855  40
   0   8  -5 1845.62 169.780  39
   0   8   5 1670.14 224.646  42
   0  -8   5 1452.03 208.398  42
   0   8  -5 1455.77 190.529  41
   0  -8  -5 1869.48 212.799  41
   0   8  -6 5914.66 471.673  41
   0   8   6 5977.87 510.510  42
   0  -8  -6 6361.35 479.603  41
   0  -8   6 6900.48 539.193  42
   0  -8   6 7146.66 368.890  43
   0   8   6 6674.04 361.970  43
   0   8   6 6712.25 367.791  15
   0   8   6 6656.01 370.814   5
   0  -8   6 6776.34 376.973  40
   0   8  -6 6764.56 388.935  39
   0   8   6 6424.21 368.884  18
   0   8   7 2256.46 197.037  17
   0   8   7 2374.42 204.185  18
   0  -8   7 2444.14 198.987  16
   0   8   7 2039.02 313.716  42
   0  -8  -7 2334.58 292.069  41
   0   8  -7 2173.77 286.591  41
   0  -8   7 2194.68 318.177  42
   0   8   7 2315.38 223.257  19
   0  -8   7 2248.09 192.081  43
   0   8   7 2230.74 190.686  43
   0   8   7 2310.12 198.424  14
   0   8   7 2523.81 201.968  15
   0   8  -7 2457.78 214.937  38
   0  -8   7 2495.37 204.738  40
   0   8  -7 2713.91 218.237  39
   0   8   7 2310.53 198.357   5
   0   8   8 37684.8 1573.77  17
   0  -8   8 38863.4 1572.97  16
   0   8   8 38951.7 1577.61  18
   0  -8   8 33679.0 1845.01  42
   0   8  -8 35475.6 1795.33  41
   0   8   8 33184.9 1858.22  42
   0  -8   8 36977.0 1564.14  43
   0   8   8 36339.2 1567.56  43
   0   8  -8 40904.1 1588.52  39
   0   8   8 37262.6 1561.45  14
   0   8   8 37842.9 1563.30  15
   0   8   8 38797.1 1582.73   8
   0   8  -8 40291.8 1608.40  38
   0   8   8 39057.7 1628.64  19
   0   8   9 1541.27 171.833  19
   0   8   9 1799.22 174.449  18
   0   8   9 1391.29 144.501  15
   0   8   9 1359.72 150.820  17
   0   8  -9 1409.22 155.882  38
   0   8  -9 1373.75 140.108  37
   0   8  -9 1236.64 137.877  39
   0   8   9 1344.05 145.703  43
   0  -8   9 1183.57 137.425  43
   0   8   9 1544.67 157.556   8
   0  -8   9 1441.18 154.279   6
   0   8  10 1004.48 117.290  17
   0   8 -10 1439.96 138.083  38
   0   8 -10 1381.66 141.227  36
   0  -8  10 968.425 109.931  43
   0  -8  10 1588.55 142.624   6
   0   8  10 1189.28 135.439  19
   0   8 -11 820.786 85.5581  36
   0   8  11 620.515 90.1393  17
   0  -8  11 771.829 84.2675   6
   0   8 -11 723.631 89.1952  30
   0   9   0 31.4827 48.2462  45
   0   9   0 110.342 62.9902  48
   0   9   1 3893.68 308.853  45
   0   9   1 4566.33 359.024  48
   0   9  -1 4855.72 377.706  48
   0   9   2 11265.9 491.087  44
   0   9   2 11177.2 594.282  45
   0   9   3 27748.3 1075.13  44
   0   9   3 25108.8 1110.63  42
   0   9  -3 27160.2 1115.19  41
   0   9   4 3338.70 189.910  44
   0   9   4 2673.80 246.750  42
   0  -9   4 2877.24 254.341  42
   0   9  -4 3006.59 245.874  41
   0   9   5 20302.7 848.486  18
   0   9  -5 19526.5 848.988  29
   0   9   5 18771.2 833.015  15
   0   9   5 18751.2 850.648  14
   0   9  -5 19394.0 866.179  39
   0  -9   5 18483.0 844.229  40
   0   9   5 19762.6 881.549  19
   0  -9   5 18880.9 985.044  42
   0  -9  -5 18405.4 939.864  41
   0   9  -5 18600.7 943.334  41
   0   9   5 17862.9 971.302  42
   0   9   5 20212.8 840.967   5
   0   9   5 19558.0 851.852   8
   0   9   6 71.9714 43.1602   8
   0   9  -6 112.492 44.2858  29
   0   9   6 112.876 53.9229   5
   0   9   6 47.6287 34.4410  43
   0   9   6 74.2305 48.2191  15
   0   9   6 104.262 50.5202  14
   0   9   6 25.2966 49.4134  19
   0   9   6 25.1338 38.5384  42
   0   9  -6 20.9171 59.9452  41
   0   9  -6 56.8545 49.2831  39
   0  -9   6 30.6352 41.4179  40
   0   9   7 2083.03 188.745  17
   0   9   7 2082.70 194.111  18
   0   9  -7 2121.25 276.590  41
   0   9   7 2501.01 329.293  42
   0   9   7 2248.44 197.994  14
   0   9   7 2007.73 182.392  15
   0   9   7 2146.13 180.519  43
   0  -9   7 2099.19 178.117  43
   0   9   7 2315.58 201.549   8
   0   9   7 2128.24 190.574   5
   0   9  -7 2230.91 207.466  38
   0   9  -7 2641.01 218.643  39
   0  -9   7 2462.34 204.187  40
   0   9  -8 10088.9 516.632  39
   0   9   8 9521.02 494.406  14
   0   9   8 8866.41 483.212  15
   0   9   8 10359.0 554.534  19
   0   9   8 9217.66 493.936  17
   0   9   8 9898.94 507.280  18
   0  -9   8 9505.32 486.984  16
   0   9   8 8842.45 476.424  43
   0  -9   8 8548.39 472.408  43
   0   9   8 9441.24 502.824   8
   0   9   8 9192.15 494.555   5
   0   9  -8 10425.8 533.956  38
   0   9  -9 5522.74 326.198  39
   0   9   9 5575.37 328.784  17
   0   9   9 5445.16 332.008   8
   0  -9   9 5305.75 330.310   6
   0   9   9 4734.65 315.580   5
   0   9   9 5976.01 346.952  18
   0   9   9 6026.06 373.613  19
   0   9  -9 5570.57 346.613  38
   0   9  -9 5587.03 326.056  37
   0   9  10 3715.76 248.512  17
   0  -9  10 4137.86 250.181   6
   0   9 -10 4234.07 266.708  36
   0   9 -10 4113.56 255.627  38
   0   9 -11 2681.67 158.049  38
   0   9  11 3016.43 185.306  17
   0   9 -11 3246.32 183.602  36
   0   9 -11 3261.90 193.223  31
   0   9 -11 3512.62 199.100  30
   0  -9  11 3049.93 171.801   6
   0  10   0 26340.1 1303.84  45
   0  10   0 31391.0 1388.99  48
   0  10  -1 46264.0 2083.29  45
   0  10   1 46655.7 2041.76  45
   0  10  -1 53550.8 2169.74  48
   0  10   1 49301.7 2116.53  48
   0  10   2 1886.26 206.941  45
   0  10   2 2082.03 143.253  44
   0  10  -3 11450.8 731.185  48
   0  10   3 12201.6 532.761  44
   0  10   4 256.551 63.2785  18
   0  10   4 231.130 52.3316  17
   0  10  -4 372.469 77.2057  29
   0  10   4 158.541 46.1303   5
   0  10   4 299.591 55.6498  44
   0 -10   4 146.019 51.5893  40
   0  10  -4 193.630 57.0355  39
   0  10   4 231.809 59.1038  14
   0  10   4 278.347 63.6984   8
   0  10   4 197.599 61.0581  19
   0  10   5 26943.9 1185.72  19
   0  10   5 27387.4 1168.18  14
   0  10  -5 27604.6 1179.99  39
   0  10   5 27594.8 1148.96  18
   0  10   5 26544.1 1133.21   5
   0  10   5 27438.6 1159.39   8
   0  10  -5 27211.0 1160.21  29
   0  10  -6 2097.56 189.190  29
   0  10  -6 2457.85 216.207  38
   0 -10   6 2389.48 204.279  40
   0  10  -6 2672.75 224.096  39
   0  10   6 2433.89 208.148  14
   0  10   6 2598.62 210.862  18
   0  10   6 2373.64 221.285  19
   0  10   6 2342.57 196.224   5
   0  10   6 2250.60 189.518   7
   0  10   6 2416.95 204.939   8
   0  10  -7 31138.7 1271.89  39
   0 -10   7 28379.7 1241.94  40
   0  10   7 28606.9 1229.65   5
   0  10   7 28191.8 1240.71   8
   0  10   7 28497.7 1243.98  14
   0  10  -7 29523.6 1270.37  38
   0  10   8 1203.83 156.225  18
   0  10   8 858.392 116.945  14
   0  10   8 857.956 115.386   5
   0  10  -8 865.452 130.597  38
   0  10  -8 819.389 122.096  39
   0  10   8 873.192 123.248   8
   0  10   8 738.822 110.379  17
   0  10   9 88.3393 61.1162  19
   0  10   9 79.7706 59.1683   5
   0  10   9-54.1126 102.868  17
   0  10   9 76.2028 43.7794   8
   0 -10   9 9.08711 38.1358   6
   0  10  -9 91.7276 48.6735  39
   0  10  -9 54.1182 59.7660  38
   0  10  -9 63.4355 49.0780  37
   0  10  -9 66.6524 57.6946  36
   0  10 -10 1005.79 113.196  31
   0 -10  10 854.711 94.1037   6
   0  10  10 1352.52 124.322   5
   0  10 -10 969.176 109.335  38
   0  10 -10 1215.57 124.644  36
   0  10  10 600.494 101.135  17
   0  10 -11 4.48275 22.2550  36
   0  10 -11 36.8857 19.9843  38
   0  10 -11 15.6006 30.3266  30
   0  10 -11 44.1656 32.3240  31
   0  10  11 25.6037 53.4782  17
   0  11   0 24.8798 60.2207  48
   0  11   0-20.1891 48.8673  45
   0  11  -1-25.6592 78.5648  48
   0  11   1 47.7782 63.3477  48
   0  11  -1 43.7925 53.0066  45
   0  11   1 130.508 72.7705  45
   0  11   2 2094.67 225.448  45
   0  11   2 1875.81 143.845  44
   0  11   3 10226.7 502.568  17
   0  11  -3 10846.7 541.983  29
   0  11   3 11653.6 544.996  14
   0  11   3 11146.3 501.194  44
   0 -11   3 11633.4 543.444  26
   0  11  -3 10475.4 533.823  39
   0  11   3 10883.8 530.694   8
   0  11   4 29980.6 1288.69  17
   0  11  -4 31119.2 1324.38  29
   0  11   4 31717.9 1328.20  14
   0  11   4 32256.3 1274.35  44
   0  11  -4 32263.5 1590.03  48
   0  11   4 31011.5 1314.96   8
   0  11   4 31228.9 1281.26   5
   0 -11   4 32192.9 1316.39  40
   0  11   4 33409.3 1301.92  18
   0  11   4 31059.1 1328.24  19
   0  11  -5 5102.76 317.272  29
   0  11   5 4727.54 313.480  14
   0  11  -5 4434.99 311.459  39
   0  11  -5 4286.14 454.954  48
   0  11   5 4853.02 310.839   8
   0  11   5 4349.62 298.217   7
   0  11   5 5158.15 295.070   5
   0  11   5 4551.99 292.659  17
   0  11   5 5038.77 302.933  18
   0  11   5 5135.56 335.204  19
   0  11  -6 16331.9 745.594  29
   0  11   6 15582.4 751.444  14
   0 -11   6 15032.9 744.804  40
   0  11  -6 16682.1 772.230  39
   0  11  -6 14454.9 971.873  48
   0  11   6 15901.6 746.759   8
   0  11   6 15738.1 725.612   5
   0  11   6 15137.9 729.009   7
   0  11   6 15924.0 741.084  18
   0  11   6 15984.8 782.704  19
   0  11  -7 22334.8 992.662  29
   0  11   7 22747.1 1020.41  14
   0  11  -7 24061.5 1048.48  39
   0 -11   7 22236.3 1018.18  40
   0  11  -7 20344.7 1263.53  48
   0  11   7 22449.2 1018.04   8
   0  11   7 23787.2 1007.18   5
   0  11   7 24557.3 1077.43  19
   0  11  -7 23087.5 1043.60  38
   0  11  -8 4857.24 318.090  39
   0  11   8 4615.95 297.828   5
   0  11   8 4653.23 305.466   8
   0  11   8 4597.94 298.060  14
   0  11  -8 4711.44 324.026  38
   0  11   9-108.925 109.597  17
   0  11   9 48.3807 53.9960  19
   0  11   9 187.085 71.5417   5
   0  11  -9 46.2934 45.9439  31
   0  11   9 43.8910 36.8222   8
   0 -11   9 7.98177 33.4853   6
   0  11  -9 26.2665 43.4489  39
   0  11  -9 10.4013 47.7838  36
   0  11  -9 102.019 54.1142  38
   0  11  -9 60.8036 41.0032  37
   0  11  10 103.879 68.5012  17
   0 -11  10 81.2382 31.7485   6
   0  11 -10 157.577 51.4790  36
   0  11 -10 118.037 45.8391  38
   0  11 -10 41.0914 39.3693  31
   0  11 -11 168.190 34.3992  36
   0  11 -11 189.030 39.5575  30
   0  12   0 1081.37 192.262  45
   0  12   0 1305.01 227.727  48
   0  12  -1 461.896 83.8577  29
   0  12   1 365.547 70.9928  14
   0  12   1 353.795 106.590  45
   0  12  -1 364.659 115.559  45
   0  12   1 333.338 63.9264  44
   0  12   1 327.972 133.047  48
   0  12  -1 497.971 155.967  48
   0  12   1 401.323 75.8478   7
   0  12  -2 924.236 121.374  29
   0  12  -2 1050.57 120.634  39
   0 -12   2 1143.35 123.487  26
   0  12   2 1099.37 172.829  45
   0  12  -2 1099.12 205.470  45
   0  12   2 1301.68 117.559  44
   0  12   2 1350.62 121.362  17
   0  12  -3 3799.83 274.341  29
   0  12   3 4170.73 245.270  44
   0  12  -3 3903.38 270.267  39
   0  12   3 4281.99 280.603  14
   0  12   3 4233.99 279.519   7
   0  12   3 4200.97 271.545  19
   0  12   3 4070.06 250.860  17
   0  12   4 127.693 64.5320  17
   0  12  -4 11.2674 40.4965  29
   0  12   4 10.9754 35.6926  14
   0 -12   4 20.1954 36.3025  40
   0  12  -4 64.0298 69.3360  48
   0  12   4 77.7603 49.6157  19
   0  12   4 42.9463 40.3050   7
   0  12   4 20.5736 40.1936   8
   0  12   5 17332.3 815.886  17
   0  12  -5 17736.6 841.824  29
   0  12   5 18986.9 854.939  14
   0  12  -5 18198.5 853.947  39
   0 -12   5 19237.0 852.661  40
   0  12  -5 18600.8 1119.86  48
   0  12  -5 17555.1 842.557  38
   0  12   5 16829.9 829.633   7
   0  12   5 19651.5 851.259   8
   0  12   5 19031.6 812.801   5
   0  12   5 18227.1 865.275  19
   0  12  -6 3304.45 247.972  29
   0  12   6 3284.80 253.470  14
   0  12  -6 3462.60 264.091  39
   0  12  -6 2299.50 348.669  48
   0  12   6 3296.48 236.597   5
   0  12   6 2983.06 232.578   7
   0  12   6 2886.93 238.335   8
   0  12   6 2846.67 256.434  19
   0  12  -7 9740.29 503.452  29
   0  12   7 9837.17 522.738  14
   0  12  -7 9526.55 536.236  38
   0  12   7 9548.57 501.365   5
   0  12   7 10545.1 529.442   8
   0  12  -7 9896.87 759.739  48
   0 -12   7 9093.19 514.691  40
   0  12  -7 10269.7 543.039  39
   0  12   7 10866.8 574.587  19
   0  12  -8 548.623 102.986  38
   0  12   8 651.744 123.440  19
   0  12   8 619.019 101.000   8
   0  12   8 720.644 108.478   5
   0  12  -8 616.048 95.7869  31
   0  12  -8 668.486 109.299  39
   0  12  -9 1456.50 136.273  31
   0  12  -9 1398.79 135.152  39
   0 -12   9 1501.40 126.558   6
   0  12  -9 1325.66 130.994  37
   0  12  -9 1443.07 147.308  36
   0  12  -9 1284.93 139.239  38
   0  12 -10 6.53026 33.1654  36
   0  12 -10 12.1833 29.5005  38
   0  12  11 2722.16 139.619  17
   0  13   0 74.4836 60.1007  45
   0  13   0 9.66476 31.3970   7
   0  13   0 10.1733 34.8343  29
   0  13  -1 288.770 71.4619  29
   0  13   1 86.0067 40.2342  29
   0  13   1 86.8440 40.2547  44
   0 -13   1 59.2451 35.6752  26
   0  13  -1 240.273 104.260  45
   0  13   1 160.432 86.0194  45
   0  13   1 30.8655 74.8002  48
   0  13  -1 98.2386 86.9044  48
   0  13   1 171.149 55.6910   7
   0  13  -1 112.603 47.7861   7
   0  13  -1 52.3287 46.3975  39
   0  13  -2 2035.74 168.783  38
   0  13   2 1840.94 156.631  17
   0  13   2 1929.57 165.382  29
   0  13   2 1927.55 160.507  44
   0  13   2 2240.21 255.422  45
   0  13  -2 1963.70 289.590  45
   0 -13   2 2153.23 179.550  26
   0  13  -2 1763.38 170.092  39
   0  13  -2 2203.47 179.014   7
   0  13  -3 8283.09 447.503  38
   0  13   3 8704.74 436.670  17
   0  13  -3 8183.97 469.094  29
   0  13   3 9010.11 430.452  44
   0  13  -3 7827.30 650.115  45
   0  13  -3 7796.82 452.606  39
   0  13   3 8775.44 469.090  14
   0  13   3 8459.77 452.913  19
   0  13   3 8844.28 470.707   7
   0  13   4 5793.79 365.403  19
   0  13  -4 6267.15 574.377  48
   0  13   4 5762.71 341.346  17
   0  13  -4 5871.87 370.554  29
   0  13   4 6162.39 328.189  44
   0 -13   4 6096.80 362.794  40
   0  13  -4 6122.37 375.297  39
   0  13  -4 5937.78 360.847  38
   0  13   4 6211.70 377.535  14
   0  13   4 5695.38 364.884   7
   0  13   5 3919.36 269.368  17
   0  13  -5 3620.45 245.783  31
   0  13  -5 3835.00 281.576  29
   0  13   5 3991.87 288.571  14
   0 -13   5 4168.28 285.950  40
   0  13  -5 4080.98 457.783  48
   0  13  -5 3638.48 274.380  38
   0  13   5 3603.53 284.001  19
   0  13   5 3779.43 276.824   7
   0  13   5 4008.01 281.669   8
   0  13   6 12924.8 640.330  17
   0  13  -6 13163.3 622.794  31
   0  13  -6 13297.9 653.157  29
   0  13   6 13283.5 660.036  14
   0  13  -6 12158.1 650.959  38
   0  13  -6 12673.5 901.015  48
   0  13   6 12646.3 640.581   7
   0  13   6 12935.0 648.091   8
   0  13  -6 14113.3 680.331  39
   0  13   6 14252.9 696.251  19
   0  13   7 194.164 82.8723  19
   0  13   7 356.152 82.3598  14
   0  13  -7 219.317 59.2950  31
   0  13  -7 242.675 66.4264  29
   0  13   7 341.481 79.7649   8
   0  13  -7 378.844 93.1731  39
   0 -13   7 326.433 87.6249  40
   0  13   8 1647.58 181.198  19
   0 -13   8 1405.49 131.630   6
   0  13  -8 1691.59 165.930  38
   0  13  -8 1640.09 148.724  31
   0  13  -8 1484.07 157.528  39
   0  13  -9 2218.11 167.781  37
   0  13  -9 2102.73 174.635  36
   0  13  -9 2463.89 184.475  38
   0  13  -9 2238.10 173.370  30
   0  13  -9 2294.34 170.592  39
   0  13 -10 140.946 41.3928  36
   0  13 -10 157.723 41.1623  38
   0  13 -10 118.944 38.7163  30
   0  14   0 121634. 4829.25  48
   0  14   0 117231. 4425.06   7
   0  14   0 109437. 4650.63  45
   0  14   0 112991. 4426.51  29
   0  14   1 62.7895 45.3244  29
   0  14  -1 117.090 56.6927  29
   0  14   1 60.3707 45.7475  44
   0 -14   1 18.3359 35.7978  26
   0  14   1 165.048 58.3595   7
   0  14  -1 51.2176 47.0557   7
   0  14  -1-57.5068 82.3542  45
   0  14   1 74.0356 65.4433  45
   0  14  -1-9.37658 73.1989  39
   0  14  -1 143.818 123.078  48
   0  14   1-34.3430 117.562  48
   0  14   2 28.1677 30.5143  29
   0  14   2 42.3594 41.0292  44
   0 -14   2 61.4681 49.6081  26
   0  14  -2 31.4121 76.0408  45
   0  14   2 44.1519 58.5460  45
   0  14  -2-8.83514 33.1515  38
   0  14  -3 4072.59 283.973  38
   0  14   3 4670.59 285.113  17
   0  14  -3 4608.42 317.194  29
   0  14   3 4658.27 312.301  14
   0  14   3 4524.99 271.395  44
   0  14   3 4529.33 292.849  19
   0  14  -3 4048.58 465.267  45
   0  14  -3 4156.10 298.276  39
   0  14   3 4279.61 305.430   7
   0 -14   4 2455.95 213.513  40
   0  14  -4 2594.13 228.373  39
   0  14  -4 2641.80 378.272  45
   0  14   4 2454.38 219.477  19
   0  14   4 2611.79 210.396  17
   0  14  -4 2703.97 234.747  29
   0  14   4 2608.02 224.969  14
   0  14   4 2920.15 199.114  44
   0  14  -4 2326.85 209.192  38
   0  14   4 2525.92 221.911   7
   0  14  -4 2612.79 371.589  48
   0 -14   5 720.926 116.832  40
   0  14   5 957.996 137.500  17
   0  14  -5 512.870 105.787  29
   0  14   5 697.321 117.557  14
   0  14   5 694.363 119.633  19
   0  14  -5 553.542 103.620  38
   0  14  -5 414.546 159.745  48
   0  14   5 609.852 106.206   7
   0 -14   6 3195.51 251.606  40
   0  14  -6 3686.08 274.444  39
   0  14  -6 2402.71 377.616  45
   0  14   6 3559.79 275.861  19
   0  14  -6 3268.84 252.056  29
   0  14   6 3419.61 259.657  14
   0  14  -6 3038.25 250.593  38
   0  14   6 3396.03 260.163  17
   0  14   6 3351.28 247.858   7
   0  14  -6 3136.06 405.894  48
   0  14   7 6971.42 386.998  17
   0  14  -7 6495.80 370.084  29
   0  14   7 6582.31 412.938  19
   0  14   7 6229.23 379.173  14
   0  14  -7 7052.11 405.751  39
   0  14  -7 7014.53 397.843  36
   0  14  -8 2672.76 205.154  39
   0  14  -8 2269.44 187.451  30
   0  14  -8 2377.09 199.371  38
   0  14  -8 2587.92 202.411  37
   0  14  -8 2905.76 212.793  36
   0  14  -9 5223.11 280.901  39
   0  14  -9 5275.84 291.894  38
   0  14  -9 5279.10 280.496  37
   0  14  -9 5042.16 279.322  30
   0  14 -10 2140.60 128.316  38
   0  14 -10 2044.24 128.524  36
   0  14 -10 1846.99 119.467  30
   0  15   0-38.0850 92.1830  48
   0  15   0 9.28104 38.9100  44
   0  15   0 192.871 61.4046   7
   0  15   0-28.3487 68.6169  45
   0  15   0 35.8838 46.6838  29
   0  15  -1 2311.90 211.938  29
   0  15   1 2096.85 194.857  29
   0 -15   1 2373.44 191.884  26
   0  15   1 1935.98 175.045  44
   0  15  -1 2473.85 327.097  45
   0  15   1 2298.55 292.544  45
   0  15  -1 2053.06 186.302  39
   0  15  -1 2278.99 346.523  48
   0  15   1 2175.48 199.229   7
   0  15  -1 2185.11 199.456   7
   0  15   2 24591.6 1041.48  44
   0  15   2 24190.0 1223.80  45
   0  15  -2 22031.5 1309.35  45
   0  15  -2 24442.1 1067.46  39
   0  15  -2 23956.9 1036.51  38
   0  15   2 25097.7 1057.69  29
   0  15  -3 584.195 109.473  29
   0  15  -3 253.650 125.707  45
   0  15   3 637.094 95.2580  44
   0  15  -3 472.746 101.179  39
   0 -15   3 619.514 105.699  40
   0  15  -3 708.543 105.086  38
   0  15  -3 463.867 83.7184  36
   0  15   3 654.447 112.546   7
   0  15  -4 29438.7 1661.98  45
   0  15  -4 31158.5 1315.49  36
   0  15  -4 29739.7 1324.85  38
   0  15   4 33153.8 1320.97  17
   0  15  -4 29630.1 1351.73  29
   0  15   4 32468.6 1356.31  14
   0  15   4 32275.8 1345.12  19
   0  15   4 31549.9 1291.09  44
   0  15  -4 29980.0 1340.40  39
   0 -15   4 32565.5 1346.87  40
   0  15   4 31639.1 1351.55   7
   0  15  -4 29808.9 1660.74  48
   0  15   5 652.847 131.255  17
   0  15  -5 513.394 105.353  29
   0  15  -5 632.218 96.7290  30
   0  15   5 446.521 98.1676  14
   0  15   5 644.555 115.002  19
   0  15  -5 586.715 109.081  38
   0  15  -5 567.883 99.0273  36
   0 -15   5 564.878 104.063  40
   0  15   5 516.387 99.5312   7
   0  15  -5 806.039 204.628  48
   0  15  -6 595.161 103.421  29
   0  15  -6 492.947 86.0099  30
   0  15   6 472.945 90.6289   7
   0  15   6 488.573 101.873  19
   0  15  -6 540.841 105.409  39
   0 -15   6 911.569 127.194  40
   0  15  -6 495.861 98.1889  38
   0  15  -6 620.137 104.826  36
   0  15   6 629.046 109.286  14
   0  15   6 796.153 139.846  17
   0  15  -7 84.6148 54.9635  39
   0  15  -7 119.495 48.9521  29
   0  15  -7 52.6768 43.6208  30
   0  15  -7 19.9110 45.7877  36
   0  15  -7 41.8010 43.8813  38
   0  15   8 240.146 92.5514  17
   0  15  -8 74.8236 43.3410  37
   0  15  -8 122.811 49.5038  36
   0  15  -8 107.236 49.0675  39
   0  15  -8 100.600 40.6113  30
   0  15  -9 283.687 55.6868  38
   0  15  -9 195.146 44.2415  37
   0  15  -9 201.066 46.0632  36
   0  15  -9 269.166 51.1402  39
   0  16   0 31380.4 1330.35  29
   0  16   0 35027.4 1339.99   7
   0  16   0 28469.1 1248.28  20
   0  16   0 31663.3 1695.38  48
   0  16   0 29577.1 1530.66  45
   0  16   0 29871.5 1280.30  44
   0  16   1 5132.55 336.311   7
   0  16   1 5140.38 308.840  44
   0  16  -1 5044.93 537.390  48
   0  16   1 5120.01 458.768  45
   0  16  -1 4141.49 446.686  45
   0  16   1 4814.09 321.028  29
   0  16  -1 4635.44 329.666  29
   0  16  -1 4337.07 296.401  39
   0  16   2 344.074 74.8460  44
   0 -16   2 406.784 88.9832  40
   0  16  -2 265.542 83.7577  39
   0  16  -2 237.379 110.713  45
   0  16   2 276.482 71.8872  29
   0  16  -3 11134.6 854.957  45
   0  16   3 12367.7 587.050  44
   0  16  -3 11526.8 592.962  38
   0  16  -3 12127.1 625.059  39
   0 -16   3 12595.7 621.807  40
   0  16  -3 12797.4 652.212  29
   0  16   3 13381.3 649.029   7
   0  16   4 7352.43 432.578   7
   0  16  -4 6548.94 638.524  48
   0  16  -4 7401.37 414.365  38
   0  16  -4 7493.77 399.902  36
   0  16  -4 6107.70 618.410  45
   0 -16   4 7608.03 426.273  40
   0  16  -4 7035.65 421.775  39
   0  16  -4 6690.71 424.851  29
   0  16  -5 133.458 63.2439  29
   0  16   5 156.595 103.418  17
   0  16   5 140.115 58.2023   7
   0 -16   5 295.030 80.7487  40
   0  16  -5 84.0285 56.9285  39
   0  16  -5 165.351 59.9366  38
   0  16  -5 180.039 57.5768  36
   0  16  -6 3605.80 258.648  29
   0  16   6 4086.13 270.755  17
   0  16   6 4162.88 267.637   7
   0  16  -6 3565.41 261.462  38
   0  16  -6 3641.96 254.887  36
   0 -16   6 3850.55 267.366  40
   0  16  -7 9.37240 41.8366  39
   0  16   7 130.850 90.5085  17
   0  16  -7 27.3757 44.1807  38
   0  16  -7 17.0447 36.9080  36
   0  16  -7 19.0394 41.2255  37
   0  16  -7 14.9925 32.4662  29
   0  16  -8 8027.82 381.270  39
   0  16  -8 7266.34 368.189  36
   0  16  -8 7786.71 378.680  37
   0  16   8 6830.22 354.048  20
   0  16  -9 132.681 31.5217  37
   0  16  -9 90.7150 31.1968  36
   0  17   0-12.6409 47.4014  29
   0  17   0-29.0257 62.8390  45
   0  17   0-15.2215 38.6427  20
   0  17   0 85.8817 56.3453   7
   0  17   0-9.83723 39.8442  44
   0  17  -1 116.464 51.6109  37
   0  17  -1 132.273 67.2680  29
   0  17   1 245.252 72.7230  29
   0  17   1 215.109 75.1197   7
   0  17  -1 43.3678 42.1643   3
   0  17  -1 79.9463 56.3403  44
   0  17   1 57.7210 48.9951  44
   0  17  -1 203.912 116.860  48
   0 -17   1 129.354 51.7983  40
   0  17  -1 48.5958 61.4659  39
   0  17  -1 155.671 101.177  45
   0  17   2 12421.9 586.869  44
   0  17  -2 10253.2 804.701  45
   0  17   2 12498.2 598.168  29
   0  17  -2 11482.3 626.162  29
   0  17   2 11878.8 627.688   7
   0  17  -2 12078.4 602.042  39
   0 -17   2 12732.7 608.601  40
   0  17   3 344.622 88.4153   7
   0  17   3 467.011 82.6008  44
   0  17  -3 413.892 94.6264  29
   0  17  -3 395.249 75.6676  38
   0  17  -3 216.785 68.9767  39
   0 -17   3 434.059 89.5505  40
   0  17  -3 358.847 140.700  45
   0  17  -4 3491.41 278.814  29
   0  17  -4 3786.93 273.814  39
   0 -17   4 3618.44 264.870  40
   0  17   4 4332.62 293.187   7
   0  17  -4 3426.03 248.820  38
   0  17  -5 3908.03 284.908  29
   0 -17   5 4602.10 294.000  40
   0  17  -5 4366.11 293.999  39
   0  17   5 4618.92 297.608   7
   0  17  -5 3749.34 266.772  38
   0  17  -6 63.3934 44.0175  38
   0 -17   6 205.775 68.0327  40
   0  17  -6 110.448 51.9192  29
   0  17  -7 1943.30 160.248  37
   0  17  -7 1978.74 156.281  38
   0  17  -7 1783.08 140.850  29
   0  17  -7 1864.40 157.639  39
   0  17   8 1073.92 91.0624  20
   0  17  -8 1080.10 99.0384  39
   0  17  -8 1080.40 99.7364  37
   0  17  -8 1116.61 99.8362  38
   0  18   0 422.063 69.8994  20
   0  18   0 441.973 84.6777  44
   0 -18   0 434.119 76.1627  40
   0  18   0 402.659 89.9877  29
   0  18  -1 14817.5 1040.09  48
   0  18   1 16187.4 751.828  29
   0  18  -1 16098.5 771.871  29
   0  18  -1 13652.9 925.006  45
   0 -18   1 15443.6 723.633  40
   0  18   1 15100.1 704.856  20
   0  18  -1 17966.7 725.228   3
   0  18   1 17267.8 782.041   7
   0  18  -1 15026.9 725.930  44
   0  18   1 15371.7 720.428  44
   0  18   2 14602.7 672.149  44
   0  18  -2 14752.5 729.018  29
   0 -18   2 15074.4 694.187  40
   0  18  -2 14141.8 682.582  39
   0  18  -2 14098.8 681.657  37
   0  18   2 15156.4 727.047   7
   0  18   3 2416.59 184.633  44
   0  18  -3 2297.78 198.967  39
   0 -18   3 2482.97 202.258  40
   0  18  -3 2400.32 203.223  37
   0  18  -3 2252.48 216.228  29
   0  18   3 2403.72 214.315   7
   0  18  -4 27822.8 1182.20  39
   0 -18   4 28212.9 1184.04  40
   0  18  -4 26399.3 1178.54  37
   0  18  -4 27553.4 1199.11  29
   0  18   4 28297.7 1203.63   7
   0  18  -5 9.67242 40.5574  39
   0 -18   5 27.9895 44.0279  40
   0  18  -5 30.3162 42.3724  29
   0  18  -5 19.8719 41.6621  37
   0  18  -6 1253.45 126.818  39
   0  18  -6 1177.75 117.681  38
   0  18  -6 1093.88 122.335  37
   0  18  -6 1166.42 121.351  29
   0  18   7 1375.91 114.248  20
   0  18  -7 1414.60 123.079  37
   0  18  -7 1140.55 101.266  44
   0  18   8 810.094 63.5746  20
   0  18  -8 761.726 67.2356  38
   0  18  -8 646.897 67.0749  37
   0  18  -8 722.016 68.9660  39
   0  19   0 8.44367 34.1985   3
   0  19   0-11.2368 42.1350  29
   0  19   0-8.90728 37.3424  44
   0  19  -1 8460.13 389.565   3
   0  19   1 7245.57 370.885  20
   0  19  -1 6667.54 413.254  29
   0  19   1 7813.24 411.609  29
   0 -19   1 7372.41 387.491  40
   0  19   1 6879.35 381.637  44
   0  19  -1 6312.55 380.313  44
   0  19   2 1030.14 115.477  20
   0  19  -2 962.547 133.208  29
   0  19   2 1120.00 119.754  44
   0 -19   2 1107.54 125.707  40
   0 -19   3 15937.8 683.825  40
   0  19  -3 14784.0 671.065  39
   0  19   3 14384.2 658.170  20
   0  19  -3 14601.0 669.523  37
   0  19  -3 12852.9 654.398  44
   0  19  -4 457.595 82.0432  39
   0 -19   4 458.517 83.8473  40
   0  19   4 428.576 76.3169  20
   0  19  -4 569.333 96.5852  29
   0  19  -4 604.852 94.7559  37
   0  19  -4 348.322 72.6532  44
   0 -19   5 21133.0 829.052  40
   0  19  -5 19310.7 822.352  39
   0  19   5 17280.0 799.118  20
   0  19  -5 19525.1 832.674  29
   0  19  -5 18853.9 821.790  37
   0  19  -5 17767.7 804.055  44
   0  19   6 399.889 64.8942  20
   0  19  -6 416.340 61.7880  44
   0  19  -6 421.080 69.0068  39
   0  19  -6 332.687 46.3712   9
   0  19  -6 344.883 62.3121  29
   0  19  -6 428.219 70.0479  37
   0  19   7 3441.22 185.510  20
   0  19   7 3647.79 189.622   3
   0  20   0 4417.73 278.970  44
   0  20   0 4650.62 301.545  29
   0  20  -1 2786.28 175.616   3
   0  20   1 2305.23 178.822   3
   0  20   1 2326.64 173.958  44
   0  20  -1 1847.70 165.808  44
   0  20  -1 2533.57 205.608  29
   0  20   1 2345.51 159.101  20
   0 -20   1 2123.88 164.410  40
   0  20   2 9465.72 453.448  44
   0  20  -2 9457.57 497.467  29
   0  20   2 9816.30 451.244  20
   0 -20   2 9264.23 460.241  40
   0  20   3 1196.45 114.399  20
   0 -20   3 1265.58 123.667  40
   0  20  -4 762.650 93.2215  44
   0 -20   4 842.885 95.5065  40
   0  20  -4 830.522 107.386  29
   0  20   4 714.727 87.6505  20
   0  20  -5 1219.93 109.593  44
   0  20  -5 1117.78 109.269  39
   0  20  -5 1354.47 117.146  37
   0  20  -5 1505.31 128.185  29
   0  20   5 1369.73 111.890  20
   0  20  -6 77.8220 32.1522  37
   0  20  -6 84.4646 31.8490  39
   0  20   6 92.3151 30.5253   3
   0  20   6 58.5057 28.0307  20
   0  21   0 23.6203 32.6059   3
   0  21   0 26.2339 31.7623  44
   0  21   1 527.918 74.6841   3
   0  21   1 497.739 57.7721  20
   0  21  -1 420.727 76.2275  29
   0  21   1 401.379 66.3873  44
   0  21  -1 310.473 62.7306  44
   0  21  -2 460.882 73.6904  44
   0  21   2 715.035 89.0298   3
   0  21   2 692.441 75.8729  20
   0  21  -2 618.558 90.6871  29
   0 -21   2 788.839 83.1457  40
   0  21   3 4019.02 220.645  20
   0  21   3 3544.76 217.501   2
   0  21  -4 20.3351 32.8175  29
   0  21   4 28.1339 28.7168  20
   0  21  -4-11.0204 26.6793  44
   0  21  -4 19.0330 19.4311   2
   0  21   4 17.2636 29.2215   3
   0  21   5 794.461 73.2498  20
   0  21  -5 825.809 69.6340   9
   0  21   6 1563.99 90.2587  20
   0  21   6 1590.15 96.1415   3
   0  22   0 8070.71 382.573   9
   0  22   0 8175.95 376.548  44
   0  22  -1 1635.71 128.579  44
   0  22   1 1679.96 125.357  44
   0  22   2 7279.44 324.493  20
   0  22  -2 7321.49 354.178  44
   0  22   2 6943.65 349.278   2
   0  22   3 193.092 41.9704   3
   0  22  -3 80.4353 29.6665   2
   0  22  -3 96.6538 34.1996   9
   0  22   3 153.378 33.1211  20
   0  22   4 79.8296 28.3938   3
   0  22  -4 52.4573 22.1524   9
   0  22   4 36.4707 19.0568  20
   0  23   0 8.34284 25.5447   2
   0  23  -1 39.0439 23.1945   2
   0  23   1 43.3048 26.3096   2
   0  23  -1 36.2117 26.8874   9
   0  23   2 3436.26 186.548   2
   0  23  -2 3603.74 187.361   2
   0  23  -3 784.611 63.2209   9
  -1   0  12 9793.37 438.040  17
  -1   0  12 8193.78 431.817  43
  -1   0  12 9382.88 431.692  15
  -1   0  12 9272.27 426.247   5
  -1   0  11-18.7904 39.3987   5
  -1   0  11-9.37741 44.2553  15
  -1   0  11-21.4990 38.6030  43
  -1   0  11-42.0348 50.8799  18
   1   0 -10 2041.80 331.612  41
  -1   0  10 1703.07 173.522   5
  -1   0  10 1594.50 177.509  43
  -1   0  10 1782.58 164.974  18
  -1   0  10 1317.25 290.312  42
   1   0  -9 37.8865 71.0453  41
  -1   0   9 42.8836 65.6614  42
  -1   0   9 26.6073 53.8995  43
  -1   0   9 10.9743 39.4224  18
  -1   0   9 182.734 79.9357  16
  -1   0   8 6940.42 401.332   4
   1   0  -8 6597.23 577.402  41
  -1   0   8 5813.38 589.300  42
  -1   0   8 7522.57 396.310  11
  -1   0   8 6240.73 375.669  18
  -1   0   8 6255.69 388.027  16
  -1   0   8 5869.72 383.718  43
  -1   0   7 9.96143 35.7630  43
   1   0  -7 27.4365 59.3978  41
  -1   0   7 9.79321 33.5229  16
  -1   0   7-31.5364 68.2737  42
  -1   0   7 39.5275 45.3827   4
  -1   0   7-8.87154 30.3681  11
  -1   0   7-18.0748 35.2720  18
  -1   0   6 25395.3 1046.88  47
  -1   0   6 24546.2 1047.65  43
  -1   0   6 25594.6 1283.34  42
  -1   0   5 6.06279 25.4176  43
  -1   0   5-5.82250 22.7247  47
  -1   0   5-19.0208 50.4332  42
  -1   0   4 165034. 6089.22  10
  -1   0   4 152152. 6066.83  42
  -1   0   3 19.9368 28.5581  42
  -1   0   2 60598.8 2343.96  42
  -1   0   1 15.0671 11.5459  42
   1   0   0 29807.5 1146.22  46
   1   0   1 30.5269 17.0576  46
   1   0   2 166256. 6149.30  42
   1   0   2 159812. 6147.06  46
  -1   0  -3 10.0647 26.6864  41
   1   0   3-11.6266 28.1417  42
   1   0   4 8748.13 408.646  47
   1   0   4 8854.35 542.263  42
   1   0   5 6.69172 25.0977  47
   1   0   5 44.4822 48.1529  42
  -1   0  -5 18.4251 52.7704  41
   1   0   6 28.9112 70.0396  42
  -1   0  -6 47.7104 51.7280  41
   1   0   6 130.698 48.1819  47
   1   0   7-33.9543 44.1733  43
   1   0   7 9.06362 35.3746   5
   1   0   7 53.3133 50.3103  16
   1   0   7-8.22069 26.6965  18
  -1   0  -7 29.8852 56.0312  41
   1   0   7-36.0440 55.1774  42
   1   0   7 67.6274 39.1296   6
   1   0   7 10.8395 42.3055  47
   1   0   8 2120.23 207.298  43
   1   0   8 2092.62 190.681   6
   1   0   8 2189.91 358.037  42
  -1   0  -8 2483.20 345.136  41
   1   0   8 1793.29 163.851  18
   1   0   8 1980.25 182.213   5
   1   0   8 2102.51 199.951  47
   1   0   9 13.8128 51.7955  43
   1   0   9-44.3972 83.2397  42
   1   0   9 41.9819 45.4449  18
   1   0   9-11.5928 48.6021   6
  -1   0  -9-77.5637 83.9600  41
   1   0   9 10.7218 38.4938   5
   1   0  10 2677.12 232.722  43
   1   0  10 2782.96 211.757   5
   1   0  10 3053.49 231.312   6
   1   0  11 27.2448 32.1386  17
   1   0  11 9.15962 37.0991  43
  -1   0 -11 14.1940 38.4119  31
   1   0  11-12.5170 41.2088   5
   1   0  12 1123.63 91.8337  15
   1   0  12 1091.36 75.9384  17
  -1   1  12 189.408 50.4614   5
  -1  -1  12 195.203 45.6936   5
  -1  -1  12 357.850 66.0046   6
  -1  -1  12 223.429 51.5152  43
  -1  -1  12 257.170 54.6589  17
  -1   1  12 234.418 53.4627  17
  -1  -1  12 337.895 59.4374  15
  -1   1  12 270.318 55.5454  15
  -1  -1  11 959.556 124.227   6
  -1  -1  11 946.468 115.994   5
  -1   1  11 863.931 113.430   5
  -1   1  11 963.388 118.988  15
  -1  -1  11 1003.76 118.222  15
  -1  -1  11 830.860 95.2909  18
  -1   1  11 928.187 106.417  18
  -1  -1  11 714.101 110.159  43
  -1  -1  10 638.185 114.378   6
   1  -1 -10 924.366 226.399  41
  -1  -1  10 714.092 122.766  43
  -1  -1  10 875.225 111.218  18
  -1   1  10 728.863 110.169  18
  -1   1  10 871.797 122.617   5
  -1  -1  10 891.604 128.322   5
  -1  -1  10 802.269 221.131  42
  -1  -1   9 13009.7 663.620   6
  -1   1   9 12711.0 658.265   5
  -1  -1   9 13309.8 678.341  43
   1  -1  -9 14609.8 968.722  41
  -1  -1   9 13065.5 971.441  42
  -1  -1   9 14173.5 691.609  16
  -1   1   9 13662.8 658.785  18
  -1  -1   9 13428.8 650.318  18
  -1  -1   8 1196.90 133.393  18
  -1   1   8 963.690 127.323  18
  -1  -1   8 1226.38 137.043  11
  -1  -1   8 862.561 126.828  16
  -1  -1   8 1125.72 138.546   4
  -1   1   8 1210.56 144.351   4
  -1  -1   8 884.129 125.486  43
  -1  -1   8 801.162 221.615  42
  -1   1   8 894.611 108.473  19
  -1  -1   8 838.701 120.990   6
   1  -1  -8 1164.48 239.029  41
  -1  -1   7 20507.5 913.887  43
  -1   1   7 18515.8 884.669   6
  -1   1   7 21601.9 922.914   4
  -1  -1   7 21589.6 918.968   4
  -1  -1   7 21992.3 908.194  11
   1  -1  -7 22454.6 1160.55  41
  -1  -1   7 22430.8 1205.73  42
  -1  -1   7 20721.1 918.731  16
  -1   1   7 20277.0 900.595  18
  -1  -1   7 19651.7 894.448  18
  -1  -1   6 8231.87 410.678  47
  -1  -1   6 7344.86 575.625  42
  -1  -1   6 8052.75 411.712  43
  -1  -1   5 32579.5 1320.86  47
  -1  -1   5 33948.2 1327.33  43
  -1  -1   5 32833.3 1518.00  42
  -1  -1   4 19088.2 935.135  42
  -1  -1   4 20592.6 950.304  10
  -1  -1   3 3533.21 252.102  42
  -1  -1   3 3619.07 254.433  10
  -1  -1   2 1393.53 119.964  42
  -1  -1   2 1396.35 124.637  10
  -1  -1   1 27320.2 1040.68  42
  -1  -1   1 25410.8 1044.30  10
  -1   1   0 4749.00 193.144  48
   1   1   0 4488.97 207.594  45
  -1  -1   0 4594.35 205.282  41
   1  -1   1 16800.8 709.679  46
  -1  -1  -1 17974.3 710.758  41
   1  -1   2 43450.6 1752.27  46
   1  -1   2 44557.2 1759.06  42
  -1  -1  -2 44655.2 1744.74  41
   1  -1   3 6993.92 403.734  42
  -1  -1  -3 6663.25 381.597  41
   1  -1   4 14866.6 635.517  47
  -1  -1  -4 15225.0 754.645  41
   1  -1   4 15901.3 795.419  42
   1  -1   5 54910.4 2129.48  47
   1  -1   5 52700.2 2353.57  42
  -1  -1  -5 55621.4 2307.04  41
   1  -1   6 404.133 140.949  42
  -1  -1  -6 523.776 135.172  41
   1  -1   6 521.538 84.0690  47
  -1  -1  -7 1699.12 268.613  41
   1  -1   7 2212.43 190.467  43
   1   1   7 1716.89 155.450  18
   1  -1   7 1857.59 178.103  16
   1  -1   7 1526.63 140.319  34
   1  -1   7 1869.47 303.833  42
   1   1   7 1896.67 169.724   6
   1  -1   7 1848.20 169.158   6
   1   1   7 1781.87 162.020   5
   1  -1   7 2030.73 182.174  47
   1   1   8 791.642 106.963  18
   1   1   8 948.962 119.047  33
   1  -1   8 713.236 215.154  42
   1   1   8 790.979 108.935  19
   1   1   8 788.210 116.061   5
   1  -1   8 762.586 108.936   5
   1  -1   8 781.540 124.254  47
  -1  -1  -8 1343.83 258.568  41
   1  -1   8 761.514 117.052   6
   1   1   8 967.743 127.361   6
   1  -1   8 747.614 122.584  43
   1   1   9 10429.7 500.322  18
   1  -1   9 9507.16 523.165   6
   1  -1   9 10167.5 515.264   5
   1   1   9 10468.1 533.754   6
   1   1   9 10554.7 524.003   5
   1  -1   9 8127.97 768.964  42
  -1  -1  -9 10202.6 796.573  41
   1  -1   9 8615.03 532.716  43
   1   1  10 3153.63 222.245   5
   1   1  10 3098.29 233.210   6
   1  -1  10 2927.75 215.011   5
   1  -1  10 3162.49 236.801   6
   1   1  10 2780.17 213.246  17
   1   1  10 3107.29 201.304  18
   1  -1  10 2302.58 223.053  43
   1   1  11 1206.23 116.083  17
   1  -1  11 1206.13 114.665  17
   1  -1  11 1154.23 128.705  43
   1  -1  11 1162.71 108.909   5
   1   1  11 1234.55 115.868   5
   1  -1  11 1310.15 129.016   6
  -1  -1 -11 1314.09 116.217  31
   1   1  12 521.319 60.9826  15
   1  -1  12 428.453 45.2799  17
   1   1  12 584.992 52.8288  17
   1   1  12 651.728 53.0358   5
  -1  -2  12 7229.18 351.055  15
  -1   2  12 7284.77 348.933  15
  -1  -2  12 6094.90 348.442  43
  -1   2  12 6424.49 351.464  43
  -1   2  12 7481.74 357.409  17
  -1  -2  12 7168.02 351.266  17
  -1  -2  12 8145.00 369.489   6
  -1  -2  12 7166.61 341.572   5
  -1   2  12 7500.22 353.966   5
  -1   2  11 288.161 70.3098   6
  -1  -2  11 299.334 77.6398   6
  -1   2  11 217.216 60.2493  15
  -1  -2  11 240.748 69.4886  43
  -1   2  11 255.495 71.5868  43
  -1   2  11 240.910 67.8642   5
  -1  -2  11 205.602 62.5905   5
  -1   2  11 230.375 67.0881  18
  -1   2  11 216.129 67.2879  17
  -1  -2  10 36.0665 58.2260   6
  -1   2  10 11.3294 44.2540   6
  -1   2  10 11.3480 42.5905   5
  -1  -2  10 22.4257 48.5834   5
  -1   2  10 42.6175 48.9634  15
  -1  -2  10 87.9574 47.6394  18
  -1   2  10 133.027 56.5089  18
  -1   2  10 65.3016 49.0062  43
  -1  -2  10 102.657 65.1757  43
  -1   2   9 481.350 102.958  43
  -1  -2   9 816.076 125.607  43
  -1  -2   9 720.810 119.253   6
  -1   2   9 713.772 115.472   6
  -1   2   9 600.501 198.891  42
  -1  -2   9 717.941 206.277  42
  -1   2   9 782.957 105.248  19
   1  -2  -9 861.570 216.313  41
   1   2  -9 816.646 206.718  41
  -1  -2   9 765.201 109.112  18
  -1  -2   9 1051.34 146.273  16
  -1   2   9 816.340 116.830  18
  -1   2   9 734.154 120.162   5
  -1   2   8 194.091 64.4983  16
  -1  -2   8 131.075 55.9758  18
  -1   2   8 267.713 71.7080  18
  -1  -2   8 167.530 65.0451  16
  -1   2   8 155.939 56.5871   6
  -1  -2   8 158.157 60.6926  11
  -1   2   8 157.413 57.1158  11
  -1  -2   8 353.626 79.2939   4
   1   2  -8 164.853 107.237  41
   1  -2  -8 231.409 118.835  41
  -1   2   8 115.259 93.1875  42
  -1  -2   8 37.9416 71.3899  42
  -1   2   8 131.211 51.0812  19
  -1  -2   8 178.922 64.8385  43
  -1   2   8 120.806 64.3450  43
  -1  -2   7 22702.0 972.070  11
  -1   2   7 23700.1 977.641  11
  -1  -2   7 21920.7 968.136  18
  -1  -2   7 23339.9 994.518  16
  -1   2   7 22058.2 978.694  16
  -1   2   7 22466.6 975.773  18
  -1  -2   7 23264.4 987.983   4
  -1   2   7 23564.4 994.309   4
  -1   2   7 20293.2 1229.54  42
   1   2  -7 22704.5 1207.44  41
   1  -2  -7 24454.9 1230.38  41
  -1  -2   7 21333.7 1239.90  42
  -1   2   7 22951.3 990.965  43
  -1  -2   7 22442.7 988.307  43
  -1   2   7 20626.0 959.024   6
  -1   2   6 1151.23 115.751  47
  -1  -2   6 1085.76 113.165  47
  -1  -2   6 941.960 109.347  43
  -1   2   6 964.559 108.663  43
  -1  -2   6 999.766 189.370  42
  -1   2   6 1107.14 198.225  42
  -1  -2   5 8154.55 386.550  47
  -1   2   5 7931.37 386.848  47
  -1   2   5 8247.20 534.185  42
  -1  -2   5 8722.17 547.438  42
  -1   2   5 7986.57 390.079  43
  -1  -2   5 8310.28 392.146  43
  -1   2   4 13886.4 714.425  10
  -1  -2   4 14654.2 724.950  10
  -1  -2   4 13714.5 711.296  42
  -1   2   4 13229.7 709.867  42
  -1  -2   3 92483.6 3558.97  10
  -1   2   3 93222.7 3555.36  10
  -1  -2   3 90473.0 3548.11  42
  -1   2   3 90723.0 3549.32  42
  -1   2   2 193384. 7084.99  10
  -1  -2   2 186041. 7082.02  10
  -1   2   2 190533. 7082.15  42
  -1  -2   2 184902. 7075.30  42
  -1   2   1 7970.14 326.174  45
  -1  -2   1 8158.46 369.353  10
  -1   2   1 8257.44 370.400  10
  -1  -2   1 8504.20 364.284  42
  -1   2   1 8752.60 364.415  42
  -1  -2   0 9647.67 376.673  41
  -1   2   0 9889.15 376.438  41
   1   2   0 8052.69 370.352  46
   1  -2   0 8171.16 369.688  46
   1   2   0 9185.14 376.937  48
  -1   2   0 8901.83 382.309  48
   1   2   1 15500.2 636.162  46
   1  -2   1 14808.2 631.646  46
  -1  -2  -1 15910.6 634.820  41
  -1   2  -1 15001.0 630.993  41
   1   2   2 4054.62 244.309  46
   1  -2   2 4030.50 243.719  46
  -1   2  -2 4032.24 238.428  41
  -1  -2  -2 3830.96 232.859  41
   1   2   2 3790.61 241.420  42
   1  -2   2 3928.17 243.990  42
  -1  -2  -3 13639.0 659.105  41
   1   2   3 13913.9 681.616  42
   1  -2   3 13908.9 683.940  42
  -1   2  -3 13726.3 655.385  41
  -1   2  -4 1090.77 148.087  41
  -1  -2  -4 1137.79 150.066  41
   1   2   4 1391.40 179.052  42
   1  -2   4 1097.07 159.370  42
   1  -2   4 1153.61 96.9540  47
   1   2   4 1089.76 95.9673  47
   1   2   5 55418.6 2420.11  42
   1  -2   5 57840.5 2424.99  42
  -1  -2  -5 55637.8 2362.82  41
  -1   2  -5 55640.5 2363.89  41
   1  -2   5 55760.2 2183.49  47
   1   2   5 56574.4 2185.62  47
   1  -2   6 5504.25 316.694  47
   1   2   6 5164.43 312.997  47
   1   2   6 5335.39 307.470   6
  -1  -2  -6 5990.04 468.030  41
   1   2   6 5204.08 481.393  42
  -1   2  -6 5798.21 458.781  41
   1  -2   6 5714.03 495.320  42
   1  -2   7 19842.5 816.760  16
   1   2   7 17389.4 771.642  18
   1  -2   7 16746.3 744.641  34
   1   2   7 16768.9 778.483   6
   1  -2   7 16085.2 774.838   6
  -1   2  -7 19859.2 1065.02  41
  -1  -2  -7 18251.0 1042.58  41
   1   2   7 18039.1 1100.79  42
   1  -2   7 15788.5 1054.32  42
   1   2   7 16242.4 770.945   5
   1  -2   7 17668.0 806.930  43
   1   2   7 17828.7 809.382  43
   1   2   7 16145.3 793.134  47
   1  -2   7 17452.8 797.638  47
   1   2   8 1620.82 157.015  18
   1   2   8 1432.39 151.960  33
   1  -2   8 1240.95 128.900  34
   1  -2   8 1938.45 180.742   6
   1   2   8 1673.08 163.548   5
   1   2   8 1724.56 170.208   6
  -1  -2  -8 1683.69 281.969  41
  -1   2  -8 1477.56 272.317  41
   1   2   8 1544.56 177.062  43
   1  -2   8 1372.62 165.915  43
   1   2   8 1831.87 321.008  42
   1  -2   8 1464.11 291.742  42
   1  -2   8 1581.96 158.585   5
   1  -2   8 1355.82 164.635  47
   1   2   8 1577.89 175.137  47
   1   2   8 1298.42 147.548  19
   1   2   9 2763.43 211.155  18
  -1   2  -9 2398.01 371.625  41
   1   2   9 2902.15 420.266  42
  -1  -2  -9 3015.33 399.115  41
   1  -2   9 3157.83 434.559  42
   1  -2   9 2549.38 237.732  43
   1   2   9 2484.60 236.502  43
   1   2   9 2975.42 229.026   5
   1  -2   9 2949.72 237.100   6
   1  -2   9 2790.55 219.782   5
   1   2   9 3246.69 242.558   6
   1   2   9 2748.61 212.604  19
   1   2  10 1011.87 137.834  43
   1  -2  10 1032.99 137.198  43
   1   2  10 1302.67 127.776  18
   1   2  10 1150.70 131.633   5
   1  -2  10 977.142 117.398   5
   1  -2  10 1234.54 141.532   6
   1   2  10 1187.80 140.326   6
   1   2  10 1049.85 126.499  17
   1   2  11-8.88988 34.6959  43
   1  -2  11 17.6207 35.6835  43
   1  -2  11-5.40137 30.3807   5
   1   2  11-45.8891 45.9883   5
   1   2  11 7.68965 39.0417  15
   1  -2  11 46.0855 41.5713   6
   1  -2  11 12.9585 32.1400  17
   1   2  11 6.71525 30.8397  17
  -1   2 -12 2565.34 141.895  31
   1   2  12 2359.57 135.424  17
  -1  -3  12 1571.42 133.206  43
  -1   3  12 1717.66 137.398  43
  -1  -3  12 1724.31 124.257   5
  -1  -3  12 1956.07 145.094   6
  -1   3  12 1890.85 138.764   5
   1   3 -12 1954.85 126.152  30
  -1  -3  12 1874.13 136.631  17
  -1   3  12 1981.33 141.887  17
  -1  -3  12 1774.26 134.220  15
  -1  -3  11 15051.4 690.765   6
  -1   3  11 15329.5 687.052   6
  -1  -3  11 15032.1 673.063   5
  -1   3  11 15063.4 681.619   5
  -1   3  11 14439.0 670.495  15
  -1   3  11 14708.1 680.095  17
  -1   3  11 15424.2 666.118  18
  -1  -3  11 14049.8 687.026  43
  -1   3  11 13153.6 683.045  43
  -1  -3  10 504.310 100.073   6
  -1   3  10 540.178 95.9900   6
  -1   3  10 626.504 100.472  15
  -1   3  10 624.179 105.628   5
  -1  -3  10 578.104 99.3228   5
  -1   3  10 478.503 92.1944  18
  -1  -3  10 486.610 100.266  43
  -1   3  10 435.686 98.0853  43
  -1  -3   9 12624.4 661.659   6
  -1   3   9 12531.2 648.277   6
  -1   3   9 13277.3 659.647   5
  -1   3   9 13155.5 643.203  15
  -1   3   9 11446.2 932.802  42
   1   3  -9 13766.2 930.622  41
   1  -3  -9 13559.8 932.587  41
  -1  -3   9 13195.2 966.550  42
  -1   3   9 13819.4 644.838  19
  -1  -3   9 13332.1 675.634  43
  -1   3   9 13781.4 684.444  43
  -1   3   9 13603.1 658.060  18
  -1  -3   9 13998.2 686.171  16
  -1  -3   9 13385.5 636.366  18
  -1   3   8 4206.16 283.195   6
   1   3  -8 4323.28 277.108  38
  -1   3   8 3996.97 275.194  19
  -1  -3   8 4217.63 289.669   4
  -1   3   8 4179.60 282.315   5
  -1   3   8 4234.27 297.802  43
  -1  -3   8 4204.14 295.396  43
   1  -3  -8 4672.61 469.121  41
  -1   3   8 3203.74 431.297  42
   1   3  -8 4400.98 454.656  41
  -1  -3   8 3525.02 443.902  42
  -1  -3   8 4629.01 308.179  16
  -1   3   8 4438.15 296.557  16
  -1   3   8 4101.65 284.169  18
  -1  -3   8 3806.74 269.401  18
  -1   3   7 4215.99 280.034   6
  -1   3   7 4473.21 288.293  19
  -1   3   7 4773.33 297.539  18
  -1  -3   7 5082.36 297.419  18
  -1  -3   7 4582.51 304.970  16
  -1   3   7 4788.78 297.835  16
  -1  -3   7 4711.39 302.839  43
  -1   3   7 4977.61 308.103  43
   1   3  -7 4902.30 449.502  41
   1  -3  -7 4746.62 437.294  41
  -1  -3   7 4816.07 475.679  42
  -1   3   7 4944.08 483.625  42
  -1  -3   7 4773.31 300.063   4
  -1   3   7 5357.08 301.864  11
  -1  -3   7 4766.47 291.877  11
  -1  -3   6 4203.75 409.864  42
   1  -3  -6 4286.80 379.224  41
  -1   3   6 4495.67 418.378  42
  -1  -3   6 4822.17 280.452  43
  -1   3   6 4456.99 274.891  43
  -1   3   6 4887.17 276.396  47
  -1  -3   6 4646.63 271.990  47
  -1   3   5 1902.79 224.970  42
  -1  -3   5 1427.98 204.325  42
  -1  -3   5 1697.42 132.225  43
  -1   3   5 1646.66 130.519  43
  -1   3   5 1646.76 128.983  47
  -1  -3   5 1690.51 129.136  47
  -1   3   4 3883.19 294.241  42
  -1  -3   4 3148.99 273.191  42
  -1   3   4 3482.67 281.699  10
  -1  -3   4 3691.83 292.270  10
  -1  -3   3 4384.91 297.660  42
  -1   3   3 4616.38 302.260  42
  -1   3   3 5222.33 315.144  10
  -1  -3   3 5554.59 324.802  10
  -1   3   2 22466.2 888.654  42
  -1  -3   2 20933.1 883.034  42
  -1  -3   2 20530.9 885.209  10
  -1   3   2 20529.4 886.675  10
  -1  -3   1 143417. 5171.28  42
  -1   3   1 141233. 5167.40  42
  -1   3   1 135495. 5175.19  10
  -1  -3   1 132155. 5173.73  10
  -1  -3   0 26412.5 1043.78  41
  -1   3   0 27972.8 1044.46  41
   1   3   0 26991.3 1070.73  48
   1   3   0 27406.7 1040.67  46
   1  -3   0 26276.3 1039.42  46
  -1   3  -1 4126.55 223.064  41
  -1  -3  -1 4508.55 225.915  41
   1   3   1 4335.12 238.321  48
   1   3   1 4363.82 226.933  46
   1  -3   1 4093.95 222.125  46
   1   3   2 104318. 3943.71  46
   1  -3   2 102232. 3940.03  46
   1   3   2 101589. 3947.14  42
   1  -3   2 104513. 3948.21  42
  -1   3  -2 99160.3 3927.40  41
  -1  -3  -2 108083. 3935.39  41
  -1   3  -3 71.9479 35.3386  41
  -1  -3  -3 101.958 44.2704  41
   1  -3   3 59.6642 42.9681  42
   1   3   3 169.483 57.2156  42
  -1   3  -4 1691.73 185.339  41
  -1  -3  -4 2316.91 211.978  41
   1   3   4 1812.54 210.145  42
   1  -3   4 1648.07 201.315  42
   1  -3   4 1607.36 120.816  47
   1   3   4 1714.65 124.992  47
   1  -3   5 8876.35 615.237  42
  -1  -3  -5 9675.47 586.987  41
  -1   3  -5 9769.57 586.975  41
   1   3   5 9559.36 627.553  42
   1   3   5 9435.65 450.096  47
   1  -3   5 9292.74 445.812  47
   1  -3   6 5025.18 291.565  47
   1   3   6 4441.92 283.386  47
   1   3   6 4658.72 290.948  43
   1  -3   6 4828.52 292.785  43
   1   3   6 4287.91 271.235   5
   1   3   6 4628.11 447.808  42
  -1   3  -6 4674.68 413.062  41
   1  -3   6 4348.17 439.156  42
  -1  -3  -6 4835.90 414.841  41
  -1   3  -7 267.928 116.546  41
  -1  -3  -7 206.448 101.366  41
  -1   3  -7 246.351 62.3931  38
   1  -3   7 335.977 63.5232  34
   1   3   7 222.586 58.1002  33
   1  -3   7 246.441 63.7849   6
   1   3   7 332.828 138.969  42
   1  -3   7 72.0742 87.7028  42
   1  -3   7 328.464 80.9133  43
   1   3   7 325.523 76.0572  43
   1   3   7 259.618 63.1146   5
   1  -3   7 270.936 71.9395  47
   1   3   7 245.771 73.1283  47
   1  -3   7 235.397 64.0922  16
   1   3   7 172.041 56.1926  18
  -1   3  -8 22773.1 939.346  38
   1   3   8 21778.3 950.025  33
   1  -3   8 19685.2 897.946  34
   1   3   8 21617.2 951.576   5
   1  -3   8 21498.4 960.296   6
   1   3   8 20910.8 952.948   6
   1  -3   8 20901.1 937.504   5
   1  -3   8 22062.1 989.252  43
   1   3   8 20425.2 981.903  43
   1   3   8 21501.3 957.956  19
  -1   3  -8 21671.0 1251.54  41
   1   3   8 19198.0 1283.38  42
  -1  -3  -8 24816.9 1293.09  41
   1  -3   8 20049.1 1292.73  42
   1  -3   8 20812.3 971.705  47
   1   3   8 21304.7 979.411  47
   1   3   8 22552.2 945.805  18
   1   3   9 22354.1 1009.82  19
  -1   3  -9 23047.0 1349.76  41
   1   3   9 21263.1 1393.87  42
   1  -3   9 21816.6 1387.40  42
  -1  -3  -9 24237.3 1365.43  41
   1  -3   9 21993.7 1049.06  43
   1   3   9 22595.9 1060.02  43
   1   3   9 25211.3 1017.67  18
   1   3   9 22946.4 1017.11  17
  -1   3  -9 23591.5 1012.60  36
   1   3   9 21561.8 1011.22  15
   1  -3   9 23662.2 1014.41   5
   1  -3   9 25147.5 1049.02   6
   1   3   9 23378.7 1022.58   5
   1   3   9 23915.8 1036.90   6
   1  -3  10 14972.7 787.775  43
   1   3  10 16200.1 801.313  43
   1   3  10 16745.8 770.497  17
   1   3  10 17005.8 781.109  15
   1  -3  10 16855.5 756.537   5
   1  -3  10 17816.8 793.640   6
   1   3  10 18208.4 783.220   5
   1   3  10 19164.3 765.974  18
   1   3  11 4195.55 272.062  43
   1  -3  11 3917.12 265.004  43
   1   3  11 4591.34 266.822  15
   1  -3  11 4793.14 255.031  17
   1   3  11 4535.23 254.922  17
   1  -3  11 4831.22 270.260   6
   1  -3  11 4283.14 231.459   5
   1   3  11 4915.28 264.052   5
  -1   3 -11 4705.29 274.931  31
  -1   3 -11 4660.83 252.001  30
  -1   3 -12-7.25944 21.5217  31
  -1  -4  12 290.775 56.8979   6
   1   4 -12 306.540 49.9901  30
  -1   4  12 325.867 57.6140  17
  -1   4  12 320.513 58.5593   5
  -1  -4  12 220.844 41.2932   5
  -1  -4  12 232.501 48.6171  15
  -1  -4  11 5687.98 335.154   6
  -1   4  11 5689.18 326.569   5
  -1  -4  11 5646.21 315.586   5
  -1   4  11 6090.61 332.845  17
  -1   4  11 6256.35 326.078  18
  -1   4  11 5571.68 319.452  15
  -1  -4  11 5143.19 325.624  43
  -1   4  11 5499.70 335.402  43
   1   4 -11 5455.67 301.075  36
  -1  -4  10 2411.77 213.522   6
  -1   4  10 2609.97 208.062   6
  -1   4  10 2455.97 204.891   5
  -1   4  10 2389.14 196.861  15
  -1   4  10 2496.14 201.981  18
  -1   4  10 2415.26 205.150  17
  -1  -4  10 1980.26 187.197   5
  -1   4  10 2099.38 206.325  43
  -1  -4  10 2171.85 205.921  43
  -1   4   9 8931.81 474.532   6
  -1   4   9 8363.00 472.018   5
  -1  -4   9 9369.76 497.381   6
  -1   4   9 7623.98 448.680  15
   1   4  -9 8835.41 709.670  41
  -1  -4   9 7933.18 717.383  42
   1  -4  -9 8675.84 708.142  41
  -1   4   9 9319.64 776.802  42
  -1   4   9 8440.60 468.397  18
  -1  -4   9 9622.70 506.274  16
  -1   4   9 8378.77 463.545  19
  -1   4   9 8446.23 492.174  43
  -1  -4   9 8039.01 478.632  43
   1   4  -9 9184.30 467.669  38
   1   4  -8 5972.70 341.107  38
  -1  -4   8 5290.65 347.303  16
  -1   4   8 5647.26 341.475  18
  -1   4   8 5068.56 316.256  15
  -1   4   8 5265.61 332.239  19
  -1   4   8 4810.31 318.883   6
  -1   4   8 4803.37 321.465   5
  -1  -4   8 5226.19 332.162   4
  -1   4   8 5523.96 348.156  43
  -1  -4   8 5243.33 341.004  43
   1   4  -8 5230.48 497.939  41
  -1   4   8 5356.06 545.189  42
   1  -4  -8 5650.17 515.990  41
  -1  -4   8 5461.00 554.305  42
  -1  -4   7 4951.19 319.820  16
  -1   4   7 5518.40 320.314  16
  -1   4   7 5079.38 315.313  18
  -1   4   7 5121.67 305.924   6
  -1   4   7 4809.99 312.676  43
  -1  -4   7 4854.17 312.203  43
  -1  -4   7 5434.54 318.882   4
  -1  -4   7 5120.84 305.973  11
  -1   4   7 5213.63 306.724  11
  -1  -4   7 4987.07 481.752  42
   1  -4  -7 5887.80 481.768  41
  -1   4   7 4355.33 463.791  42
   1   4  -7 5610.59 477.862  41
  -1   4   7 5056.56 314.749  19
   1  -4  -6 1232.19 193.233  41
   1   4  -6 947.054 172.022  41
  -1   4   6 1250.67 123.285  43
  -1  -4   6 1214.11 122.214  43
  -1   4   6 1125.80 200.652  42
  -1  -4   6 1216.52 209.890  42
  -1   4   5 1608.59 128.922  43
  -1  -4   5 1598.70 128.294  43
  -1   4   5 1453.00 202.338  42
  -1  -4   5 1718.22 217.308  42
  -1  -4   5 1446.05 126.238  47
  -1   4   5 1722.31 130.099  47
  -1  -4   4 25468.9 1182.48  42
  -1   4   4 27096.9 1194.54  42
  -1  -4   3 176486. 6549.31  10
  -1   4   3 176158. 6545.57  10
  -1   4   3 170403. 6542.86  42
  -1  -4   3 167504. 6541.83  42
  -1   4   2 102106. 3663.41  45
  -1  -4   2 94682.8 3708.12  10
  -1   4   2 94886.2 3708.83  10
  -1  -4   2 94651.9 3705.26  42
  -1   4   2 97486.7 3707.49  42
  -1   4   1 251536. 9960.43  10
  -1  -4   1 257497. 9962.26  10
  -1  -4   1 288812. 9967.06  42
  -1   4   1 275465. 9958.30  42
   1   4   0 84701.4 3212.87  48
  -1   4   0 81957.7 3151.75  41
  -1  -4   0 79005.7 3152.47  41
   1   4   0 86799.7 3144.95  46
   1  -4   0 84778.0 3144.69  46
  -1   4   0 87599.6 3166.20  10
   1   4   1 13619.8 606.864  48
  -1  -4  -1 14197.0 574.625  41
  -1   4  -1 13951.3 574.022  41
   1   4   1 13611.8 575.890  42
   1  -4   1 13487.7 573.988  42
   1   4   1 12907.6 568.687  46
   1  -4   1 13327.7 569.950  46
   1   4   1 13369.7 606.253  45
  -1   4  -2 40764.5 1667.72  41
  -1  -4  -2 43801.3 1675.44  41
   1  -4   2 42400.4 1687.33  42
   1   4   2 41203.2 1686.14  42
   1  -4   2 42618.9 1683.55  46
  -1  -4  -3 41944.6 1672.48  41
  -1   4  -3 39314.7 1662.74  41
   1   4   3 40562.7 1698.11  42
   1  -4   3 41343.8 1699.51  42
  -1   4  -4 99.7945 53.5059  41
  -1  -4  -4 42.2362 50.5952  41
   1  -4   4 77.7014 28.6817  47
   1   4   4 37.1857 23.8179  47
   1  -4   4 119.800 61.4843  42
   1   4   4 69.8182 50.0400  42
   1  -4   5 3584.29 221.864  47
   1   4   5 3549.87 222.265  47
   1   4   5 3887.49 361.876  42
  -1   4  -5 3080.59 300.649  41
  -1  -4  -5 3542.76 317.904  41
   1  -4   5 3839.90 360.339  42
   1  -4   6 7697.39 423.855  43
   1   4   6 8579.42 440.662  43
   1   4   6 8615.54 435.062  47
   1  -4   6 8402.79 429.062  47
   1  -4   6 8377.63 430.557  16
   1   4   6 8098.74 415.009  18
  -1   4  -6 7846.56 416.508  38
  -1   4  -6 8292.98 584.344  41
  -1  -4  -6 8873.68 590.596  41
   1   4   6 7123.19 604.548  42
   1  -4   6 8212.86 625.694  42
   1   4   6 7902.63 418.679   5
   1  -4   7 2816.96 384.636  42
  -1   4  -7 3130.40 357.661  41
  -1  -4  -7 2567.34 328.842  41
   1   4   7 2615.15 367.004  42
   1   4   7 2369.98 204.385  33
   1  -4   7 2709.75 188.889  34
   1   4   7 2612.83 209.053   5
   1   4   7 2763.16 209.412  15
   1   4   7 2656.65 223.798  47
   1  -4   7 3021.69 229.400  47
  -1   4  -7 2827.86 214.071  38
   1   4   7 2593.01 224.514  43
   1  -4   7 2879.85 231.260  43
   1  -4   7 3283.21 235.948  16
   1   4   7 2866.79 210.735  18
  -1  -4  -8 3667.68 416.566  41
   1   4   8 3178.52 442.335  42
   1  -4   8 3228.68 439.034  42
  -1   4  -8 2976.64 388.890  41
   1   4   8 3207.91 263.359  47
   1  -4   8 3644.02 266.711  47
   1   4   8 3102.17 247.714  19
  -1   4  -8 3264.18 238.869  38
   1   4   8 3508.59 250.423  33
   1  -4   8 2931.00 206.422  34
   1   4   8 2961.51 232.108  15
   1   4   8 3576.95 275.878  43
   1  -4   8 3277.97 262.133  43
   1  -4   8 3402.26 251.398   6
   1   4   8 3047.67 238.708   5
   1   4   8 3314.17 240.778  18
   1   4   8 2933.41 233.217  17
  -1   4  -9 94.9190 49.9734  36
  -1   4  -9 140.444 51.8819  38
   1   4   9 135.292 67.9472  18
   1   4   9 103.749 56.3391  17
   1  -4   9 161.279 55.4920   5
   1   4   9 127.291 57.5945   5
   1   4   9 160.255 62.4462  15
   1   4   9 163.770 69.4425  43
   1  -4   9 144.606 68.3989  43
   1   4   9 44.0200 95.4100  42
   1  -4   9 254.514 145.274  42
   1   4   9 178.685 61.8112  19
   1  -4   9 114.663 57.0628   6
  -1   4  -9-36.2679 87.9044  41
  -1  -4  -9 145.407 104.209  41
   1   4  10 12029.0 593.570  15
   1   4  10 11192.2 609.838  43
   1  -4  10 11474.8 608.470  43
   1   4  10 12695.0 591.485  17
  -1   4 -10 13025.5 584.573  36
   1   4  10 12504.2 593.476   5
   1  -4  10 12839.2 606.691   6
   1  -4  10 12004.1 564.920   5
   1   4  10 13374.9 585.213  18
   1   4  11 5557.90 340.602  43
   1  -4  11 5758.48 342.498  43
   1   4  11 7254.17 343.803   5
   1  -4  11 7187.75 349.230   6
  -1   4 -11 6824.23 337.652  30
  -1   4 -11 6960.86 357.840  31
   1  -4  11 7148.52 352.852  15
   1   4  11 6408.43 341.749  15
   1  -4  11 6719.00 327.230  17
   1   4  11 6585.25 333.328  17
   1   4  12 3283.31 167.675  17
  -1   4 -12 3767.87 183.898  31
  -1  -4 -12 3602.00 185.471  27
  -1   5  12 3753.17 200.036  17
   1   5 -12 3653.33 193.260  30
  -1   5  12 3976.89 204.573   5
  -1  -5  12 3964.48 205.148   6
  -1  -5  12 3401.37 193.157  15
  -1   5  11 5660.06 335.780  43
  -1  -5  11 5564.27 330.951  43
  -1   5  11 6281.82 332.179  18
   1   5 -11 5914.54 317.842  36
  -1   5  11 6168.12 328.193  15
  -1   5  11 6028.71 333.518   5
  -1  -5  11 6115.68 342.924   6
  -1  -5  11 5601.48 313.485   5
  -1   5  11 6012.54 332.941  17
  -1   5  10 7140.94 433.424  43
  -1  -5  10 7506.98 433.946  43
  -1   5  10 7639.38 423.932   5
  -1  -5  10 7203.38 429.396   6
  -1   5  10 7946.78 423.986   6
   1   5 -10 8265.03 414.325  38
  -1   5  10 7453.28 413.268  15
  -1   5  10 7373.61 419.180  18
  -1   5  10 7746.94 425.569  17
  -1   5   9 6840.13 392.503  18
  -1   5   9 5837.97 372.472  17
  -1  -5   9 7126.26 414.380  16
  -1   5   9 6282.29 376.800   6
  -1   5   9 6377.61 401.534  43
  -1  -5   9 6434.42 397.098  43
  -1   5   9 6364.63 387.239  19
   1   5  -9 7183.15 395.255  38
   1   5  -9 6228.41 579.316  41
  -1   5   9 5095.04 576.998  42
   1  -5  -9 6991.93 606.041  41
  -1  -5   9 5560.67 590.015  42
  -1   5   9 6672.00 379.872  15
  -1  -5   8 1460.84 275.664  42
  -1   5   8 1076.20 239.590  42
  -1   5   8 1309.32 150.398  19
  -1   5   8 1150.64 139.679  18
  -1  -5   8 1180.83 149.183  16
  -1   5   8 1244.40 140.918   6
  -1  -5   8 1180.00 140.613   4
   1  -5  -8 813.820 187.891  41
   1   5  -8 1349.74 246.759  41
   1   5  -8 1208.60 146.491  38
  -1  -5   8 1131.05 140.340  43
  -1   5   8 1484.52 162.884  43
  -1   5   8 1278.68 138.436  15
   1   5  -7 3152.39 224.473  39
  -1  -5   7 3301.17 219.866  40
  -1   5   7 2896.72 218.778   6
  -1   5   7 2992.38 233.936  19
  -1  -5   7 2940.58 234.121  16
  -1   5   7 3265.23 235.608  18
  -1   5   7 3119.48 233.085  43
  -1  -5   7 3188.97 232.799  43
  -1  -5   7 3427.10 235.577   4
  -1  -5   7 2933.93 218.935  11
  -1   5   7 3232.89 223.019  11
  -1   5   7 3532.06 227.878  15
   1  -5  -7 3594.88 366.043  41
  -1  -5   7 3368.66 390.172  42
  -1   5   7 3228.68 384.885  42
   1   5  -7 3134.57 350.599  41
   1   5  -6 8663.27 591.937  41
   1  -5  -6 10239.5 621.310  41
  -1  -5   6 9425.59 651.365  42
  -1   5   6 9525.80 651.521  42
  -1   5   6 8984.64 460.513  43
  -1  -5   6 9394.68 463.535  43
  -1  -5   5 709.877 141.288  42
  -1   5   5 474.697 118.841  42
  -1  -5   5 541.400 73.3938  43
  -1   5   5 480.282 67.3508  43
  -1   5   4 76704.1 3029.20  42
  -1  -5   4 74386.1 3023.35  42
  -1   5   3 101382. 3758.45  10
  -1  -5   3 99838.9 3761.39  10
  -1  -5   3 92409.1 3748.87  42
  -1   5   3 95409.1 3755.88  42
  -1  -5   2 156584. 5942.38  10
  -1   5   2 158438. 5940.62  10
  -1   5   2 160839. 5921.28  45
  -1  -5   2 154415. 5939.24  42
  -1   5   2 158768. 5941.28  42
  -1   5   1 30244.4 1217.21  45
  -1   5   1 29573.8 1169.12  10
  -1  -5   1 30787.6 1170.48  10
   1   5   0 5737.59 323.494  45
   1  -5   0 5566.50 236.478  46
   1   5   0 5567.80 234.599  46
  -1  -5   0 5410.54 247.469  10
  -1   5   0 5454.63 250.505  10
   1   5   0 6295.93 328.852  48
  -1  -5  -1 185.214 36.6201  41
  -1   5  -1 268.892 45.1833  41
   1   5   1 195.235 36.2748  46
   1   5   1 300.316 63.0377  45
   1  -5   1 243.651 40.4254  46
   1   5   1 172.188 49.9159  48
   1   5   1 186.905 36.5917  42
   1  -5   1 193.249 37.4078  42
  -1  -5  -2 223.388 49.5046  41
  -1   5  -2 182.221 45.4949  41
   1   5   2 199.569 50.8857  42
  -1   5  -3 11054.7 552.049  41
  -1  -5  -3 10807.3 550.551  41
   1   5   3 10819.5 575.503  42
   1  -5   3 10902.5 576.424  42
  -1  -5  -4 2553.91 232.118  41
  -1   5  -4 2436.35 228.373  41
   1   5   4 2863.07 270.491  42
   1  -5   4 2580.37 261.072  42
   1   5   4 2422.75 158.489  47
   1  -5   4 2371.62 156.847  47
   1  -5   5 30191.7 1462.23  42
  -1   5  -5 31124.5 1410.10  41
  -1  -5  -5 31462.9 1411.94  41
   1   5   5 30665.8 1477.22  42
   1  -5   5 30095.8 1240.74  47
   1   5   5 30632.4 1245.69  47
  -1   5  -6 10639.0 508.359  39
   1  -5   6 10180.7 514.636  43
   1   5   6 10553.6 526.171  43
   1   5   6 9748.49 512.185  47
   1  -5   6 10371.9 513.554  47
   1   5   6 10120.1 513.822  33
   1   5   6 10595.8 514.980   6
   1   5   6 10447.6 510.260   5
  -1   5  -6 10677.1 685.239  41
   1  -5   6 8810.99 686.663  42
   1   5   6 11217.5 759.572  42
  -1  -5  -6 10617.6 679.921  41
  -1   5  -6 11217.8 524.802  38
   1   5   6 10057.5 503.885  15
   1  -5   6 10910.1 518.897  16
   1   5   6 10276.1 505.540  18
  -1   5  -7 10613.2 502.584  39
  -1   5  -7 10047.3 509.306  38
   1   5   7 9118.29 499.125  33
   1  -5   7 9297.90 459.886  34
   1   5   7 10116.7 506.433   5
   1   5   7 9888.68 505.383   6
   1   5   7 9416.15 494.792  15
   1   5   7 9441.66 514.192  47
   1  -5   7 9483.36 509.354  47
  -1  -5  -7 9626.21 689.522  41
   1   5   7 10887.5 797.048  42
  -1   5  -7 9679.08 695.416  41
   1  -5   7 8906.39 731.550  42
   1   5   7 10134.9 527.265  43
   1  -5   7 10260.3 524.758  43
   1   5   7 9313.89 494.419  17
   1   5   7 9640.90 494.598  18
   1  -5   7 10395.6 517.459  16
   1  -5   8 13172.2 631.626  34
   1   5   8 14435.5 691.327  33
   1   5   8 14501.2 686.263  15
   1   5   8 13986.5 714.687  43
   1  -5   8 13663.1 703.860  43
   1   5   8 13078.7 995.341  42
  -1   5  -8 15491.4 960.824  41
  -1  -5  -8 14809.1 953.034  41
   1  -5   8 14048.2 1001.57  42
  -1   5  -8 15838.6 704.308  38
   1   5   8 14620.0 715.553  19
   1   5   8 15426.9 689.806  18
   1   5   8 13638.7 679.821  17
   1   5   8 14301.0 687.752   5
   1  -5   8 14982.7 701.178   6
   1   5   9 4104.02 283.092  15
   1  -5   9 4620.80 316.962  43
   1   5   9 4217.56 309.303  43
  -1   5  -9 3601.54 437.213  41
  -1  -5  -9 3814.18 444.006  41
   1   5   9 3994.55 499.787  42
   1  -5   9 3199.83 443.316  42
   1   5   9 4104.65 293.069  19
  -1   5  -9 4661.23 289.292  38
  -1   5  -9 4516.60 298.977  36
   1   5   9 4320.04 286.808   5
   1  -5   9 4510.15 301.305   6
   1  -5   9 4357.03 272.447   5
   1   5   9 4058.01 279.955  17
   1   5   9 4565.88 289.104  18
   1  -5  10 636.427 100.721   6
   1   5  10 750.767 103.121  17
  -1   5 -10 829.075 103.854  36
   1  -5  10 526.009 78.3179   5
   1   5  10 528.662 89.7698   5
   1   5  10 724.782 104.194  15
   1  -5  10 844.514 115.991  43
   1   5  10 667.556 107.134  43
   1  -5  11 8907.65 417.958  17
   1   5  11 8859.94 429.160  17
   1  -5  11 8619.46 440.621  43
   1   5  11 8665.86 442.436  43
  -1   5 -11 9862.99 459.303  31
  -1   5 -11 9898.58 442.730  30
   1   5  11 9458.50 443.443  15
   1   5  11 9994.28 441.496   5
   1  -5  11 9919.08 442.609   6
   1  -5  12 782.592 65.1266  15
  -1   5 -12 709.515 63.5843  31
  -1   6  12 202.010 50.4640   5
   1   6 -12 119.231 42.0421  31
   1   6 -12 127.416 37.3544  30
  -1  -6  12 95.8025 36.0947   6
  -1  -6  12 103.261 32.7215  15
  -1  -6  11 92.9062 53.7773   6
  -1   6  11 226.852 56.6116  17
   1   6 -11 180.044 52.7715  36
  -1  -6  11 169.157 50.3355   5
  -1   6  11 139.501 55.4646   5
  -1   6  11 207.770 54.1946  15
  -1  -6  11 242.157 58.3996  43
  -1  -6  10 74.8151 46.3439  43
  -1   6  10 33.6530 45.5021  43
  -1  -6  10 145.290 68.4804   6
   1   6 -10 92.7221 48.1993  38
  -1   6  10 94.0819 53.9461  15
  -1   6  10 39.5238 67.6915  18
  -1   6  10 40.1517 44.8696  17
  -1   6   9 2819.00 221.550  18
  -1  -6   9 2892.70 236.394  16
  -1   6   9 2628.51 216.409  17
  -1   6   9 2502.13 210.110   6
  -1  -6   9 2392.30 215.447  43
  -1   6   9 2526.44 225.653  43
  -1   6   9 2747.03 230.377  19
   1   6  -9 2760.47 226.710  38
   1  -6  -9 2865.45 360.592  41
  -1   6   9 2661.57 387.664  42
  -1  -6   9 2249.52 356.886  42
   1   6  -9 2644.01 350.552  41
  -1   6   9 2349.06 203.821  15
  -1   6   8 8953.85 780.429  42
  -1  -6   8 9937.67 797.429  42
   1  -6  -8 10853.1 766.192  41
   1   6  -8 11326.4 777.797  41
  -1   6   8 11878.4 595.137  19
  -1  -6   8 11643.1 585.176  16
  -1   6   8 11276.5 569.411  18
  -1   6   8 10843.9 555.594   6
  -1  -6   8 12116.7 564.671   4
   1   6  -8 11687.7 582.740  38
   1   6  -8 11715.4 565.499  39
  -1  -6   8 10163.6 560.549  43
  -1   6   8 11097.3 576.940  43
  -1   6   8 10489.7 545.852  15
  -1   6   7 2458.61 202.072  43
  -1  -6   7 2553.40 202.436  43
  -1   6   7 2580.82 194.585  15
  -1   6   7 2485.63 202.506  18
  -1  -6   7 2371.01 207.000  16
  -1   6   7 2846.67 226.018  19
  -1   6   7 2815.14 205.493   6
  -1   6   7 2674.68 207.298   5
   1   6  -7 2581.41 205.476  39
  -1  -6   7 2282.12 186.750  40
   1  -6  -7 2035.09 279.303  41
  -1  -6   7 2376.01 329.795  42
  -1   6   7 2986.15 361.688  42
   1   6  -7 2723.76 316.905  41
  -1   6   6 3434.08 225.623  43
  -1  -6   6 3483.34 227.471  43
  -1   6   6 3471.26 232.735  18
  -1  -6   6 3386.79 355.661  42
   1   6  -6 3202.49 318.321  41
   1  -6  -6 3384.66 322.232  41
  -1   6   6 3476.68 361.155  42
  -1   6   6 3461.06 240.459  19
  -1   6   6 3029.45 219.086   5
  -1  -6   5 417.193 61.6846  43
  -1   6   5 291.873 54.6226  43
   1  -6  -5 420.556 99.8163  41
   1   6  -5 347.660 90.4527  41
  -1  -6   5 317.938 96.9872  42
  -1   6   5 218.272 86.8037  42
  -1   6   4 1754.83 193.745  42
  -1  -6   4 1655.15 188.774  42
  -1  -6   3 30188.8 1311.50  42
  -1   6   3 32653.7 1322.60  42
  -1   6   2 2509.99 172.295  45
  -1   6   2 2462.67 164.886  42
  -1  -6   2 2450.74 166.293  42
   1   6  -1 3068.28 152.661  46
   1  -6  -1 3480.96 159.597  46
  -1   6   1 3401.81 221.041  45
  -1   6   1 3034.35 153.209  10
   1   6   0 1259.24 137.663  48
   1   6   0 1080.17 130.102  45
   1   6   1 83745.5 3243.87  48
  -1   6  -1 92689.0 3279.56  48
  -1  -6  -1 79783.4 3145.50  41
   1   6   1 81109.3 3145.87  42
  -1   6  -1 84651.1 3151.95  41
   1  -6   1 83906.9 3146.96  42
   1   6   1 83375.0 3236.45  45
  -1  -6  -2 84447.3 3106.92  41
  -1   6  -2 79659.1 3102.68  41
   1  -6   2 79340.3 3119.05  42
   1   6   2 77045.0 3113.51  42
   1   6   2 83944.1 3156.41  45
   1   6   3 50494.0 1938.95  44
  -1   6  -3 49400.3 2037.41  41
   1   6   3 50717.3 2076.13  42
  -1  -6  -3 52646.4 2047.54  41
   1  -6   3 50650.7 2075.83  42
   1   6   4 10417.9 616.627  42
  -1  -6  -4 10681.0 582.668  41
  -1   6  -4 10616.8 579.591  41
   1  -6   4 10512.3 614.090  42
   1  -6   4 9976.74 462.566  47
   1   6   4 10502.1 466.799  47
   1   6   5 16460.7 728.218  43
   1  -6   5 17132.9 730.527  43
   1   6   5 16794.9 724.954  47
   1  -6   5 16355.5 719.672  47
  -1  -6  -5 17224.1 878.898  41
  -1   6  -5 15379.2 853.191  41
   1   6   5 16173.9 926.697  42
   1  -6   5 15935.4 914.824  42
  -1   6  -6 6481.45 504.550  41
  -1  -6  -6 6557.35 506.474  41
   1   6   6 6804.45 570.045  42
   1  -6   6 6785.22 562.151  42
   1   6   6 6774.55 381.588  43
   1  -6   6 6717.53 378.767  43
   1   6   6 6222.87 372.281  33
   1   6   6 6861.91 375.887   6
   1   6   6 6662.98 371.692   5
   1   6   6 6591.21 370.889  15
  -1   6  -6 7167.01 383.074  39
  -1   6  -6 6943.81 384.690  38
   1   6   6 7357.93 385.785  47
   1  -6   6 6563.16 369.038  47
   1  -6   6 7147.79 377.520  16
   1   6   6 6393.85 365.345  18
   1   6   6 7180.19 378.883  17
  -1   6  -7 10691.9 738.725  41
   1   6   7 9563.42 780.123  42
   1  -6   7 10368.0 792.181  42
  -1  -6  -7 10949.0 741.356  41
   1   6   7 10728.8 559.071  43
   1  -6   7 10808.3 554.530  43
  -1   6  -7 11017.6 544.465  39
  -1   6  -7 10908.4 554.437  38
   1  -6   7 10417.7 498.690  34
   1   6   7 9993.17 542.895  33
   1   6   7 10660.6 541.298   5
   1   6   7 11077.8 551.701   6
   1   6   7 10710.9 541.698  15
   1  -6   7 11081.6 554.297  47
   1   6   7 10303.4 550.540  47
   1   6   7 10791.1 541.436  18
   1  -6   7 11457.8 552.689  16
   1   6   7 11011.1 545.017  17
  -1   6  -8 65.0865 86.3305  41
  -1   6  -8 60.0333 42.0355  39
  -1  -6  -8 96.8472 78.1856  41
  -1   6  -8 114.815 60.9469  38
   1   6   8 66.7570 46.7247  33
   1  -6   8 106.859 40.8960  34
   1   6   8 117.038 58.1032  43
   1  -6   8 74.0920 50.0889  43
   1   6   8 21.3390 46.2779   5
   1  -6   8 44.8193 47.0538   6
   1   6   8 117.541 56.7304  15
   1   6   8 107.465 58.2273  19
   1  -6   8 118.840 85.8030  42
   1   6   8 41.6810 127.642  42
   1   6   8 95.4482 50.1140  17
   1   6   8 10.2724 67.6918  18
   1  -6   9 478.652 101.161  43
   1   6   9 403.907 97.3737  43
   1   6   9 561.116 97.9960   5
   1   6   9 611.348 109.682  18
   1   6   9 411.887 86.1960  17
   1   6   9 557.996 102.503  19
   1   6   9 485.997 90.7053  15
   1  -6   9 508.454 94.0031   6
  -1   6  -9 437.186 87.7387  38
  -1   6  -9 575.560 103.831  36
   1   6  10 4345.78 275.526   5
   1  -6  10 5027.32 288.976   6
   1   6  10 4455.46 282.547   8
  -1   6 -10 5153.11 277.000  38
  -1   6 -10 4627.64 281.091  36
   1   6  10 4436.94 272.538  17
   1   6  10 4334.78 275.851  15
   1  -6  10 3991.27 278.408  43
   1   6  10 4317.59 289.002  43
   1  -6  11 13.1621 26.8708  17
   1  -6  11-5.47564 27.8061   6
   1   6  11 103.507 47.4076   5
  -1   6 -11-7.09233 40.6272  31
  -1   6 -11 31.2630 36.4517  30
   1   7 -12 113.184 33.7423  30
  -1  -7  12 74.8147 29.9451  15
  -1  -7  12 116.173 31.0652   6
  -1  -7  11 687.880 95.8350   6
  -1  -7  11 735.033 79.8777   5
   1   7 -11 862.602 97.8919  36
  -1  -7  11 722.543 86.1806  43
  -1   7  11 735.404 93.6641  17
  -1  -7  10 8090.11 444.333   6
  -1   7  10 7441.34 412.663  15
   1   7 -10 8508.50 434.352  38
  -1  -7  10 7919.34 427.421  43
  -1   7  10 7681.08 430.007  43
  -1   7  10 7907.22 427.912  17
  -1   7  10 8929.22 443.311  18
   1   7  -9-30.7145 110.272  41
   1   7  -9 75.0105 46.5208  39
   1  -7  -9-30.9013 74.8012  41
  -1   7   9 25.1537 45.1626  19
  -1   7   9-43.5725 84.2126  18
  -1  -7   9 80.9488 54.5718  16
  -1   7   9 30.8602 41.6745   8
  -1   7   9 99.9297 50.7453  15
  -1   7   9 117.939 55.6678   5
   1   7  -9 47.0867 49.3603  38
  -1  -7   9 36.6638 68.7467  42
  -1   7   9 38.1019 71.4426  42
  -1   7   9 46.2059 41.4824  43
  -1  -7   9 55.5140 44.9789  43
   1   7  -8 58.8319 63.7009  41
   1  -7  -8 29.0824 44.5456  41
   1   7  -8 32.0568 41.7316  39
  -1   7   8 51.8471 54.3610  19
  -1   7   8 55.4508 43.3096  18
  -1   7   8 83.7266 50.6864   8
  -1   7   8 81.5351 49.3609   6
  -1   7   8 79.1622 52.4956  15
  -1  -7   8 69.4622 60.1185  16
  -1   7   8 10.8590 37.2012   5
  -1  -7   8 22.0178 41.3081  43
  -1   7   8 45.1148 45.7058  43
  -1   7   8 72.5634 78.5612  42
  -1  -7   8 35.4544 76.7704  42
   1   7  -8-12.2410 51.3406  38
  -1  -7   7 43752.2 1756.19  16
  -1   7   7 41654.3 1740.61  18
  -1   7   7 40977.7 1714.58  14
  -1   7   7 42484.7 1724.34  15
  -1  -7   7 41583.6 2028.69  42
   1  -7  -7 43588.8 1957.64  41
   1   7  -7 42842.5 1963.07  41
  -1   7   7 40249.2 2021.37  42
  -1   7   7 43502.9 1772.42  19
  -1   7   7 44014.6 1734.87   6
  -1   7   7 41767.8 1737.57   5
  -1  -7   7 42409.6 1729.76  40
   1   7  -7 45624.1 1762.32  39
  -1  -7   7 42830.1 1737.75  43
  -1   7   7 43734.9 1741.28  43
  -1   7   6 522.657 84.0026  17
  -1  -7   6 753.229 101.111  16
  -1   7   6 586.880 87.8698   5
  -1   7   6 593.913 84.3734   6
  -1  -7   6 547.562 82.3589  43
  -1   7   6 728.197 92.7792  43
  -1   7   6 553.635 99.0478  19
  -1  -7   6 793.447 169.936  42
  -1   7   6 433.947 128.491  42
   1   7  -6 754.556 148.649  41
   1   7  -6 532.696 90.3940  39
  -1  -7   6 624.615 90.7783  40
   1  -7  -6 430.385 113.052  41
  -1   7   6 586.031 83.1598  15
   1  -7  -5 3923.52 321.138  41
   1   7  -5 4011.22 327.133  41
  -1   7   5 4138.58 357.458  42
  -1  -7   5 4029.24 353.071  42
  -1  -7   5 4076.05 238.406  43
  -1   7   5 4630.46 246.034  43
   1  -7  -4 4545.42 306.027  41
   1   7  -4 4472.99 308.820  41
  -1   7   4 4696.04 334.869  42
  -1   7   4 4607.61 221.744  44
  -1  -7   3 13001.7 631.972  42
  -1   7   3 13753.7 639.594  42
  -1   7   2 30897.5 1245.66  42
  -1  -7   2 32675.8 1257.55  42
   1  -7  -2 30948.6 1237.03  41
  -1   7   2 31697.7 1292.00  45
  -1   7   1 26328.5 1225.65  48
  -1   7   1 27193.4 1188.31  45
   1   7   0 21613.9 951.253  48
   1   7   0 18942.8 921.114  45
   1   7   1 9317.73 513.298  48
  -1   7  -1 10598.2 549.678  48
   1   7   1 9180.55 503.136  45
  -1  -7  -1 9540.62 404.738  41
   1  -7   1 9154.28 399.252  42
   1   7   1 9000.54 399.774  42
  -1   7  -1 9627.69 403.785  41
   1   7   2 22769.7 964.250  45
  -1   7  -2 21478.7 895.961  41
  -1  -7  -2 20454.8 888.281  41
   1  -7   2 21884.0 905.606  42
   1   7   2 20650.5 898.671  42
   1   7   2 20333.1 838.166  44
  -1   7  -3 286766. 10765.7  41
  -1  -7  -3 301490. 10773.1  41
   1  -7   3 283022. 10795.4  42
   1   7   3 279226. 10790.6  42
   1   7   3 284551. 10662.4  44
  -1  -7  -4 409.947 96.6429  41
  -1   7  -4 703.452 121.003  41
   1  -7   4 566.034 72.2637  43
   1   7   4 733.028 80.0268  43
   1   7   4 648.388 128.502  42
   1  -7   4 589.502 126.013  42
   1  -7   4 690.997 76.0708  47
   1   7   4 678.792 75.1797  47
   1  -7   5 51432.8 1957.15  47
   1   7   5 49260.2 1955.71  47
   1  -7   5 51106.0 2201.96  42
  -1  -7  -5 49386.5 2126.43  41
   1   7   5 48257.3 2189.41  42
  -1   7  -5 49389.5 2130.88  41
   1  -7   5 51403.9 1962.22  43
   1   7   5 50558.4 1962.68  43
  -1   7  -5 48826.2 1978.36  38
   1   7   5 48969.0 1964.29  17
   1   7   5 50175.5 1965.89  18
   1  -7   5 48885.6 1966.56  40
  -1   7  -5 49446.5 1978.75  39
   1   7   5 48549.1 1961.33  15
  -1   7  -6 2021.80 178.157  39
   1  -7   6 2105.03 177.016  40
  -1   7  -6 1695.02 253.795  41
  -1  -7  -6 1486.45 232.162  41
   1   7   6 1953.00 171.718  43
   1  -7   6 1965.61 169.620  43
  -1   7  -6 1869.94 174.423  38
   1   7   6 1790.20 171.199  33
   1  -7   6 1955.17 168.022  47
   1   7   6 1899.66 170.660  47
   1   7   6 1220.25 232.478  42
   1  -7   6 1981.33 284.258  42
   1   7   6 2026.86 174.651  18
   1   7   6 1982.40 172.753  17
   1  -7   6 2059.17 171.864  16
   1   7   6 1924.40 169.254  15
  -1   7  -7 81.5584 54.1105  38
   1   7   7 268.323 72.0477  33
   1  -7   7 291.195 60.0927  34
   1   7   7 381.950 79.4225  15
   1   7   7 228.780 70.5057  43
   1  -7   7 153.203 60.9343  43
   1   7   7 195.518 61.5396   5
   1   7   7 218.719 125.040  42
   1  -7   7 139.652 92.9202  42
   1   7   7 163.886 68.2226  19
  -1   7  -7 311.014 76.5497  39
  -1   7  -7 198.996 102.377  41
  -1  -7  -7 251.686 100.720  41
   1   7   7 248.514 67.7319  17
   1  -7   7 251.760 68.5499  16
   1   7   7 222.961 74.8383  18
  -1  -7  -8 217.241 106.296  41
  -1   7  -8 73.9148 45.8703  39
  -1   7  -8 31.5076 83.6236  41
   1   7   8 196.028 80.2867  19
   1   7   8 199.232 122.052  42
   1  -7   8 75.6298 91.6041  42
  -1   7  -8 131.234 62.0452  38
  -1   7  -8 88.5578 50.0959  37
   1   7   8 90.4261 52.0426  33
   1  -7   8 109.673 59.4740   6
   1   7   8 85.0355 51.5898   5
   1   7   8 96.2542 51.9059  15
   1   7   8 186.514 86.2340  18
   1   7   8 159.181 57.5554  17
   1   7   8 98.6165 55.1418  43
   1  -7   8 46.7374 47.4692  43
   1   7   9 87.4909 53.8446  17
   1   7   9 367.389 109.854  18
   1   7   9 197.533 72.3936  43
   1  -7   9 131.871 58.4491  43
   1   7   9 59.3847 51.5775   5
   1   7   9 88.0755 56.0780   8
   1  -7   9 133.204 58.8624   6
  -1   7  -9 124.822 65.1520  36
  -1   7  -9 74.4220 54.1667  38
  -1   7  -9 220.144 58.9308  39
   1   7   9 70.0301 53.2430  15
   1   7   9 161.731 63.3247  19
   1  -7  10 153.553 50.3833  43
   1   7  10 182.329 58.4985   8
   1  -7  10 247.142 60.9488   6
   1   7  10 208.997 58.0115  17
  -1   7 -10 279.229 60.0207  38
  -1   7 -10 189.707 61.7417  36
   1   7  10 316.711 71.7678  19
   1   7  10 214.119 64.7475   5
   1   7  10 245.337 63.1170  15
  -1   7 -11 2416.10 149.105  36
  -1   7 -11 2646.44 178.690  31
  -1   7 -11 2583.00 169.817  30
   1  -7  11 2946.94 161.181   6
   1   7  11 3101.52 176.797   5
   1   7  11 2439.93 162.256  17
   1  -7  11 2271.12 138.094  17
  -1  -8  12 3033.32 163.808  15
   1   8 -12 3109.00 167.651  30
  -1  -8  12 3093.62 158.907   6
  -1   8  12 3486.89 174.630  17
  -1   8  11 6030.96 313.325  17
  -1  -8  11 6037.83 315.968   6
   1   8 -11 5705.76 290.304  38
   1   8 -11 6004.09 315.211  36
  -1   8  10 1490.46 155.168  18
  -1  -8  10 1201.83 118.934   5
  -1  -8  10 1286.14 139.917   6
  -1   8  10 998.531 122.842   5
  -1  -8  10 1053.10 117.615  43
   1   8 -10 1257.10 134.800  38
   1   8  -9 5813.26 354.821  38
  -1   8   9 5296.36 330.169  43
  -1  -8   9 4804.54 316.327  43
  -1   8   9 5366.25 326.538   8
  -1   8   9 4847.43 320.096   5
   1   8  -9 5900.23 334.184  39
  -1   8   9 5559.33 340.456  18
  -1  -8   9 5670.87 340.885  16
  -1   8   9 5063.32 317.736  15
  -1   8   9 5454.15 358.567  19
   1   8  -8 5427.47 356.320  38
  -1  -8   8 5432.54 342.434  16
  -1   8   8 5208.23 338.226  18
  -1  -8   8 4780.07 496.341  42
   1  -8  -8 5182.02 473.501  41
  -1   8   8 5029.44 512.637  42
   1   8  -8 5580.57 489.821  41
  -1   8   8 5814.56 373.441  19
  -1   8   8 5144.92 329.848   8
  -1   8   8 5399.48 337.200   5
  -1   8   8 5253.42 323.242  15
   1   8  -8 5632.15 347.284  39
  -1   8   8 5573.72 337.155  43
  -1  -8   8 5236.05 327.900  43
  -1   8   7 854.496 116.469  17
  -1  -8   7 784.510 113.210  16
  -1   8   7 754.347 175.762  42
  -1  -8   7 995.647 203.845  42
  -1   8   7 812.677 127.770  19
  -1   8   7 818.658 115.542   5
  -1   8   7 915.619 114.141  43
  -1  -8   7 876.331 114.413  43
   1   8  -7 762.097 115.331  39
   1   8  -7 1092.61 196.451  41
   1  -8  -7 995.650 181.127  41
  -1  -8   7 944.049 120.884  40
  -1   8   7 809.221 108.477  15
  -1   8   7 925.431 113.415  14
  -1   8   7 899.879 117.431   8
  -1   8   6 11680.0 562.079  14
  -1   8   6 12093.7 560.051  15
  -1  -8   6 11904.2 571.454  16
  -1   8   6 11363.3 569.869  18
  -1   8   6 11549.7 568.318  17
   1   8  -6 12015.4 565.885  29
  -1   8   6 11456.5 550.276  43
  -1  -8   6 12435.6 557.588  43
  -1   8   6 11615.2 738.035  42
  -1  -8   6 11160.7 730.612  42
   1  -8  -6 12054.9 696.993  41
   1   8  -6 11697.8 698.482  41
   1   8  -6 12397.8 591.704  39
  -1  -8   6 11287.5 564.746  40
  -1   8   6 11884.6 568.443   8
  -1   8   6 11727.5 563.568   5
   1   8  -5 21367.1 1044.03  41
   1  -8  -5 23627.0 1060.06  41
  -1   8   5 21147.5 1076.57  42
  -1  -8   5 22133.5 1092.25  42
  -1   8   5 23801.7 974.967  19
  -1   8   5 22353.4 914.168  43
  -1  -8   5 21067.2 911.113  43
  -1   8   4 2198.59 131.555  44
  -1   8   4 1896.05 199.823  42
   1   8  -4 1763.84 181.096  41
  -1  -8   4 1456.81 185.095  42
   1  -8  -4 1910.26 185.623  41
  -1   8   3 1848.81 121.007  44
   1   8  -3 1736.54 150.129  41
   1  -8  -3 1905.06 154.790  41
  -1   8   3 2035.54 165.911  42
  -1  -8   3 1756.58 157.689  42
  -1   8   2 2517.40 198.613  45
   1   8  -2 2336.09 137.007  41
  -1   8   1 14523.1 767.705  48
   1   8  -1 14161.6 762.635  45
  -1   8   1 14557.1 721.710  45
   1   8   0 4746.77 346.669  48
   1   8   0 4373.61 330.808  45
   1   8   1 37844.5 1548.18  48
  -1   8  -1 39965.6 1584.21  48
   1   8   1 36446.8 1522.29  45
   1   8   2 92540.2 3410.90  45
   1   8   2 87693.0 3260.69  44
   1  -8   2 86135.1 3299.22  42
  -1  -8  -2 80405.5 3287.54  41
  -1   8  -2 84364.1 3298.21  41
   1   8   2 86047.9 3299.68  42
  -1   8  -2 95011.9 3489.88  48
   1   8   3 51684.8 1968.65  44
  -1   8  -3 51033.6 2058.61  41
   1  -8   3 51706.6 2082.03  42
  -1  -8  -3 51534.9 2058.28  41
   1   8   3 48524.9 2069.01  42
   1   8   4 4337.42 243.029  43
   1   8   4 4470.02 241.519  47
  -1  -8  -4 4515.75 333.134  41
  -1   8  -4 4997.89 346.022  41
   1   8   4 4586.73 358.867  42
   1  -8   4 4667.03 361.990  42
  -1  -8  -5 9975.78 592.367  41
  -1   8  -5 8932.06 573.573  41
   1  -8   5 9394.71 619.366  42
   1   8   5 8705.63 606.493  42
   1   8   5 9753.39 484.747  33
   1   8   5 9195.79 459.406   5
   1   8   5 9026.82 460.691  15
   1  -8   5 9769.78 454.134  43
   1   8   5 8660.37 444.267  43
   1   8   5 9229.58 460.534  17
   1   8   5 9498.46 466.293  18
  -1   8  -5 8917.89 474.466  39
   1  -8   5 9719.73 473.799  40
  -1   8  -5 9001.62 476.845  38
   1  -8   5 9706.90 448.927  47
   1   8   5 8767.99 442.794  47
  -1   8  -6 11194.7 549.002  38
   1   8   6 9998.17 532.789  33
   1  -8   6 10165.5 510.200  47
   1   8   6 9803.05 516.151  15
   1  -8   6 9531.88 505.625  43
   1   8   6 10457.9 519.282  43
   1   8   6 10263.4 727.633  42
  -1  -8  -6 10493.8 676.952  41
   1  -8   6 9915.08 710.266  42
  -1   8  -6 11529.3 698.461  41
  -1   8  -6 10853.9 543.209  39
   1  -8   6 10280.4 526.368  40
   1   8   6 11223.9 529.327  18
   1   8   6 10476.8 523.058  17
   1   8   7 6630.08 388.726  33
   1  -8   7 6224.03 329.960  34
   1  -8   7 6340.46 368.995  43
   1   8   7 6288.39 371.721  43
   1  -8   7 5881.59 550.707  42
  -1  -8  -7 5827.10 511.917  41
   1   8   7 6069.67 570.428  42
  -1   8  -7 5366.22 496.985  41
   1   8   7 6296.58 407.252  19
  -1   8  -7 6774.11 387.392  39
   1   8   7 6393.49 374.965  18
   1   8   7 6207.01 367.843  17
   1  -8   7 6697.71 367.349  16
   1   8   7 5761.18 361.505  15
  -1   8  -7 6051.10 383.551  38
  -1   8  -8 10732.1 566.378  38
  -1   8  -8 11218.7 549.112  37
   1   8   8 10633.5 547.574  17
   1   8   8 10054.6 546.866  43
   1  -8   8 10192.6 542.607  43
   1   8   8 9740.25 534.961   5
   1  -8   8 11265.2 552.575   6
   1   8   8 10966.2 563.707   8
  -1   8  -8 11796.7 567.829  39
   1   8   8 11646.1 556.448  18
   1   8   8 11657.8 607.023  19
   1   8   8 9868.18 789.310  42
  -1   8  -8 9318.60 720.757  41
   1   8   8 11157.9 561.208  14
   1   8   8 10325.6 544.541  15
   1   8   9 74.4435 52.5726  17
   1  -8   9 163.064 54.1773  43
   1  -8   9 133.218 57.5617   6
   1   8   9 148.073 64.9527   8
  -1   8  -9 170.137 68.2757  38
  -1   8  -9 111.992 57.0749  36
   1   8   9 278.203 70.6026  15
  -1   8  -9 222.681 61.9347  39
   1   8   9 150.226 66.5704  19
   1   8   9 9.43401 59.7501   5
   1   8  10 489.050 85.8774   5
  -1   8 -10 378.076 70.2469  38
  -1   8 -10 508.481 80.7464  36
   1  -8  10 445.642 69.4842   6
   1   8  10 456.846 81.0116  19
  -1   8 -10 341.689 74.6291  30
   1   8  11 4364.81 227.293  17
   1  -8  11 4106.10 206.886   6
  -1   8 -11 4757.66 241.601  30
  -1   8 -11 4334.59 218.486  36
  -1   9  12 171.359 40.5688  17
  -1  -9  12 52.2940 19.2709  15
  -1  -9  11 3560.33 205.757   6
  -1   9  11 3755.62 209.365   5
   1   9 -11 3281.50 204.621  36
   1   9 -11 3171.38 187.438  38
   1   9 -11 3313.02 209.552  31
   1   9 -10 8344.06 433.555  38
   1   9 -10 7802.52 437.575  36
  -1   9  10 8093.00 419.797   5
  -1  -9  10 7829.39 426.935   6
  -1   9   9 518.176 98.1058   5
   1   9  -9 548.635 94.8020  39
   1   9  -9 707.370 118.617  38
  -1  -9   9 577.669 95.9252  16
  -1   9   9 700.969 120.406  18
  -1   9   9 801.874 107.696   8
  -1   9   9 715.613 124.216  19
   1   9  -8 25022.8 1085.88  38
  -1  -9   8 23903.0 1044.16  16
  -1   9   8 24077.8 1043.64   5
  -1   9   8 24762.8 1049.34   8
  -1   9   8 23864.6 1023.29  14
  -1   9   8 22994.1 1027.43  15
  -1   9   8 26123.0 1109.22  19
   1   9  -8 24952.2 1067.98  39
  -1  -9   8 22115.3 1016.51  43
  -1   9   8 22860.2 1020.71  43
  -1  -9   7 10013.7 505.220  16
  -1   9   7 9231.76 499.352  17
   1   9  -7 9240.22 640.676  41
  -1   9   7 8689.80 666.273  42
  -1   9   7 10416.9 512.658   8
  -1   9   7 10041.7 506.272   5
  -1   9   7 9600.10 496.710  14
  -1   9   7 9223.63 487.688  15
  -1  -9   7 9799.29 507.940  40
   1   9  -7 11214.9 544.237  39
  -1  -9   7 9228.63 478.031  43
  -1   9   7 9209.05 477.238  43
   1   9  -6 157.641 63.5619  39
   1   9  -6 78.9352 52.6000  41
  -1  -9   6 59.0692 45.5320  40
  -1   9   6 71.3966 53.3806  19
  -1   9   6 164.992 54.8544  18
  -1   9   6 207.043 57.8777  17
   1   9  -6 145.234 51.6261  29
  -1   9   6 189.178 57.2614   8
  -1   9   6 215.826 55.3281   5
  -1   9   6 46.4255 50.5414  42
  -1  -9   6 94.4575 67.8436  42
  -1   9   6 138.647 44.3079  43
  -1   9   6 141.092 53.1791  14
  -1   9   6 375.616 70.5803  15
  -1  -9   6 319.203 67.8937  16
  -1   9   5 24736.5 1053.13  14
  -1   9   5 23600.3 1031.51  15
  -1   9   5 25592.5 1055.08  18
  -1   9   5 23835.7 1040.69  17
   1   9  -5 25126.4 1061.56  29
   1   9  -5 24620.9 1149.32  41
   1  -9  -5 25817.2 1152.90  41
  -1   9   5 22763.4 1164.82  42
  -1  -9   5 23712.0 1174.56  42
  -1   9   5 26902.9 1089.24  19
  -1  -9   5 24893.0 1054.89  40
   1   9  -5 25892.6 1082.44  39
  -1   9   5 25980.3 1043.76   5
  -1   9   5 24935.8 1050.55   8
  -1   9   4 507.048 61.8313  44
  -1  -9   4 312.129 86.9707  42
  -1   9   4 418.460 95.5641  42
   1   9  -4 421.207 94.3172  41
  -1   9   3 65.4355 27.2983  44
  -1   9   3 68.4980 26.7876  42
   1   9  -3 26.6714 19.1714  41
  -1   9   3 39.4077 36.9810  45
  -1   9   2 9261.73 417.849  44
  -1   9   2 9429.81 507.199  45
   1   9  -2 10125.5 600.820  48
  -1   9   1 59378.2 2529.85  45
   1   9  -1 59365.9 2589.67  45
  -1   9   1 63470.9 2610.44  48
   1   9   0 1023.06 159.562  45
   1   9   0 1100.84 169.192  48
   1   9   1 1248.88 167.999  45
   1   9   1 1302.40 104.776  44
   1   9   1 989.604 159.219  48
  -1   9  -1 1219.27 182.210  48
   1   9   2 17146.8 735.762  44
   1   9   2 19264.4 882.260  45
  -1   9  -2 18162.3 945.680  48
   1   9   3 91419.9 3356.45  44
   1   9   3 86332.2 3432.53  42
  -1   9  -3 84696.5 3422.30  41
  -1   9  -3 88791.2 3604.54  48
   1   9   4 19673.3 880.168  15
   1   9   4 21543.8 906.130   8
   1   9   4 20683.7 879.084   5
   1   9   4 19450.5 991.022  42
  -1   9  -4 19250.1 969.552  41
  -1  -9  -4 19759.6 971.971  41
   1  -9   4 19812.8 998.083  42
   1   9   4 22900.4 896.870  18
   1   9   4 20718.7 882.354  17
   1  -9   4 21820.6 903.281  40
  -1   9  -4 21586.5 916.725  39
  -1   9  -5 28144.8 1151.24  39
   1   9   5 23983.0 1273.47  42
   1  -9   5 23673.6 1271.28  42
  -1   9  -5 25396.2 1249.24  41
  -1  -9  -5 24376.7 1237.37  41
  -1   9  -5 27900.8 1146.44  38
   1   9   5 25285.9 1133.43  33
  -1   9  -5 27773.4 1125.68  29
   1   9   5 26221.9 1119.17  15
   1   9   5 26504.6 1117.82  17
   1   9   5 27357.8 1141.74   8
   1   9   5 27787.3 1120.80   5
   1   9   6 26421.6 1090.39  18
   1   9   6 26549.1 1092.86  17
   1   9   6 23914.7 1090.61   8
   1   9   6 25907.9 1087.71   5
   1   9   6 23937.2 1078.59  15
   1   9   6 23827.3 1058.49  43
   1   9   6 21253.6 1265.85  42
  -1   9  -6 22363.0 1227.53  41
   1   9   6 25686.2 1140.23  19
  -1   9  -6 27107.8 1116.08  39
   1  -9   6 27051.7 1105.25  40
  -1   9  -6 25584.9 1108.64  38
   1  -9   7 29775.9 1231.04  34
   1   9   7 31326.5 1311.42  14
   1   9   7 29458.7 1283.35  15
   1   9   7 32108.1 1296.51  18
   1   9   7 28420.2 1266.15  43
   1  -9   7 28086.6 1259.95  43
  -1   9  -7 32547.3 1323.97  38
  -1   9  -7 33055.0 1324.10  39
   1   9   7 30876.6 1306.13   8
   1   9   7 30396.5 1288.27  17
   1   9   8 594.790 97.5181  17
  -1   9  -8 741.570 179.864  48
   1   9   8 571.295 101.927  14
   1   9   8 571.082 98.6884  15
   1   9   8 537.468 112.931  19
   1   9   8 914.571 136.439  18
  -1   9  -8 534.763 102.818  39
  -1   9  -8 531.941 103.882  36
  -1   9  -8 588.064 104.611  38
  -1   9  -8 478.084 91.9711  37
   1   9   8 539.571 101.364   8
   1  -9   8 351.232 82.2383   6
   1  -9   8 470.802 83.2832  43
   1   9   9 3042.70 244.841  19
  -1   9  -9 2968.95 212.313  39
   1   9   9 2750.84 206.844  17
   1  -9   9 2686.33 201.241   6
   1   9   9 2555.00 209.394   8
  -1   9  -9 2753.50 223.068  36
  -1   9  -9 3101.64 229.519  38
  -1   9  -9 2789.10 198.513  37
   1   9  10 2261.27 185.171  19
   1   9  10 2353.17 175.704  17
   1   9  10 2631.48 182.850   5
   1  -9  10 2493.11 163.769   6
  -1   9 -10 2588.83 179.612  38
  -1   9 -10 2524.70 185.095  36
  -1   9 -10 2373.41 183.554  31
  -1   9 -10 2320.75 183.644  30
   1   9  11 1532.49 109.685  17
  -1   9 -11 1665.96 116.059  30
  -1   9 -11 1306.05 96.8223  36
   1  10 -11 7264.44 344.235  31
   1  10 -11 7089.78 349.344  30
  -1 -10  11 7388.58 332.835   6
   1  10 -11 6468.21 320.702  38
   1  10 -11 7272.76 344.567  36
  -1  10  10 4546.65 262.902   5
  -1 -10  10 4101.47 260.364   6
   1  10 -10 4227.26 241.311  39
   1  10 -10 4194.54 243.389  37
   1  10 -10 4919.16 288.967  36
   1  10 -10 4561.32 274.984  38
  -1  10   9 374.293 91.0283  19
  -1 -10   9 221.318 61.1477  16
  -1  10   9 479.094 115.351  18
   1  10  -9 251.999 76.0035  38
  -1  10   9 164.000 66.0916   5
   1  10  -9 251.575 67.7205  39
  -1  10   8 8278.76 459.741  17
  -1 -10   8 8129.89 445.252  16
  -1  10   8 8645.09 457.110   5
  -1  10   8 8474.42 459.323   8
   1  10  -8 9153.96 489.741  39
   1  10  -8 9091.33 499.525  38
  -1  10   7 1545.27 157.885  14
   1  10  -7 1816.82 188.638  39
  -1 -10   7 1572.67 167.599  40
   1  10  -7 1670.66 164.576  29
  -1  10   7 1842.61 169.868   5
  -1  10   7 1721.80 169.398   8
  -1  10   7 1854.31 172.329  17
  -1  10   7 1644.17 171.194  18
  -1  10   6 571.645 90.9958  17
  -1  10   6 377.521 88.1028  18
  -1  10   6 635.033 97.6093  14
  -1 -10   6 441.244 88.6649  40
   1  10  -6 452.988 100.090  39
  -1  10   6 500.429 87.9363   5
   1  10  -6 567.619 94.3677  29
  -1  10   6 529.910 90.6007   8
  -1  10   6 530.795 82.9912   7
  -1  10   6 565.297 107.888  19
  -1  10   5 369.060 70.1684  17
  -1  10   5 328.060 74.5441  18
   1  10  -5 259.829 66.8732  29
  -1  10   5 296.544 76.1321  19
  -1  10   5 364.701 67.7279   5
   1  10  -5 325.111 79.5910  39
  -1 -10   5 338.776 73.7176  40
  -1  10   5 284.956 63.8273   7
  -1  10   5 307.519 66.7519   8
  -1  10   5 375.878 75.6936  14
  -1  10   4 161.464 38.9114  44
  -1 -10   4 210.863 56.6225  26
   1  10  -4 220.619 58.2807  39
   1  10  -4 166.419 54.3980  29
  -1  10   4 253.185 67.7346  19
  -1  10   4 248.542 54.8535  17
   1  10  -3 2472.01 287.218  48
  -1  10   3 2527.46 161.320  44
  -1  10   3 2419.85 209.953  45
  -1  10   2 342.837 55.0963  44
  -1  10   2 214.574 67.5977  45
   1  10  -1 306.102 100.841  48
  -1  10   1 231.462 85.7294  48
   1  10  -1 200.004 84.3622  45
  -1  10   1 282.727 82.0680  45
   1  10   0 9196.50 582.881  48
   1  10   0 8603.89 554.977  45
  -1  10   0 8150.73 531.502  45
  -1  10  -1 53267.4 2348.33  48
   1  10   1 58820.7 2339.91  48
   1  10   1 52504.8 2097.40  44
   1  10   1 57127.9 2294.41  45
  -1  10  -2 10322.4 655.503  48
   1  10   2 9544.26 438.754  44
   1  10   2 8673.83 547.839  45
  -1  10  -3 36777.0 1671.51  48
   1  10   3 34599.2 1391.11  44
   1  10   4 5766.30 327.965  17
  -1  10  -4 6563.41 356.557  29
   1  10   4 5715.60 352.694  14
  -1  10  -4 6546.85 515.140  48
   1 -10   4 6010.13 345.640  40
  -1  10  -4 5964.84 353.539  39
  -1  10  -4 5609.64 342.683  38
   1  10   4 6865.82 347.782  18
   1  10   4 6218.88 329.600   5
   1  10   4 5920.84 347.498   8
  -1  10  -5 9278.62 475.367  29
   1  10   5 8570.33 481.700  14
  -1  10  -5 8602.21 656.076  48
  -1  10  -5 9123.21 491.697  39
   1  10   5 9024.13 504.864  19
   1  10   5 9475.80 489.413   8
   1  10   5 9580.40 468.193   5
   1  10   5 8764.47 460.596  17
   1  10   6 12208.4 602.433  17
  -1  10  -6 12070.5 592.093  29
   1  10   6 12856.0 631.587  14
  -1  10  -6 10678.4 787.028  48
  -1  10  -6 12393.9 631.778  38
  -1  10  -6 13079.1 634.236  39
   1 -10   6 11842.2 607.730  40
   1  10   6 12239.4 651.453  19
   1  10   6 12762.0 603.557   5
   1  10   6 11958.6 614.263   8
   1 -10   7 13236.6 619.717  34
   1  10   7 16260.1 703.102  18
   1  10   7 13767.1 691.045  14
  -1  10  -7 12093.5 868.148  48
   1  10   7 14489.8 678.475  17
  -1  10  -7 13919.6 699.057  38
   1  10   7 13818.9 672.828   5
   1  10   7 13877.7 686.168   8
  -1  10  -7 14835.0 702.431  39
   1  10   8 3276.91 251.562  14
  -1  10  -8 3447.65 254.475  37
  -1  10  -8 4045.87 283.029  38
  -1  10  -8 3609.13 269.363  36
   1  10   8 3537.94 258.098   8
   1 -10   8 3332.08 237.422   6
  -1  10  -8 3836.02 267.854  39
   1  10   8 3177.24 243.874  17
   1  10   9 807.579 121.718  17
  -1  10  -9 1078.48 128.042  31
  -1  10  -9 1097.07 115.643  37
  -1  10  -9 1018.47 129.060  36
  -1  10  -9 1215.02 135.569  38
   1  10   9 1199.92 147.553  19
  -1  10  -9 1012.50 119.022  39
   1 -10   9 1080.85 111.063   6
   1  10   9 1084.06 128.726   8
  -1  10 -10 194.640 55.3928  36
  -1  10 -10 117.799 45.6212  38
   1 -10  10 124.209 32.9307   6
   1  10  10 53.0374 64.9228  17
  -1  10 -10 145.551 47.5167  31
  -1  10 -10 151.058 53.2083  30
  -1  10 -11 121.563 32.6809  31
  -1  10 -11 87.0860 31.2686  30
   1  11 -11 978.367 88.1498  36
   1  11 -11 888.928 74.9700  38
  -1 -11  11 910.020 71.0708   6
   1  11 -10 660.621 95.2480  36
   1  11 -10 548.833 71.1510  37
   1  11 -10 562.803 85.6846  38
   1  11 -10 620.336 73.3299  39
  -1  11  10 726.293 91.9550   5
  -1 -11  10 566.149 79.0423   6
   1  11 -10 485.336 77.8713  31
   1  11  -9 3433.89 251.539  38
  -1  11   9 4072.27 243.412   5
   1  11  -9 3785.47 244.839  39
   1  11  -8 6424.46 384.519  39
   1  11  -8 5199.82 547.498  45
  -1  11   8 6641.83 379.370  18
   1  11  -8 6388.23 395.851  38
  -1  11   8 6601.84 371.336   8
  -1  11   8 6481.66 362.147   5
  -1  11   8 6098.03 365.337  17
  -1  11   7 11511.5 593.932  17
  -1  11   7 12808.0 655.071  19
  -1  11   7 12728.3 610.454  18
  -1  11   7 11853.7 596.186  14
   1  11  -7 11519.2 618.713  38
  -1 -11   7 12005.4 609.663  40
   1  11  -7 12852.6 637.111  39
  -1  11   7 12107.2 589.753   5
  -1  11   7 11902.7 598.561   8
   1  11  -7 12067.1 600.810  29
   1  11  -6 12671.0 621.399  29
  -1  11   6 12188.6 599.032  17
  -1  11   6 12689.9 611.696  18
  -1  11   6 12146.9 609.513  14
   1  11  -6 12941.6 640.414  39
  -1 -11   6 11859.9 615.242  40
  -1  11   6 12719.8 611.917   8
  -1  11   6 12219.9 590.424   5
  -1  11   6 11786.5 589.479   7
  -1  11   6 12997.3 652.832  19
   1  11  -5 1041.23 131.527  29
   1  11  -5 1074.42 135.622  39
  -1  11   5 1627.11 149.989  18
  -1  11   5 1152.54 130.240  17
  -1  11   5 1145.50 119.778   5
  -1  11   5 1285.88 135.996   8
  -1  11   5 1045.31 123.935   7
  -1  11   5 955.435 133.130  19
  -1  11   5 1193.26 137.400  14
  -1  11   4 4932.14 289.819   8
  -1  11   4 4359.09 280.928   7
  -1  11   4 4584.40 258.036   5
  -1  11   4 4099.08 262.528  17
   1  11  -4 4181.51 289.550  29
  -1 -11   4 4771.11 298.504  26
  -1  11   4 4621.84 249.930  44
  -1  11   4 4657.18 297.069  19
  -1  11   4 4860.47 276.068  18
  -1  11   4 4649.52 291.895  14
  -1  11   3 585.891 87.3858  14
   1  11  -3 578.660 92.3753  29
  -1 -11   3 589.008 89.3556  26
   1  11  -3 637.402 156.319  48
   1  11  -3 564.438 89.9597  39
  -1  11   3 533.348 98.6246  45
  -1  11   3 623.111 76.6416  44
  -1  11   2 15322.7 774.275  45
   1  11  -2 14975.4 869.121  45
  -1  11   2 14741.4 650.603  44
   1  11  -2 16469.0 909.255  48
  -1  11   1 22657.9 1116.22  45
   1  11  -1 21341.3 1164.50  45
   1  11  -1 25863.0 1241.13  48
  -1  11   1 24467.0 1219.66  48
  -1  11   0 16349.4 916.634  45
   1  11   0 18381.2 951.277  45
   1  11   0 19141.5 1003.18  48
   1  11   1 4616.83 400.834  48
   1  11   1 4163.51 367.192  45
   1  11   1 4397.55 251.911  44
  -1  11  -2 669.380 166.403  48
   1  11   2 751.482 89.6638  44
   1  11   2 923.535 158.727  45
  -1  11  -3 388.841 132.618  48
  -1  11  -3 632.026 99.7048  29
   1  11   3 555.655 87.7820   8
   1  11   3 629.107 80.4528  44
   1  11   3 512.610 85.9221  19
  -1  11  -3 447.450 81.4689  38
   1 -11   3 553.006 87.6068  40
  -1  11  -3 614.346 92.6181  39
   1  11   3 561.882 92.1835  14
  -1  11  -4 7845.10 428.431  29
   1  11   4 7808.19 437.013  14
  -1  11  -4 7659.69 603.696  48
   1  11   4 7604.70 439.003  19
  -1  11  -4 7428.82 420.664  38
   1  11   4 8037.67 430.997   8
   1  11   4 7796.67 401.646   5
   1 -11   4 8045.28 428.821  40
   1  11   5 5201.94 320.896  17
  -1  11  -5 5515.78 337.025  29
   1  11   5 5514.38 348.016  14
  -1  11  -5 4940.30 490.059  48
   1  11   5 5509.98 358.998  19
  -1  11  -5 4482.32 323.400  38
   1  11   5 5517.80 321.119   5
   1  11   5 5396.57 337.225   8
   1 -11   5 5370.34 337.799  40
  -1  11  -5 5445.70 350.218  39
   1  11   6 19212.3 871.591  17
  -1  11  -6 18806.3 863.082  29
   1  11   6 19781.4 902.790  14
  -1  11  -6 18285.7 1117.15  48
  -1  11  -6 18203.7 888.619  38
   1  11   6 18044.4 912.671  19
  -1  11  -6 21149.9 913.222  39
   1  11   6 20195.6 895.675   8
   1  11   6 19370.2 867.022   5
   1 -11   7 27313.2 1161.34  34
  -1  11  -7 29623.4 1257.37  38
   1  11   7 27653.0 1239.93  14
   1  11   7 30216.1 1296.88  19
  -1  11  -7 30901.7 1259.57  39
   1  11   7 28087.0 1222.57  17
  -1  11  -7 28589.1 1504.38  48
   1  11   7 27783.7 1235.56   8
   1  11   7 29462.7 1224.49   5
  -1  11  -8 11723.6 588.600  31
  -1  11  -8 12483.4 612.460  38
  -1  11  -8 12021.9 590.235  37
  -1  11  -8 11779.5 603.170  36
   1  11   8 11906.6 589.373  14
  -1  11  -8 12646.0 602.291  39
   1  11   8 11486.4 586.574   8
   1 -11   8 11755.2 558.724   6
   1  11   8 11225.4 572.037   5
   1  11   8 11982.5 582.112  17
  -1  11  -9 8.84710 37.1045  31
   1  11   9 101.708 58.6749  19
  -1  11  -9-8.00575 37.7879  39
   1  11   9 42.6095 38.0480   8
   1 -11   9 36.5133 31.6088   6
  -1  11  -9 22.2013 34.0021  37
  -1  11  -9 111.536 60.3753  38
  -1  11  -9 57.2176 46.1756  36
   1  11   9-37.6456 88.5369  17
  -1  11 -10 6083.02 307.476  36
  -1  11 -10 5837.46 297.206  38
   1  11  10 5920.29 294.915  17
  -1  11 -10 5786.20 306.094  30
  -1  11 -10 5346.01 295.238  31
   1  12 -11 3099.80 171.592  36
  -1  12  11 3464.43 174.509  17
   1  12 -10 549.372 65.8178  39
   1  12 -10 672.678 74.2251  37
   1  12 -10 516.328 79.7227  36
   1  12 -10 757.912 90.1750  38
  -1 -12  10 409.444 61.8695   6
  -1  12  10 613.187 95.8356  17
   1  12  -9 2183.89 176.194  31
   1  12  -9 2223.61 193.968  36
   1  12  -9 2691.52 208.939  38
   1  12  -9 2587.65 192.218  39
  -1  12   9 2678.78 186.141   5
  -1 -12   9 2302.83 179.663   6
  -1  12   9 2052.66 183.114  17
  -1  12   8 54.8696 49.3314  19
  -1  12   8 169.412 64.8094   5
   1  12  -8 85.1180 58.9346  38
   1  12  -8 114.906 62.2573  39
  -1  12   8-29.0174 108.341  17
  -1  12   7 13290.5 629.861  18
  -1  12   7 13765.8 678.837  19
   1  12  -7 11031.3 850.490  48
  -1  12   7 12309.1 615.967  17
   1  12  -7 12364.0 619.837  29
   1  12  -7 11182.5 871.229  45
   1  12  -7 11839.1 638.769  38
  -1  12   7 12941.9 623.274   8
  -1  12   7 13486.2 612.163   5
  -1 -12   7 12340.9 627.905  40
   1  12  -7 11360.5 633.085  39
  -1  12   7 13158.2 623.805  14
  -1  12   6 1232.35 142.620   8
  -1  12   6 1254.86 133.951   5
  -1  12   6 1077.19 128.619   7
  -1  12   6 1081.94 136.829  14
  -1  12   6 886.706 132.244  17
   1  12  -6 1142.87 247.889  48
   1  12  -6 1077.35 141.634  29
   1  12  -6 1020.99 145.057  39
  -1 -12   6 889.784 129.177  40
  -1  12   6 1427.33 159.632  18
  -1  12   6 1267.19 159.734  19
  -1  12   5 3051.43 238.598   7
  -1  12   5 3514.09 230.047   5
  -1  12   5 3405.01 247.894   8
  -1  12   5 3448.68 239.545  17
   1  12  -5 3411.96 261.176  29
  -1  12   5 3117.77 244.108  14
   1  12  -5 3664.89 419.364  48
  -1  12   5 3766.20 250.060  18
  -1  12   5 3636.64 269.791  19
   1  12  -5 3023.65 256.867  39
  -1  12   4 20.2132 34.6173   7
  -1  12   4 146.600 67.7285  17
  -1  12   4 248.115 73.5239  18
   1  12  -4 136.635 52.3055  29
  -1  12   4 10.6398 41.5440  19
   1  12  -4 164.599 94.2875  45
  -1 -12   4 10.8368 35.2129  26
  -1  12   4-10.3175 33.5276  14
  -1  12   4 26.0451 29.9285  44
   1  12  -3 706.405 102.507  39
  -1  12   3 630.858 97.1716   7
  -1  12   3 728.311 98.0341  17
   1  12  -3 884.069 117.464  29
  -1  12   3 724.508 103.310  14
  -1  12   3 817.916 91.8852  44
  -1 -12   3 684.971 101.048  26
  -1  12   3 601.969 91.2457  19
  -1  12   2 942.121 101.445  17
  -1  12   2 1287.12 130.016  14
  -1 -12   2 835.637 106.284  26
  -1  12   2 845.735 147.245  45
   1  12  -2 802.448 179.177  45
   1  12  -2 744.015 103.599  39
   1  12  -2 1017.12 204.101  48
  -1  12   2 752.882 105.875   7
  -1  12   2 951.707 100.473  44
   1  12  -1 2036.35 288.439  48
  -1  12   1 2254.51 299.333  48
   1  12  -1 2245.26 284.580  45
  -1  12   1 1680.99 229.224  45
  -1  12   1 2291.14 181.211   7
   1  12   0 18344.2 1029.12  48
  -1  12   0 18826.7 792.115   7
  -1  12   0 15501.0 920.367  45
   1  12   0 16812.4 959.629  45
   1  12   1 4349.36 266.463  44
   1  12   1 4975.11 408.106  45
  -1  12  -1 4233.26 401.078  45
   1  12   1 4741.48 292.346  14
   1  12   1 4335.64 420.138  48
  -1  12  -1 5212.32 293.768   7
  -1  12  -2 16542.8 777.496  38
   1  12   2 17965.2 775.688  17
  -1  12  -2 18340.7 819.639  29
   1  12   2 18947.7 817.951  14
   1  12   2 19181.0 963.325  45
  -1  12  -2 17297.3 797.277  39
  -1  12  -2 18107.3 1061.43  48
   1  12   2 18303.2 778.465  44
  -1  12  -3 17248.4 787.585  29
   1  12   3 17563.7 745.048  44
   1  12   3 16381.6 771.378  19
  -1  12  -3 16081.3 1007.95  48
   1 -12   3 17322.6 771.699  40
  -1  12  -3 16051.1 774.767  39
   1  12   3 17922.1 782.611   8
  -1  12  -3 16177.3 761.874  38
  -1  12  -4 3538.32 260.753  29
  -1  12  -4 3653.16 243.346  31
   1  12   4 3491.90 264.986  14
   1  12   4 3928.79 276.807  19
  -1  12  -4 3008.40 381.200  48
   1 -12   4 3915.97 266.130  40
   1  12   4 3724.08 264.596   8
  -1  12  -4 3333.16 254.174  38
  -1  12  -5 4911.05 326.020  29
  -1  12  -5 4825.55 310.441  31
   1  12   5 4884.69 337.083  14
   1  12   5 5031.85 348.104  19
  -1  12  -5 5332.31 514.789  48
   1 -12   5 5031.56 329.764  40
  -1  12  -5 5493.66 346.208  39
  -1  12  -5 4883.29 333.630  38
   1  12   5 5295.47 315.375   5
   1  12   5 5561.76 344.408   8
   1  12   6 73.1778 83.9809  17
  -1  12  -6 73.7239 53.5660  29
  -1  12  -6 85.1595 50.3255  31
   1  12   6 50.4837 41.1065  14
   1  12   6 172.461 67.8841  19
  -1  12  -6 136.896 98.0652  48
  -1  12  -6 101.351 64.3996  39
   1  12   6 181.970 81.2172   5
   1  12   6 112.783 56.0344   7
   1  12   6 35.9679 45.0677   8
   1  12   7 152.764 98.4770  17
  -1  12  -7 289.006 77.4844  31
   1  12   7 214.130 78.9444  14
  -1  12  -7 242.832 79.4687  39
  -1  12  -7 260.156 117.163  48
  -1  12  -7 296.467 86.1826  38
   1  12   7 261.062 89.3529  19
   1  12   7 391.267 85.0575   8
  -1  12  -8 1368.14 144.787  31
   1  12   8 1458.63 175.741  19
  -1  12  -8 1551.36 158.335  39
   1  12   8 1439.37 148.225  14
  -1  12  -8 1353.09 153.001  36
  -1  12  -8 1432.81 150.468  37
  -1  12  -8 1175.59 146.874  38
   1  12   8 1680.98 158.640   8
   1  12   8 1406.16 157.337  17
  -1  12  -9 3159.26 215.321  38
  -1  12  -9 3084.47 197.181  37
  -1  12  -9 3063.37 214.095  36
  -1  12  -9 3042.63 202.228  39
   1  12   9 2847.09 204.473  17
  -1  12  -9 2783.04 204.702  30
  -1  12  -9 2806.87 199.257  31
   1  12  10 660.947 86.1546  17
  -1  12 -10 550.569 71.1698  36
  -1  12 -10 473.694 62.8782  38
  -1  13  10 4207.18 216.539  17
   1  13 -10 3865.81 220.763  36
   1  13 -10 3502.07 192.974  37
   1  13 -10 3958.92 219.882  38
   1  13 -10 3963.51 217.449  30
   1  13  -9 476.979 79.5173  39
  -1 -13   9 439.554 68.6934   6
  -1  13   9 495.800 101.524  17
   1  13  -9 538.302 86.0050  37
   1  13  -9 528.955 90.6580  38
   1  13  -8 11553.2 577.743  38
  -1  13   8 10437.3 538.084  17
   1  13  -8 11452.2 569.039  39
   1  13  -7 474.369 92.2089  29
   1  13  -7 684.834 194.022  45
  -1  13   7 493.019 91.2396  14
  -1 -13   7 597.145 109.178  40
   1  13  -7 554.694 107.257  39
   1  13  -7 327.550 143.202  48
  -1  13   7 457.696 104.521  19
  -1  13   7 418.531 112.536  17
  -1  13   6 33967.8 1405.94  19
   1  13  -6 31068.3 1681.84  48
  -1  13   6 33266.8 1346.59  17
   1  13  -6 31598.9 1367.12  29
   1  13  -6 29057.3 1675.35  45
   1  13  -6 31365.7 1381.86  39
   1  13  -6 30137.3 1363.75  38
  -1  13   6 31680.0 1340.92   7
  -1  13   6 33293.5 1365.08  14
  -1 -13   5 102.834 55.4268  40
   1  13  -5 35.9124 77.8288  48
  -1  13   5 87.5901 50.4081   7
   1  13  -5 100.526 52.8005  29
  -1  13   5 112.898 63.7890  19
  -1  13   5 189.468 82.1135  17
   1  13  -5 267.294 137.134  45
  -1  13   5 57.4929 48.3375  14
  -1  13   4 11663.0 596.887   7
  -1  13   4 12028.1 573.389  17
   1  13  -4 11539.7 612.122  29
  -1  13   4 12207.8 607.612  19
  -1  13   4 12791.0 612.401  14
   1  13  -4 11598.1 612.080  39
  -1  13   4 12167.6 550.549  44
   1  13  -3 43.5194 44.1510  39
   1  13  -3 131.879 87.4614  48
  -1  13   3 74.5186 44.7142   7
  -1  13   3 126.800 60.7214  17
   1  13  -3 71.2053 49.8287  29
  -1  13   3 63.3525 49.8953  14
   1  13  -3 160.136 91.7640  45
  -1 -13   3 52.4785 44.0873  26
  -1  13   3 86.9478 44.4524  19
  -1  13   3 66.3141 39.9737  44
   1  13  -2 2643.63 199.020   7
  -1  13   2 2682.11 200.075  29
   1  13  -2 2600.47 218.485  29
  -1 -13   2 2356.47 195.567  26
   1  13  -2 2591.13 343.350  48
   1  13  -2 2717.92 332.519  45
  -1  13   2 2899.06 282.111  45
  -1  13   2 2536.77 182.361  44
   1  13  -2 1985.10 186.793  39
   1  13  -1 10468.3 538.573  29
  -1  13   1 10388.8 523.735  29
  -1  13   1 11797.1 780.085  48
   1  13  -1 11522.9 774.300  48
   1  13  -1 9093.28 676.743  45
  -1  13   1 10088.7 650.700  45
  -1 -13   1 10625.9 512.875  26
   1  13  -1 9901.40 509.287  39
   1  13  -1 10325.2 519.364   7
  -1  13   1 10915.8 531.898   7
  -1  13   0 101.898 49.4570  29
   1  13   0 51.2067 35.2384  29
  -1 -13   0 123.536 42.9034  26
  -1  13   0 97.2533 74.5247  45
   1  13   0 102.053 67.7422  45
  -1  13   0 106.279 46.9079   7
   1  13   0 158.402 52.6213   7
   1  13   0 62.1506 67.3703  48
  -1  13  -1 138.967 53.0624  29
   1  13   1 66.8486 41.3957  29
   1  13   1 10.0954 36.2970  14
   1  13   1 72.1193 73.6276  45
  -1  13  -1 26.6893 57.8134  45
  -1  13  -1 60.8535 36.4985  39
   1  13   1 88.6720 44.5364  44
   1  13   1 29.9497 79.4348  48
   1  13   1 52.4220 42.5093   7
   1 -13   2 4741.80 288.499  40
  -1  13  -2 4574.64 292.886  39
  -1  13  -2 5072.65 494.302  48
  -1  13  -2 4279.14 271.528  36
  -1  13  -2 4231.70 277.315  38
   1  13   2 4872.50 282.292  17
  -1  13  -2 4294.80 299.617  29
  -1  13  -2 5097.18 277.233   3
   1  13   2 5222.43 418.673  45
  -1  13  -2 3848.22 420.549  45
   1  13   2 4642.71 304.055  14
   1  13   2 4536.16 275.438  44
   1  13   3 2892.62 200.183  44
   1  13   3 2660.42 216.131  19
  -1  13  -3 2229.04 332.952  48
  -1  13  -3 2675.90 211.981  38
   1 -13   3 2778.23 216.753  40
  -1  13  -3 2888.42 227.411  39
  -1  13  -3 3003.80 210.189  30
  -1  13  -3 2443.82 216.983  29
  -1  13  -4 6038.10 346.116  31
  -1  13  -4 6856.22 399.226  29
   1  13   4 6232.45 394.373  14
   1  13   4 6167.38 386.835  19
  -1  13  -4 5903.26 566.003  48
  -1  13  -4 6001.49 373.795  38
   1  13   4 7098.19 398.030   8
   1 -13   4 5834.63 372.600  40
  -1  13  -4 6670.37 393.090  39
  -1  13  -5 960.109 119.854  31
  -1  13  -5 947.911 136.286  29
   1  13   5 1075.61 142.912  14
   1  13   5 1027.84 145.733  19
  -1  13  -5 892.052 211.346  48
  -1  13  -5 974.704 132.372  38
   1  13   5 1096.34 138.785   8
   1  13   5 968.752 135.346   7
   1 -13   5 1155.26 140.545  40
  -1  13  -6 1048.79 133.772  29
  -1  13  -6 1002.01 124.766  31
   1  13   6 1042.90 140.185  14
   1  13   6 1039.38 151.725  19
  -1  13  -6 1085.40 233.815  48
  -1  13  -6 952.400 138.167  38
  -1  13  -6 1082.48 143.793  36
  -1  13  -6 1238.08 155.406  39
   1 -13   6 1146.59 144.118  40
   1  13   6 1047.21 134.990   7
   1  13   6 1017.46 137.169   8
  -1  13  -7 1218.24 127.309  29
  -1  13  -7 1354.65 141.956  31
  -1  13  -7 1199.63 147.859  39
   1  13   7 1316.41 152.602  14
  -1  13  -7 1175.62 145.418  36
  -1  13  -7 1276.80 151.943  37
   1  13   7 1400.37 153.889   8
   1  13   7 1444.04 167.527  17
   1  13   7 1453.34 174.029  19
   1  13   8 287.941 83.2101  19
  -1  13  -8 50.4439 51.3102  38
  -1  13  -8 214.646 63.1579  37
  -1  13  -8 66.9771 46.4154  39
  -1  13  -8 8.48292 47.8072  31
  -1  13  -8 57.1050 47.3061  30
   1  13   8 274.661 106.780  17
  -1  13  -9 72.1232 45.0012  30
  -1  13  -9 96.7079 46.4065  38
  -1  13  -9 95.9373 39.1194  37
  -1  13  -9 90.2184 48.2886  36
  -1  13 -10 2774.71 162.765  36
  -1  13 -10 2670.09 156.537  38
   1  13  10 3233.64 164.966  17
  -1  13 -10 2739.36 162.048  30
   1  14 -10 1465.11 108.407  38
   1  14 -10 1019.69 81.0341  37
  -1  14  10 1682.82 112.358  17
   1  14 -10 1248.46 96.7742  30
   1  14  -9 3739.14 233.067  30
   1  14  -9 4088.62 242.557  37
   1  14  -9 4370.32 258.052  38
  -1 -14   9 3228.61 205.961   6
  -1  14   9 4778.86 251.877  17
   1  14  -9 4312.32 245.218  39
   1  14  -8 199.336 67.8255  39
   1  14  -8 185.061 50.5380  29
  -1  14   8 373.908 109.113  17
   1  14  -8 210.199 67.2448  36
   1  14  -7 1057.64 139.227  39
  -1 -14   7 788.285 118.655  40
  -1  14   7 1026.55 143.810  17
   1  14  -7 633.540 105.103  29
  -1  14   6 823.263 137.256  17
   1  14  -6 513.410 101.857  29
   1  14  -6 514.719 177.824  45
  -1  14   6 520.809 106.115  19
   1  14  -6 377.014 153.985  48
   1  14  -6 557.268 104.865  38
   1  14  -6 455.307 107.233  39
  -1  14   6 555.325 96.9506   7
  -1 -14   5 12878.3 641.791  40
   1  14  -5 11738.8 883.416  48
   1  14  -5 12958.8 644.511  38
  -1  14   5 12975.1 619.660  17
   1  14  -5 12817.8 656.372  29
  -1  14   5 12838.3 652.322  19
  -1  14   5 12954.4 642.380  14
  -1  14   5 12797.8 637.546   7
   1  14  -5 11453.7 889.542  45
  -1  14   4 1384.12 152.797  17
   1  14  -4 1325.84 167.296  29
  -1  14   4 1568.15 136.698  44
  -1  14   4 1494.97 163.475   7
   1  14  -4 1291.06 159.125  39
  -1  14   4 1386.64 157.334  19
   1  14  -3 12668.6 640.243  39
   1  14  -3 11463.4 846.967  45
   1  14  -3 12502.7 654.161  29
  -1 -14   3 13813.5 648.094  26
  -1  14   3 13043.9 645.988   7
  -1  14   3 13373.0 609.682  17
  -1  14   3 12742.7 594.137  44
   1  14  -3 12377.4 881.291  48
  -1  14   2 1242.19 125.280  44
   1  14  -2 1272.53 138.795   7
   1  14  -2 999.182 139.121  29
  -1  14   2 926.222 120.187  29
   1  14  -2 908.546 204.394  45
  -1  14   2 1200.99 184.538  45
  -1 -14   2 898.638 120.525  26
   1  14  -2 782.594 207.461  48
   1  14  -2 1165.39 137.901  39
  -1  14   1 38659.3 1571.11   7
   1  14  -1 38186.4 1557.98   7
  -1  14   1 38990.4 1568.66  29
   1  14  -1 38016.0 1582.27  29
  -1  14   1 39079.8 1914.74  48
   1  14  -1 42721.1 1945.64  48
  -1 -14   1 38517.9 1548.50  26
  -1  14   1 36307.4 1525.73  44
  -1  14   1 35745.5 1735.68  45
   1  14  -1 36171.9 1807.43  45
   1  14  -1 35981.4 1540.32  39
  -1  14   0 990.847 115.755  37
  -1  14   0 1109.96 135.583   7
   1  14   0 1047.65 130.688   7
   1  14   0 1174.84 139.297  29
  -1  14   0 1049.94 132.616  29
  -1  14   0 884.533 102.356  20
   1  14   0 922.249 117.725  39
  -1  14   0 782.033 108.605  39
   1  14   0 1211.94 218.142  45
  -1  14   0 944.207 189.790  45
  -1 -14   0 1085.31 120.784  26
   1  14   1 115728. 4416.24  29
  -1  14  -1 113718. 4433.60  29
   1  14   1 124731. 4438.37  14
  -1  14  -1 103783. 4657.32  45
   1  14   1 117043. 4662.91  45
   1  14   1 115944. 4389.87  44
   1  14   1 114893. 4762.99  48
  -1  14  -1 109858. 4391.10  39
   1  14   1 114866. 4430.78   7
  -1  14  -2 36.2475 32.5442  38
   1  14   2 17.3150 39.7685  44
   1  14   2 23.9389 51.8326  45
  -1  14  -2 31.9180 77.2604  45
  -1  14  -2 48.4319 43.4772  29
   1  14   2-23.1928 66.4273  14
  -1  14  -2 110.178 112.445  48
  -1  14  -2 23.7138 35.2891   3
   1 -14   2 29.3094 38.1395  40
  -1  14  -2 10.3878 40.5511  39
  -1  14  -3 40889.0 1630.58  36
  -1  14  -3 38668.8 1632.11  38
   1  14   3 39738.4 1621.12  17
  -1  14  -3 39370.0 1667.51  29
  -1  14  -3 39829.8 1611.85  30
   1  14   3 41894.6 1618.83  44
  -1  14  -3 40013.6 1655.67  39
   1 -14   3 40388.1 1646.93  40
  -1  14  -3 41493.1 2013.69  48
   1  14   3 39772.1 1640.67  19
  -1  14  -3 35986.9 1938.68  45
   1  14   3 38891.8 1665.56   7
  -1  14  -4 2923.42 241.789  29
  -1  14  -4 2548.02 202.782  30
   1  14   4 2244.57 217.969  14
   1 -14   4 2603.50 219.250  40
  -1  14  -4 2568.96 222.325  39
  -1  14  -4 2941.70 389.781  48
   1  14   4 2834.61 236.138   7
  -1  14  -4 2599.52 218.891  38
  -1  14  -4 2364.52 206.301  36
   1  14   4 2430.97 218.289  19
  -1  14  -5 348.085 81.8306  30
  -1  14  -5 295.825 68.5390  31
  -1  14  -5 488.765 98.3325  29
   1  14   5 425.332 95.5601  14
   1 -14   5 328.786 85.3614  40
  -1  14  -5 147.783 120.716  48
   1  14   5 373.427 91.3650   7
  -1  14  -5 275.408 84.0600  38
  -1  14  -5 460.049 90.7608  36
   1  14   5 533.833 109.983  19
   1  14   6 2640.84 232.639  19
   1  14   6 2643.56 223.953  14
   1 -14   6 2758.64 220.346  40
  -1  14  -6 2418.62 220.138  39
   1  14   6 2590.13 212.735   7
  -1  14  -6 2198.47 186.194  31
  -1  14  -6 2596.78 211.731  30
  -1  14  -6 2244.10 199.735  29
  -1  14  -6 2074.19 199.095  36
  -1  14  -6 2181.37 206.627  38
   1  14   7 1724.23 185.661  19
   1  14   7 1712.22 167.085  14
  -1  14  -7 1518.71 141.992  29
  -1  14  -7 1687.47 160.955  30
  -1  14  -7 1707.84 172.644  39
   1  14   7 1869.57 189.858  17
  -1  14  -7 1689.82 171.208  37
  -1  14  -7 1489.60 160.911  36
  -1  14  -8 7166.99 389.503  38
  -1  14  -8 6855.99 382.521  36
  -1  14  -8 7355.70 384.595  37
   1  14   8 6628.25 401.729  19
  -1  14  -8 7049.93 377.363  30
   1  14   8 7389.74 376.441  17
  -1  14  -8 7685.17 391.737  39
  -1  14  -9 1211.30 108.931  30
  -1  14  -9 1313.40 117.155  38
  -1  14  -9 1268.87 103.480  37
   1  14   9 1365.57 119.456  17
  -1  14 -10 518.792 50.3997  36
   1  15 -10 3587.05 181.338  38
   1  15  -9 1714.07 133.211  39
  -1  15   9 2132.86 145.284  17
   1  15  -9 1541.71 131.030  36
   1  15  -9 1688.39 133.935  37
   1  15  -9 1712.71 138.204  38
   1  15  -8 9844.35 489.026  36
  -1  15   8 9455.64 469.293  20
   1  15  -8 10470.0 501.423  39
   1  15  -8 9492.07 454.243  29
  -1  15   8 10549.1 482.326  17
  -1  15   7 6681.24 363.749  17
   1  15  -7 6440.82 367.499  36
   1  15  -7 5445.70 358.825  38
   1  15  -7 6052.04 354.707  29
   1  15  -7 6308.96 375.600  39
   1  15  -6 9734.47 534.560  39
   1  15  -6 9291.65 519.771  38
  -1  15   6 9971.06 505.828  17
  -1  15   6 10628.4 516.007   7
   1  15  -6 9196.94 515.809  29
   1  15  -5 28708.1 1270.77  29
   1  15  -5 27566.5 1571.83  48
  -1 -15   5 28347.2 1250.95  40
  -1  15   5 30503.9 1231.80  17
  -1  15   5 30817.8 1261.27   7
   1  15  -5 26893.6 1241.02  38
   1  15  -4 7798.81 455.658  38
   1  15  -4 8577.86 494.428  29
  -1  15   4 8850.53 430.051  44
  -1 -15   4 8120.87 466.646  40
   1  15  -4 7897.85 472.178  39
  -1  15   4 9014.46 457.056  17
  -1  15   4 9031.18 484.676   7
   1  15  -4 7758.78 698.646  45
  -1  15   3 10631.7 546.036   7
  -1  15   3 10149.8 497.349  29
   1  15  -3 9086.55 535.136  29
  -1  15   3 10522.3 491.700  44
   1  15  -3 9013.73 499.708  38
   1  15  -3 10070.5 765.057  45
   1  15  -3 9585.33 529.208  39
   1  15  -3 9742.92 775.409  48
   1  15  -2 3985.64 284.433  39
   1  15  -2 4108.66 443.326  45
  -1  15   2 3981.10 264.279  23
  -1  15   2 3905.65 272.458  29
   1  15  -2 4141.48 302.430  29
  -1 -15   2 4249.75 286.464  26
   1  15  -2 3780.28 254.745  38
   1  15  -2 3871.06 458.915  48
   1  15  -2 4256.60 283.290   7
  -1  15   2 3717.57 253.418  44
  -1  15   1 4724.08 313.533   7
   1  15  -1 4310.23 297.697   7
   1  15  -1 4528.02 316.869  29
  -1  15   1 4865.64 313.490  29
  -1  15   1 4660.96 287.594  44
   1  15  -1 4677.74 459.341  45
  -1  15   1 4737.86 424.413  45
  -1 -15   1 4314.06 289.735  26
   1  15  -1 4812.72 509.523  48
   1  15  -1 4052.66 287.146  39
  -1  15   0 409.568 78.3186  37
   1  15   0 324.392 81.6155   7
  -1  15   0 387.434 90.9765   7
   1  15   0 597.841 102.951  29
  -1  15   0 444.433 91.2564  29
  -1  15   0 320.785 63.5669  20
   1  15   0 349.986 130.984  45
  -1  15   0 305.893 117.493  45
   1  15   0 515.867 169.850  48
  -1 -15   0 444.983 79.0884  26
   1 -15   1 7262.84 387.715  40
  -1  15  -1 6473.30 381.093  39
  -1  15  -1 7507.63 382.218   3
   1  15   1 6812.03 548.319  45
   1  15   1 6666.85 378.078  44
   1  15   1 6840.63 411.372   7
  -1  15  -1 7110.55 421.415  29
   1  15   1 6874.93 399.124  29
  -1  15  -2 44520.1 1874.59  38
   1  15   2 45927.5 1878.57  44
  -1  15  -2 41181.9 2174.62  45
   1  15   2 45269.5 2103.34  45
  -1  15  -2 42724.8 1920.70  29
   1  15   2 49418.7 1939.42  14
  -1  15  -2 45058.6 2274.54  48
  -1  15  -2 45033.3 1899.62  39
   1 -15   2 47133.5 1898.84  40
   1  15   3 6877.39 413.678   7
  -1  15  -3 6273.55 400.705  29
   1  15   3 6920.67 367.765  44
   1  15   3 6568.47 377.712  19
  -1  15  -3 6510.08 611.009  48
  -1  15  -3 5998.32 380.900  39
   1 -15   3 7091.46 394.555  40
  -1  15  -3 5761.41 575.568  45
  -1  15  -3 6449.99 367.655  36
  -1  15  -3 5677.35 361.073  38
  -1  15  -4 31059.3 1316.54  38
  -1  15  -4 31448.7 1308.12  36
   1  15   4 30019.6 1296.02  17
  -1  15  -4 31944.1 1341.46  29
  -1  15  -4 29280.2 1277.61  30
   1  15   4 32182.8 1354.19  14
   1  15   4 31290.4 1327.57  19
  -1  15  -4 30018.9 1652.41  48
   1 -15   4 32452.4 1327.45  40
  -1  15  -4 31419.2 1333.46  39
  -1  15  -4 28185.5 1644.34  45
   1  15   4 30195.1 1337.22   7
   1  15   5 331.606 85.8262   7
  -1  15  -5 283.429 81.5860  29
  -1  15  -5 410.047 80.5339  30
   1  15   5 151.371 71.7889  14
   1  15   5 393.422 91.8903  19
  -1  15  -5 406.833 155.438  48
   1 -15   5 276.243 77.5794  40
  -1  15  -5 202.744 124.627  45
  -1  15  -5 296.232 74.0233  36
  -1  15  -5 300.741 81.8781  38
  -1  15  -6 3856.16 278.525  39
   1  15   6 3833.92 277.453  14
   1  15   6 3900.07 285.026  19
  -1  15  -6 3813.83 273.703  38
  -1  15  -6 4003.09 280.285  37
  -1  15  -6 3856.77 270.329  36
  -1  15  -6 3543.23 252.518  30
  -1  15  -6 3749.19 260.681  29
   1  15   6 4005.37 270.895   7
   1  15   7 120.968 59.7335  19
  -1  15  -7 148.344 59.8176  37
  -1  15  -7 107.839 52.2329  38
  -1  15  -7 122.888 55.3344  36
   1  15   7 197.287 62.0636  14
  -1  15  -7 128.513 50.1974  30
  -1  15  -7 121.592 44.0876  29
  -1  15  -7 197.693 70.3447  39
   1  15   8 2896.95 189.491  17
  -1  15  -8 2337.08 168.287  30
  -1  15  -8 2368.46 176.364  36
  -1  15  -8 2501.74 178.797  37
  -1  15  -8 2175.81 172.278  39
  -1  15  -9 313.830 45.1130  37
  -1  15  -9 359.495 56.1782  38
  -1  15  -9 322.479 51.8924  36
   1  16  -9 8680.37 393.366  36
   1  16  -9 8803.92 393.805  37
   1  16  -9 8661.02 391.185  39
  -1  16   8 80.4805 36.9325  20
   1  16  -8 121.288 48.7174  39
   1  16  -8 128.333 37.6240  29
   1  16  -8 116.683 49.2690  37
   1  16  -8 113.438 46.8617  36
   1  16  -8 115.128 47.1759  38
   1  16  -7 180.910 58.7869  29
   1  16  -7 268.549 71.0558  39
   1  16  -7 220.193 64.4585  36
   1  16  -7 153.825 58.4971  38
   1  16  -6 514.409 100.110  29
   1  16  -6 536.407 94.6991  36
   1  16  -6 669.394 106.244  38
  -1  16   6 798.967 130.831  17
  -1 -16   6 599.590 104.602  40
   1  16  -5 15612.5 755.385  29
   1  16  -5 15195.6 1021.89  48
   1  16  -5 15007.9 743.129  39
  -1 -16   5 15583.0 738.244  40
  -1  16   5 16936.5 749.567   7
  -1  16   5 14694.6 681.830   2
   1  16  -5 14883.6 724.075  38
   1  16  -5 15029.7 709.025  36
  -1  16   4 86.0704 58.0198   7
  -1  16   4 103.862 45.7675  44
   1  16  -4-10.8179 38.8442  38
   1  16  -4 64.1812 38.4452  36
   1  16  -4 95.4417 62.6203  29
   1  16  -4-38.3135 82.9483  45
   1  16  -4-62.4976 64.8924  39
  -1 -16   4 58.4203 48.9888  40
   1  16  -3 2412.24 218.431  39
   1  16  -3 2293.68 348.877  45
  -1  16   3 3032.05 207.482  44
   1  16  -3 2136.14 191.124  38
  -1  16   3 2495.66 222.851   7
   1  16  -3 2288.70 358.822  48
   1  16  -2 3860.05 279.178  39
   1  16  -2 3902.41 471.099  48
   1  16  -2 4141.85 307.105  29
  -1  16   2 3900.59 277.483  29
  -1  16   2 4233.33 268.144  44
  -1  16   2 3695.86 256.951  23
  -1 -16   2 4310.23 292.609  26
   1  16  -2 3764.30 434.469  45
  -1  16   1 4334.81 295.375   7
   1  16  -1 4477.22 290.877   7
  -1  16   1 4278.62 290.659  29
   1  16  -1 3622.44 286.608  29
  -1  16   1 3627.77 246.825  20
  -1  16   1 3415.98 365.775  45
   1  16  -1 2826.92 375.944  45
  -1 -16   1 3699.49 264.859  26
  -1  16   1 3734.56 256.168  44
   1  16  -1 3598.91 261.556  39
   1  16  -1 3488.32 448.747  48
   1 -16   0 1615.25 148.755  40
  -1  16   0 1761.95 265.102  45
  -1  16   0 1521.29 158.970  44
   1  16   0 1495.59 254.643  45
   1  16   0 1461.81 153.340  44
  -1  16   0 1815.72 161.892  37
   1  16   0 1886.16 184.894   7
   1  16   0 2481.85 212.124  29
  -1  16   0 2232.73 202.717  29
  -1 -16   0 1663.71 158.709  26
  -1  16   0 1587.75 144.353  20
   1  16   0 1697.14 301.993  48
   1  16   1 32968.4 1374.53  29
  -1  16  -1 31802.0 1394.33  29
   1  16   1 31465.7 1586.88  45
  -1  16  -1 27900.1 1583.31  45
  -1  16  -1 36462.6 1353.66   3
   1  16   1 31884.9 1345.96  44
   1  16   1 34536.1 1403.98   7
   1 -16   1 31556.2 1342.60  40
  -1  16  -1 29990.2 1339.12  39
  -1  16  -1 32549.2 1358.07  37
  -1  16  -2 790.522 116.056  37
  -1  16  -2 801.635 104.543  38
   1  16   2 726.201 103.484  29
  -1  16  -2 610.449 170.306  45
  -1  16  -2 978.005 111.499   3
   1 -16   2 641.542 105.223  40
  -1  16  -2 674.978 109.327  39
   1  16   2 562.207 111.899   7
   1  16   2 623.118 98.4163  44
  -1  16  -2 766.627 224.278  48
   1  16   3 79.2961 55.4537   7
  -1  16  -3 13.1941 53.4881  29
  -1  16  -3 73.7544 97.8055  45
   1  16   3 55.0113 45.5382  44
  -1  16  -3 119.016 105.214  48
  -1  16  -3 104.134 57.4407  39
   1 -16   3 44.6509 45.2696  40
  -1  16  -3 50.3304 39.3538  38
  -1  16  -3 89.8681 47.7119  36
  -1  16  -4 1158.05 138.948  38
  -1  16  -4 1050.43 128.264  36
  -1  16  -4 1031.90 143.475  29
   1  16   4 1069.50 145.027  14
   1 -16   4 1201.77 145.732  40
  -1  16  -4 1030.08 138.687  39
  -1  16  -4 896.667 223.028  45
  -1  16  -4 1230.37 259.771  48
   1  16   4 1226.22 142.909  19
   1  16   4 1112.03 145.549   7
   1  16   5 1574.62 165.319   7
  -1  16  -5 1534.48 163.274  29
   1 -16   5 1880.73 173.953  40
  -1  16  -5 1579.06 165.939  39
   1  16   5 1453.52 158.302  19
   1  16   5 1518.56 166.538  14
  -1  16  -5 1310.30 145.297  36
  -1  16  -5 1137.07 141.649  38
  -1  16  -6 2264.25 185.745  29
  -1  16  -6 2382.46 201.760  37
  -1  16  -6 2163.86 187.926  38
  -1  16  -6 2161.97 183.335  36
   1  16   6 2384.68 191.483   7
  -1  16  -7 845.662 90.7592  29
  -1  16  -7 852.802 106.220  38
  -1  16  -7 695.760 94.4743  36
  -1  16  -7 635.287 94.4520  37
  -1  16  -7 699.453 101.823  39
   1  16   8 263.445 49.2335  20
  -1  16  -8 345.016 59.0487  37
  -1  16  -8 302.580 56.8471  36
  -1  16  -8 406.002 65.2828  39
  -1  16  -9 1642.52 103.719  36
  -1  16  -9 1788.16 110.377  38
   1  17  -9 868.540 71.8062  38
   1  17  -9 881.132 69.1843  37
  -1  17   8 1828.62 129.442  20
   1  17  -8 1929.77 142.055  37
   1  17  -8 1612.53 129.778  38
   1  17  -8 1634.59 132.832  39
   1  17  -7 3476.27 231.437  38
   1  17  -7 3412.08 237.692  37
   1  17  -7 3873.57 245.137  39
   1  17  -7 3633.00 228.230  29
  -1  17   7 3594.55 227.225  20
  -1 -17   6 29.5754 39.9530  40
   1  17  -6 60.3347 48.6989  29
   1  17  -6 28.2160 46.6753  38
   1  17  -5 13655.9 681.562  39
  -1 -17   5 14560.4 682.437  40
   1  17  -5 14228.6 693.933  29
   1  17  -5 13680.4 661.861  38
   1  17  -4 171.470 68.6588  29
   1  17  -4 187.869 61.6919  38
  -1  17   4 108.522 60.0254   7
   1  17  -4 59.5858 57.9101  39
  -1 -17   4 181.254 67.3536  40
   1  17  -3 4877.23 329.057  39
  -1 -17   3 5310.17 334.545  40
   1  17  -3 4042.49 489.809  48
  -1  17   3 5480.64 308.032  44
   1  17  -3 5009.40 306.027  38
  -1  17   3 5381.93 347.893   7
   1  17  -3 5139.99 524.234  45
   1  17  -2 316.159 142.180  48
   1  17  -2 272.412 77.0033  44
  -1  17   2 221.440 63.8362  44
   1  17  -2 297.332 82.2406  39
   1  17  -2 304.135 121.670  45
  -1  17   2 223.463 65.1912  20
   1  17  -2 136.060 66.5082  29
  -1  17   2 391.906 83.0016  29
  -1  17   1 25636.8 1127.30  20
   1  17  -1 26031.8 1429.67  45
  -1  17   1 26515.3 1146.70  44
   1  17  -1 30676.7 1202.04   7
   1  17  -1 26896.7 1199.78  29
  -1  17   1 28017.4 1191.14  29
  -1 -17   1 28788.3 1171.03  26
   1  17  -1 25499.1 1147.15  39
   1  17  -1 25524.8 1502.59  48
   1  17   0 13507.7 672.763  29
  -1  17   0 13136.8 673.600  29
  -1  17   0 12485.0 626.604  44
   1  17   0 12426.6 840.342  45
  -1  17   0 11964.2 817.242  45
  -1  17   0 14332.5 644.356   3
  -1  17   0 13680.8 608.393  20
   1  17   0 14319.7 679.079   7
   1  17   0 12702.2 632.235  44
  -1  17  -1 2957.50 251.157  29
   1  17   1 3167.02 240.627  29
  -1  17  -1 3047.39 229.687  37
  -1  17  -1 3534.13 231.248   3
   1  17   1 3072.81 251.732   7
  -1  17  -1 2758.26 216.486  39
   1 -17   1 2877.12 218.189  40
   1  17   1 3098.39 350.120  45
  -1  17  -1 2667.88 347.057  45
   1  17   1 2965.58 225.491  44
   1  17   2 3488.49 270.360   7
   1  17   2 3183.18 228.691  44
  -1  17  -2 3377.17 250.592  37
  -1  17  -2 2980.17 411.969  48
   1 -17   2 3377.07 242.957  40
  -1  17  -2 2903.35 229.702  39
  -1  17  -2 2727.30 363.096  45
  -1  17  -3 3948.51 282.170  37
  -1  17  -3 3753.00 256.199  38
   1  17   3 3775.33 286.840   7
   1  17   3 4185.62 261.805  44
  -1  17  -3 3818.69 459.528  48
   1 -17   3 4542.76 287.924  40
  -1  17  -3 3719.94 270.868  39
  -1  17  -3 4218.68 300.061  29
  -1  17  -4 3223.70 235.254  38
  -1  17  -4 3306.60 256.532  37
   1 -17   4 3401.30 250.217  40
  -1  17  -4 3144.03 244.005  39
   1  17   4 3295.94 256.184   7
  -1  17  -4 3600.65 264.718  29
  -1  17  -5 76.1389 57.6957  37
  -1  17  -5 113.905 51.3917  38
  -1  17  -5 125.414 59.8776  39
   1 -17   5-9.97314 47.0759  40
   1  17   5-10.6976 41.7729   7
  -1  17  -5 31.2923 47.9222  29
  -1  17  -6 647.419 95.6774  38
  -1  17  -6 634.003 74.2985   9
  -1  17  -6 657.570 91.8849  29
  -1  17  -7 252.313 60.4818  39
  -1  17  -7 197.505 54.3090  37
  -1  17  -7 213.456 54.3524  38
   1  17   8 616.576 62.4315  20
  -1  17  -8 712.562 73.3930  38
  -1  17  -8 778.194 75.5102  37
   1  18  -8 3019.70 169.629  39
   1  18  -8 2613.07 157.589  38
   1  18  -8 2908.37 168.246  37
  -1  18   8 2792.80 153.774  20
  -1  18   7 147.142 46.4166  20
   1  18  -7 174.035 46.1095  38
   1  18  -7 163.458 40.0379  44
   1  18  -7 251.689 51.5087  29
   1  18  -6 590.883 83.1510  44
   1  18  -6 777.619 103.582  37
   1  18  -6 642.310 88.3907  38
   1  18  -6 798.478 102.922  29
   1  18  -6 634.382 94.8042  39
  -1 -18   6 670.399 95.6121  40
   1  18  -5 236.859 72.1954  29
  -1 -18   5 224.418 67.1807  40
   1  18  -5 263.199 70.5274  39
  -1  18   5 112.857 52.8078  20
   1  18  -4 47.3524 43.4941  44
   1  18  -4-36.5729 73.4738  29
  -1  18   4 46.0792 43.4844  20
   1  18  -4-32.2931 58.2606  39
  -1 -18   4 20.9515 43.9190  40
  -1  18   3 104.977 45.5279  44
   1  18  -3 48.9896 52.0523  44
  -1  18   3 242.231 63.3684   9
   1  18  -3 32.3685 48.2565  39
  -1 -18   3 53.5384 49.2747  40
  -1  18   3 82.9614 48.9826  20
   1  18  -2 91.3561 59.9779  29
   1  18  -2 76.0134 43.6940  37
  -1  18   2 52.9450 41.6958  20
  -1  18   2 70.0754 48.3995  44
   1  18  -2 58.9504 46.4122  44
  -1 -18   2 52.5680 54.6253  40
   1  18  -2 30.5181 42.7065  39
   1  18  -2 114.551 109.378  48
   1  18  -1 334.188 124.329  45
   1  18  -1 593.012 84.8703   3
   1  18  -1 518.419 109.233  29
  -1  18   1 454.248 96.8384  29
  -1  18   1 552.349 85.7456  20
  -1  18   1 369.502 76.9178  44
   1  18  -1 614.405 191.313  48
  -1  18   0 3032.12 245.887  29
   1  18   0 3308.07 250.518  29
   1  18   0 3126.64 357.513  45
   1  18   0 2774.83 191.997  20
  -1  18   0 2741.33 190.898  20
   1  18   0 2666.78 210.073  44
  -1  18   0 2803.96 215.788  44
   1  18   0 3330.87 252.977   7
  -1  18   0 3058.04 220.735   3
   1  18   1 62.5093 57.4668   7
   1 -18   1 26.5646 34.6462  40
  -1  18  -1 52.3710 43.3667   3
   1  18   1 62.2833 42.1146  29
  -1  18  -1 38.3614 51.8482  29
  -1  18  -1 130.782 53.5629  37
   1  18   1 139.681 54.3373  44
  -1  18  -1 87.4104 51.5619  44
   1  18   2 1863.21 167.761  44
  -1  18  -2 1917.99 176.772  39
   1 -18   2 2108.78 182.260  40
  -1  18  -2 2138.32 187.052  37
  -1  18  -3 220.657 66.5714  39
   1 -18   3 418.627 83.3063  40
  -1  18  -3 522.553 93.3637  37
  -1  18  -3 475.217 97.8916  29
  -1  18  -4 197.603 64.3956  39
   1 -18   4 76.9908 53.3921  40
  -1  18  -4 156.302 65.0193  37
   1  18   4 210.218 71.0589   7
  -1  18  -4 132.276 66.6530  29
  -1  18  -5 27.0915 41.4774  39
  -1  18  -5-28.4584 42.3424  37
   1  18   5 56.0711 42.9224   7
  -1  18  -5 27.7334 37.4474  29
  -1  18  -6 121.683 49.6163  39
  -1  18  -6 129.164 45.0062  29
  -1  18  -6 141.630 33.9710   9
  -1  18  -6 108.618 39.1662  38
  -1  18  -7 190.913 46.7817  37
  -1  18  -7 219.854 45.6497  38
   1  18   7 82.2742 37.4682  20
  -1  18  -8 35.3016 18.3392  37
  -1  19   7 1781.61 120.743   3
   1  19  -7 1694.48 114.226  29
  -1  19   7 1578.28 115.032  20
   1  19  -6 486.368 78.3598  39
  -1  19   6 521.078 73.7607  20
   1  19  -6 536.850 68.9183  44
   1  19  -6 536.241 77.5063  37
   1  19  -6 542.926 79.1222  29
   1  19  -5 5877.76 335.625  44
  -1 -19   5 6595.43 356.116  40
   1  19  -5 6632.35 360.105  39
   1  19  -5 6605.31 357.397  37
   1  19  -5 6881.26 370.626  29
  -1  19   5 6695.76 347.685  20
  -1  19   4 478.558 77.0075   2
  -1  19   4 539.204 84.9966  20
   1  19  -4 538.201 87.0512  37
  -1 -19   4 469.262 85.8005  40
   1  19  -4 513.044 91.5580  39
   1  19  -4 506.989 97.2281  29
   1  19  -4 380.255 75.3203  44
   1  19  -3 353.049 79.8981  39
  -1 -19   3 482.097 87.3009  40
  -1  19   3 577.383 79.8659  44
   1  19  -3 368.961 76.2404  44
  -1  19   3 272.441 66.0831  20
  -1 -19   2 2942.33 219.438  40
  -1  19   2 2869.44 201.308  44
   1  19  -2 2815.02 235.543  29
  -1  19   2 2894.41 205.339  20
  -1  19   1 1224.96 118.022  20
   1  19  -1 1272.69 116.780   3
  -1  19   1 1336.26 141.507   3
  -1 -19   1 1013.71 119.733  40
   1  19  -1 1036.89 135.658  29
  -1  19   1 1209.80 141.043  29
  -1  19   1 928.721 114.347  44
  -1  19   0 941.827 94.5988  20
  -1  19   0 1057.30 117.778   3
  -1 -19   0 935.963 109.597  40
   1  19   0 727.500 101.052  44
  -1  19   0 669.401 102.632  44
  -1  19   0 804.456 121.497  29
   1  19   0 853.095 121.843  29
  -1  19  -1 189.110 73.8565  29
  -1  19  -1 246.184 60.6854   3
   1  19   1 265.471 59.0873  20
   1  19   1 233.447 75.1032   7
   1  19   1 178.830 55.0190  44
  -1  19  -1 134.784 51.0633  44
   1 -19   1 177.586 50.6738  40
   1  19   2 218.923 60.2319  20
   1 -19   2 409.375 76.3435  40
   1  19   2 254.200 77.8620   7
   1  19   2 365.472 70.0702  44
  -1  19  -2 262.460 67.3265  44
  -1  19  -3 476.653 84.0268  37
  -1  19  -3 471.024 95.5242  29
   1 -19   3 502.657 83.4014  40
  -1  19  -3 352.349 74.4723  39
  -1  19  -4 167.490 56.9161  37
   1  19   4 279.131 73.2920   7
  -1  19  -4 203.366 65.0251  29
  -1  19  -4 174.151 52.8429  39
  -1  19  -5 382.329 72.0103  37
  -1  19  -5 457.786 74.5515  39
  -1  19  -5 339.486 57.9117   9
  -1  19  -5 349.907 69.2594  29
  -1  19  -6 183.628 45.5534  39
  -1  19  -6 80.2014 30.9418  44
  -1  19  -6 192.520 49.5961  37
   1  19   6 93.9733 37.7450  20
   1  19   7 7033.13 306.700   3
  -1  19  -7 6730.15 314.859  37
   1  20  -7 2201.21 128.653  39
   1  20  -7 2359.93 130.393  37
  -1  20   6 425.420 60.8766   3
  -1  20   6 318.423 52.3018  20
   1  20  -6 386.201 58.2217  37
   1  20  -6 364.777 58.3630  39
   1  20  -6 354.849 43.2421   9
   1  20  -6 426.360 60.2568  29
  -1  20   5 2504.98 168.048  20
   1  20  -5 2733.55 179.023  37
   1  20  -5 2376.88 172.004  39
  -1 -20   5 2843.34 182.235  40
   1  20  -5 2636.60 186.360  29
   1  20  -5 2589.53 170.293  44
  -1  20   4 216.516 52.8707  20
  -1  20   4 384.373 72.4301   3
  -1 -20   4 368.523 69.4811  40
   1  20  -4 243.611 69.2527  29
   1  20  -4 348.281 67.5401  44
  -1  20   3 109.815 44.7686  20
  -1  20   3 82.8766 47.6510   3
  -1 -20   3 137.373 51.1723  40
   1  20  -3 116.996 46.4290  44
   1  20  -3 119.334 55.0450  29
   1  20  -2 1157.27 137.659  29
  -1  20   2 1248.20 115.780  20
  -1  20   2 1449.97 136.543   3
  -1 -20   2 1257.19 126.263  40
  -1  20   2 1074.11 115.123   9
  -1  20   2 1135.58 113.012  44
  -1  20   1 3690.58 231.131   3
  -1 -20   1 2935.44 207.569  40
   1  20  -1 3160.48 235.529  29
  -1  20   1 3212.48 210.985  44
  -1  20   1 3278.52 198.653  20
   1  20   0 8912.88 419.747   3
  -1  20   0 8318.46 451.638  29
   1  20   0 8157.99 436.194  29
  -1  20   0 7694.25 416.897  44
   1  20   0 7775.29 419.656  44
   1  20   1 3232.66 202.001  20
   1  20   1 3069.34 216.365  44
  -1  20  -1 3402.29 227.018  44
  -1  20  -1 3776.11 261.955  29
   1  20   2 6575.80 335.539  20
   1  20   2 6627.55 341.465  44
  -1  20  -2 5977.02 342.620  44
  -1  20  -2 6809.03 383.554  29
   1 -20   2 6893.59 343.109  40
  -1  20  -3 1909.36 168.545  29
   1  20   3 1576.54 135.884  20
  -1  20  -4 2138.92 158.954  37
   1  20   4 1978.98 146.860  20
  -1  20  -4 2052.44 165.688  29
   1  20   5 110.827 35.6061  20
  -1  20  -5 241.763 50.7408  37
  -1  20  -5 241.775 49.1837  39
  -1  20  -5 202.817 38.6602   9
  -1  20  -5 210.030 45.7051  44
   1  20   6 689.781 64.9053  20
  -1  20  -6 794.473 74.8093  37
  -1  21   6 79.0935 23.1948  20
  -1  21   6 46.2596 20.9770   3
  -1  21   5 508.006 65.2046   3
   1  21  -5 368.866 59.4745  29
  -1  21   5 466.758 57.5201  20
  -1  21   4 1308.34 112.424   3
  -1 -21   4 1225.75 105.555  40
  -1  21   4 1272.65 102.228  20
   1  21  -4 954.105 96.7284  44
   1  21  -3 5852.86 314.648  44
  -1 -21   3 6391.84 318.502  40
   1  21  -3 6049.01 336.163  29
  -1  21   3 5933.69 302.585  20
  -1  21   3 5877.37 311.821   2
  -1 -21   2 4260.06 243.513  40
   1  21  -2 3999.07 261.423  29
  -1  21   2 4283.03 231.666  20
  -1 -21   1 1297.61 110.636  40
   1  21  -1 1237.86 126.543  29
  -1  21   1 1263.93 121.875   9
  -1  21   1 1408.63 116.508  44
   1  21  -1 1211.04 117.206  44
  -1  21   0 1160.64 114.578  44
   1  21   0 1380.83 123.390  44
   1  21   0 1586.53 120.504   3
   1  21   1 513.002 72.5884  44
  -1  21  -1 577.704 77.5467  44
   1  21   1 609.508 76.6549   3
   1  21   2 454.331 68.3613   3
  -1  21  -2 334.746 70.3834  29
  -1  21  -2 379.595 64.2105  44
   1  21   2 354.575 52.8751  20
   1  21   3 916.293 94.2562   3
  -1  21  -3 631.412 70.5307   2
  -1  21  -3 772.035 86.5239   9
  -1  21  -3 813.739 88.4221  44
   1  21   3 784.664 78.0628  20
   1  21   4 3273.91 181.198  20
  -1  21  -4 3015.02 179.470   9
   1  21   5 4399.66 214.789  20
   1  21   5 4726.52 229.265   3
  -1  22   5 15740.5 632.560   3
  -1  22   4-8.84813 22.9666   3
   1  22  -4-7.75285 23.7365   9
  -1  22   4 15.4601 18.3322  20
  -1  22   3 381.163 57.8941   3
   1  22  -3 346.677 59.5646  29
  -1  22   3 296.704 43.5217  20
   1  22  -2 1963.41 145.445  29
  -1  22   2 1622.27 129.908   2
   1  22  -1 41.8786 28.5090  44
  -1  22   1 192.780 44.2587   3
  -1  22   0 8316.11 383.660  44
   1  22   0 8769.39 392.308  44
  -1  22   0 8304.71 396.614   9
  -1  22  -1 296.101 50.3087  44
   1  22   1 329.158 48.5155   3
  -1  22  -2 6549.55 322.707  44
  -1  22  -2 6586.24 329.752   9
  -1  22  -2 6573.50 317.213   2
  -1  22  -3 643.484 67.8654   9
  -1  22  -3 475.486 47.8897   2
   1  22   3 619.712 53.3350  20
  -1  22  -4 8536.13 370.030   9
   1  22   4 8289.12 362.188  20
  -1  23   3 2148.65 111.301   3
   1  23  -3 1417.07 100.041   9
  -1  23   2 76.6745 25.3188   3
  -1  23   2 72.6006 25.7956   2
   1  23  -2 67.9448 27.5406   9
   1  23  -1 6983.24 315.274   9
  -1  23   0 2397.51 144.455   2
  -1  23   0 2530.87 143.456   9
   1  23   1 690.334 65.1439   2
  -1  23  -1 730.167 65.7532   2
  -1  23  -1 767.511 71.1119   9
  -1  23  -2 755.727 57.9143   2
  -1  23  -2 874.277 71.9758   9
  -2   0  13 6.72111 17.8230  17
  -2   0  13 8.70998 19.3751   5
  -2   0  12 9241.71 445.807   6
  -2   0  12 9507.74 443.286   5
  -2   0  12 8489.53 440.622  43
  -2   0  12 8796.75 404.700  18
  -2   0  12 9479.18 447.148  17
  -2   0  11-9.55190 41.3590  15
  -2   0  11 52.0691 49.1365   5
  -2   0  11 8.67081 38.6996  18
  -2   0  11 11.0821 43.2527  43
  -2   0  11-10.5902 57.3178   6
  -2   0  10 1058.93 133.033  18
  -2   0  10 968.898 140.102  43
  -2   0  10 1028.81 138.199   6
  -2   0  10 1035.36 136.891   5
   2   0 -10 932.697 229.272  41
  -2   0  10 424.789 192.847  42
  -2   0   9-23.5882 42.3556  18
  -2   0   9 25.6974 46.1406  43
  -2   0   9 106.431 61.3998   6
  -2   0   9 104.909 57.8315  11
  -2   0   9-41.5993 78.0005  42
   2   0  -9 188.317 122.311  41
  -2   0   9 78.7764 63.5670   4
  -2   0   8 2419.26 198.272  11
  -2   0   8 2236.75 202.202   4
   2   0  -8 2416.60 334.351  41
  -2   0   8 1824.46 318.847  42
  -2   0   8 1916.19 186.373  18
  -2   0   8 2257.41 202.009  43
  -2   0   7 43.4878 33.9456  11
  -2   0   7-9.89432 33.8688   4
  -2   0   7-9.39774 35.2394  18
  -2   0   7 18.9621 37.0034  43
  -2   0   7 30.1483 56.5243  42
  -2   0   6 16283.3 716.579  43
  -2   0   6 16255.0 914.501  42
  -2   0   5 11.8054 27.8794  43
  -2   0   5 36.9189 52.8813  42
  -2   0   4 122678. 4859.66  10
  -2   0   4 127109. 4849.61  42
  -2   0   3 11.4667 32.8421  10
  -2   0   3 10.3557 25.0686  42
  -2   0   2 70884.4 2627.68  42
   2   0  -2 66392.9 2546.34  45
   2   0  -1 56.6970 18.2745  45
   2   0   0 7512.97 358.128  46
   2   0   1 6.58336 25.6950  46
  -2   0  -2 642019. 23416.1  41
   2   0   2 617283. 23416.2  46
   2   0   3-13.2973 32.1873  46
   2   0   3-13.5732 32.8552  42
  -2   0  -3 12.0527 31.9592  41
  -2   0  -4 302.234 86.8121  41
   2   0   4 316.307 101.317  42
   2   0   4 297.867 52.4589  47
  -2   0  -5-20.6632 54.7878  41
   2   0   5 22.3062 37.7509  47
   2   0   5 49.6466 71.0917  42
   2   0   6 161.723 55.6309  47
  -2   0  -6 104.926 69.6929  41
   2   0   6 85.7726 38.9326   5
   2   0   6 126.919 97.2465  42
   2   0   6 167.726 47.4502  34
   2   0   6 101.456 45.0536   6
   2   0   7 12.1648 45.6149  43
  -2   0  -7-32.1920 69.6930  41
   2   0   7-38.7608 72.6716  42
   2   0   7 23.2437 43.5791  47
   2   0   7-10.0203 37.5737   6
   2   0   7-9.20035 33.0305   5
   2   0   8 40.9645 53.3011  43
  -2   0  -8-37.2880 57.0890  41
   2   0   8 43.7860 94.7973  42
   2   0   8 39.3789 51.2386  47
   2   0   8-11.1138 39.9106   6
   2   0   8 110.334 49.7637   5
   2   0   9 396.129 165.046  42
  -2   0  -9 196.194 120.141  41
   2   0   9-11.0960 49.5362   6
   2   0   9 9.62724 36.1187   5
   2   0   9 327.067 88.5167  43
   2   0  10-46.0355 52.8555  43
   2   0  10 9.45291 42.1908   6
   2   0  10-9.45304 50.1302  15
   2   0  10 37.7098 40.8209   5
   2   0  10 7.89274 34.1762  17
   2   0  11-7.79940 36.8000  43
   2   0  11-6.71035 35.5845  15
   2   0  11 8.39934 24.8992   5
   2   0  11 4.66622 25.2549  17
  -2   0 -11-5.24625 26.6361  31
  -2   0 -12 735.141 67.6586  27
  -2  -1  13 216.324 35.9890  17
  -2   1  13 203.454 36.4138  17
  -2  -1  13 220.350 32.5793   5
  -2   1  13 207.930 34.7963   5
  -2  -1  12 643.042 85.0125   5
  -2   1  12 627.253 87.0545   5
  -2   1  12 768.784 92.8022   6
  -2  -1  12 566.394 82.5880  43
  -2  -1  12 684.158 90.6581  17
  -2   1  12 698.927 80.5655  18
  -2   1  12 857.562 99.7918  17
  -2  -1  12 859.750 92.4978  15
  -2   1  11 5034.42 317.236   6
  -2   1  11 4817.82 312.847   5
  -2  -1  11 5169.09 319.334   5
  -2  -1  11 4626.13 313.707  43
  -2   1  11 5359.55 306.912  18
  -2  -1  11 4687.05 285.675  18
  -2   1  11 5044.36 304.857  15
  -2   1  10 3232.20 256.728   5
  -2  -1  10 2956.27 425.631  42
   2  -1 -10 3269.81 425.284  41
  -2   1  10 3460.58 259.415   6
  -2  -1  10 2876.17 248.763  43
  -2  -1  10 3312.55 245.906  18
  -2  -1  10 3304.68 266.034  16
  -2   1  10 3109.60 243.526  18
  -2  -1   9 22637.0 971.828   4
  -2   1   9 22077.9 971.860   4
  -2  -1   9 18197.4 1229.90  42
   2  -1  -9 21559.5 1257.59  41
  -2  -1   9 21784.8 943.896  11
  -2   1   9 19678.3 933.485  18
  -2   1   9 18445.2 930.564  16
  -2  -1   9 21586.8 966.673  16
  -2  -1   9 20177.5 932.073  18
  -2   1   9 19143.3 923.247   6
  -2  -1   9 20686.4 948.331  43
  -2  -1   8 2436.48 213.685  43
  -2   1   8 2317.16 201.968   6
   2  -1  -8 3012.52 376.280  41
  -2  -1   8 2149.35 334.598  42
  -2  -1   8 2538.97 206.521  11
  -2   1   8 2727.83 221.080  18
  -2  -1   8 2559.37 223.041  16
  -2   1   8 2616.92 220.394  16
  -2  -1   8 2616.40 215.006  18
  -2   1   8 2982.22 234.328   4
  -2  -1   8 2991.19 235.363   4
  -2   1   7 6091.39 358.199  16
  -2  -1   7 6190.23 356.987  18
  -2   1   7 6161.42 358.858  18
  -2  -1   7 6513.62 368.482  16
  -2  -1   7 6570.39 552.673  42
  -2   1   7 6473.69 367.331   4
  -2  -1   7 6359.47 365.994   4
  -2  -1   7 6131.86 356.344  43
  -2  -1   7 6540.13 357.143  11
  -2   1   7 6251.45 341.842  24
  -2  -1   6 2475.20 182.948  43
  -2  -1   6 2654.60 309.434  42
  -2  -1   5 89529.6 3435.16  43
  -2  -1   5 89444.1 3633.12  42
  -2  -1   5 94512.8 3654.05  10
  -2  -1   4 4607.82 329.213  42
  -2  -1   4 4550.28 335.134  10
  -2  -1   3 311.034 68.0296  42
  -2  -1   3 217.628 65.1492  10
  -2  -1   2 209139. 7443.01  42
  -2  -1   2 203309. 7470.60  10
   2  -1  -2 195804. 7328.33  45
   2   1  -2 198992. 7391.32  45
  -2  -1   1 194965. 7510.23  10
   2   1  -1 203085. 7461.54  45
  -2   1   0 10127.1 397.089  48
   2   1   0 9690.91 382.392  48
   2  -1   0 9061.75 440.681  46
  -2  -1  -1 36217.5 1461.28  41
   2  -1   1 37084.6 1459.58  46
   2  -1   2 245.103 60.8838  46
  -2  -1  -2 188.508 54.6735  41
   2  -1   3 1153.87 147.877  42
   2  -1   3 1010.08 140.689  46
  -2  -1  -3 1279.69 145.791  41
   2  -1   4 33.6841 25.0756  47
  -2  -1  -4-15.9152 38.5348  41
   2  -1   4 93.2943 60.6004  42
  -2  -1  -5 1976.61 242.004  41
   2  -1   5 2579.19 295.542  42
   2  -1   5 2003.91 157.966  47
   2  -1   6 3339.75 232.507  47
  -2  -1  -6 3657.78 366.223  41
   2  -1   6 3587.12 393.743  42
   2  -1   6 2960.49 205.561   5
   2   1   6 2937.60 202.667  34
   2  -1   6 2944.66 198.498  34
   2  -1   6 3243.52 220.804   6
   2   1   6 3311.71 216.989   5
   2   1   6 3078.99 216.200   6
   2   1   7 38268.9 1699.28  34
   2  -1   7 40312.9 1700.76  34
   2  -1   7 42139.5 1717.42   5
   2  -1   7 44641.0 1762.69  47
   2  -1   7 44279.9 1772.18  43
  -2  -1  -7 46451.4 2070.94  41
   2  -1   7 42292.7 2114.48  42
   2   1   7 44497.6 1709.59  18
   2   1   7 43417.9 1738.95   6
   2  -1   7 43876.8 1739.20   6
   2   1   7 43623.9 1728.16   5
   2   1   8 10.1514 42.5700   5
   2  -1   8 59.2150 44.0585   5
   2  -1   8 44.5067 42.0115  34
   2  -1   8 27.2058 57.0368  43
   2   1   8 92.6849 46.5174  18
   2  -1   8-43.6264 133.572  42
   2  -1   8 13.0648 61.6520  47
   2  -1   8-11.1309 43.4539   6
   2   1   8 22.2270 38.0553   6
   2  -1   9 6197.26 408.544  43
   2  -1   9 6283.79 385.130   6
   2   1   9 7159.47 384.416   5
   2   1   9 6798.18 394.281   6
   2  -1   9 6560.39 369.355   5
   2   1   9 6944.03 378.681  17
   2  -1   9 5651.56 617.590  42
  -2  -1  -9 5743.94 600.726  41
   2   1   9 6871.59 390.609  15
   2  -1  10 800.827 118.742  43
  -2  -1 -10 920.179 108.758  31
   2  -1  10 847.589 102.753  17
   2   1  10 862.886 104.070  17
   2  -1  10 1103.99 125.830   6
   2   1  10 883.938 107.193   5
   2  -1  10 727.279 94.1696   5
   2  -1  10 1038.19 122.680  15
   2   1  10 918.918 115.874  15
   2  -1  11 371.481 68.8543  43
   2   1  11 470.627 60.3220  17
   2  -1  11 459.828 58.1265  17
   2  -1  11 437.993 52.1652   5
   2   1  11 428.056 59.8182   5
  -2   1 -11 357.183 61.8456  31
   2  -1  11 460.331 72.8565  15
   2   1  11 418.704 69.3100  15
  -2  -1 -12 140.250 32.2677  27
   2  -1  12 206.133 31.9485  15
  -2   2  13 5306.72 234.694  17
  -2  -2  13 4852.47 229.018  17
  -2   2  13 4874.20 229.112   5
  -2   2  12 2763.14 188.132  17
  -2   2  12 2771.41 171.647  18
  -2   2  12 2720.13 184.491   5
  -2  -2  12 2371.69 172.220   5
  -2  -2  12 2646.21 175.243  15
  -2  -2  12 2441.48 181.075  43
  -2   2  12 2499.05 183.133  43
  -2   2  11 71.3175 49.5283   5
  -2  -2  11 161.097 63.7121   5
  -2   2  11 120.824 60.8517   6
  -2   2  11 109.360 50.5050  18
  -2  -2  11 98.1123 41.0983  18
  -2   2  11 173.702 58.7214  15
  -2   2  11 208.725 67.4205  43
  -2  -2  11 118.768 55.0059  43
  -2   2  10 2331.57 197.514  15
  -2   2  10 2283.43 205.558   6
  -2   2  10 2219.01 212.099  43
  -2  -2  10 2413.06 216.441  43
   2   2 -10 1999.21 330.220  41
  -2   2  10 2402.91 207.585  18
  -2  -2  10 2349.59 200.142  18
  -2  -2  10 2565.74 233.581  16
   2  -2 -10 2471.45 367.285  41
  -2  -2  10 2508.38 385.552  42
  -2   2  10 1825.81 339.240  42
  -2   2  10 2247.07 207.259   5
  -2   2   9 1685.79 174.872  11
  -2  -2   9 1759.77 178.234  11
  -2   2   9 1583.50 167.765   6
  -2  -2   9 1965.62 191.539   4
  -2  -2   9 1587.48 170.250  18
  -2   2   9 1557.22 173.065  16
  -2   2   9 1432.32 165.247  18
  -2  -2   9 1610.52 182.744  16
  -2  -2   9 1872.12 186.249  43
  -2   2   9 1586.07 178.779  43
  -2   2   9 1582.74 152.925  19
  -2   2   9 1452.06 290.486  42
  -2  -2   9 1803.22 313.325  42
   2   2  -9 1660.71 294.438  41
   2  -2  -9 1985.04 319.891  41
  -2   2   8 2123.99 194.909   6
  -2  -2   8 2829.94 226.861   4
  -2   2   8 2849.34 229.051   4
  -2   2   8 2608.61 366.348  42
  -2  -2   8 2367.07 354.679  42
   2  -2  -8 2206.46 327.270  41
   2   2  -8 2645.40 352.471  41
  -2   2   8 3017.57 223.375  11
  -2  -2   8 2592.84 210.620  11
  -2  -2   8 2857.89 224.943  43
  -2   2   8 2595.54 217.848  43
  -2   2   8 2607.21 199.562  19
  -2   2   8 2489.48 213.754  18
  -2  -2   8 2723.35 230.700  16
  -2   2   8 2547.75 217.716  16
  -2  -2   8 2516.60 212.376  18
  -2  -2   7 1947.42 173.515  43
  -2   2   7 1864.42 168.203  43
  -2   2   7 1946.95 157.763  24
  -2   2   7 1714.36 162.265  18
  -2  -2   7 2027.91 179.594  16
  -2  -2   7 1897.72 168.880  18
  -2   2   7 1837.11 166.548  16
  -2  -2   7 2174.97 174.593  11
  -2   2   7 1996.58 169.390  11
  -2   2   7 2149.52 306.725  42
  -2  -2   7 1564.50 267.883  42
  -2   2   7 1595.84 150.093   6
  -2   2   7 2159.57 180.949   4
  -2  -2   7 1925.77 173.773   4
  -2   2   6 30437.0 1246.67  43
  -2  -2   6 29555.8 1242.61  43
  -2   2   6 31862.9 1483.05  42
  -2  -2   6 32166.0 1486.16  42
  -2   2   5 53.4346 31.6374  43
  -2  -2   5 130.009 38.5061  43
  -2   2   5 74.5673 57.1592  42
  -2  -2   5 148.481 69.6648  42
  -2  -2   5 57.6313 55.1046  10
  -2   2   5 76.4387 65.4866  10
  -2  -2   4 6459.63 423.867  42
  -2   2   4 7332.64 441.384  42
  -2  -2   4 6916.89 448.743  10
  -2   2   4 7391.91 449.580  10
  -2  -2   3 37272.7 1573.33  42
  -2   2   3 38938.5 1579.71  42
  -2  -2   3 37949.2 1588.85  10
  -2   2   3 38416.0 1587.26  10
  -2  -2   2 51726.2 1966.46  42
  -2   2   2 51835.6 1963.49  42
  -2  -2   2 46421.8 1970.63  10
  -2   2   2 48445.4 1982.37  10
  -2   2   1 30679.5 1226.42  10
  -2  -2   1 29335.8 1220.75  10
   2   2  -1 29716.0 1194.22  45
   2   2   0 1633.31 99.5266  48
  -2   2   0 1920.29 115.566  48
  -2   2   0 1751.16 130.733  41
   2  -2   0 1647.61 126.647  46
   2   2   0 1543.02 123.612  46
   2   2   0 1854.33 135.289  45
  -2  -2  -1 241047. 8885.32  41
  -2   2  -1 234272. 8881.27  41
   2  -2   1 235015. 8880.91  46
   2   2   1 239243. 8882.09  46
  -2  -2  -2 28657.2 1182.17  41
  -2   2  -2 28288.9 1182.74  41
   2  -2   2 27357.8 1182.80  46
   2   2   2 28173.4 1190.56  46
   2   2   3 36065.9 1595.60  42
   2  -2   3 38263.9 1595.79  42
  -2   2  -3 37412.1 1571.96  41
  -2  -2  -3 39033.9 1576.43  41
   2   2   3 37915.9 1593.63  46
   2  -2   3 35534.5 1576.90  46
  -2   2  -4 18217.6 879.718  41
   2   2   4 16832.0 909.524  42
  -2  -2  -4 17373.7 874.942  41
   2  -2   4 18807.5 923.206  42
   2  -2   4 17588.6 737.321  47
   2   2   4 17186.0 736.937  47
   2   2   5 10731.3 684.939  42
  -2  -2  -5 10072.2 628.408  41
  -2   2  -5 8960.47 613.477  41
   2  -2   5 10395.9 680.900  42
   2   2   5 10016.1 484.611  47
   2  -2   5 10333.5 485.106  47
   2   2   6 5804.27 322.346   5
   2   2   6 5931.23 328.619   6
   2  -2   6 5649.37 320.592   6
  -2  -2  -6 6839.66 524.302  41
  -2   2  -6 5314.19 471.742  41
   2   2   6 5610.20 526.728  42
   2  -2   6 5540.78 516.420  42
   2  -2   6 6770.64 351.135  16
   2   2   6 5444.45 307.964  18
   2   2   6 5668.26 338.010  47
   2  -2   6 6168.04 343.339  47
   2  -2   6 5014.78 295.246  34
   2   2   6 4985.89 299.630  34
  -2  -2  -7 1118.15 224.976  41
  -2   2  -7 739.828 191.681  41
   2  -2   7 1122.55 138.416  47
   2   2   7 1230.11 150.219  47
  -2   2  -7 1055.09 121.622  36
  -2   2  -7 1177.74 122.324  38
   2  -2   7 996.043 114.438  34
   2  -2   7 1155.23 125.091   5
   2  -2   7 1134.62 131.959   6
   2   2   7 960.516 119.583   5
   2   2   7 1006.47 125.508   6
   2   2   7 1299.95 265.850  42
   2  -2   7 929.133 225.288  42
   2   2   7 1223.62 147.682  43
   2  -2   7 1091.94 140.947  43
   2   2   7 1037.56 118.700  18
  -2  -2  -8 184.827 113.895  41
  -2   2  -8 296.931 145.423  41
   2  -2   8 406.658 91.3494  43
   2   2   8 248.353 86.7428  43
   2  -2   8 325.166 88.8486  47
   2   2   8 385.209 95.1479  47
  -2   2  -8 474.155 83.9671  36
   2   2   8 364.704 83.7392  33
   2  -2   8 376.127 72.6193  34
   2  -2   8 301.085 75.4999   6
   2   2   8 322.571 79.0708   6
   2   2   8 575.332 192.048  42
   2  -2   8 347.880 156.638  42
   2   2   8 457.485 83.4587  18
   2   2   8 222.318 68.9903  15
   2  -2   8 392.411 78.5758   5
   2   2   8 341.360 77.8216   5
   2  -2   9 26.8379 58.1387  43
   2   2   9 54.4972 60.8418  43
   2   2   9 87.7628 58.2120   6
   2  -2   9 43.7501 50.2731   6
   2   2   9-44.1400 82.7826  42
   2  -2   9 43.4801 81.5458  42
   2   2   9 199.729 65.3233  18
   2   2   9 28.8969 46.6751  17
  -2  -2  -9 38.7617 93.8434  41
  -2   2  -9 38.7087 93.7153  41
   2   2   9 74.5586 56.5208  15
   2   2   9 58.8036 45.0568   5
   2  -2   9 53.8098 41.2390   5
   2   2  10 7112.82 440.147  43
   2  -2  10 7432.38 445.668  43
  -2   2 -10 8509.89 419.086  30
  -2  -2 -10 8248.56 409.418  31
   2   2  10 8189.54 418.049  17
   2  -2  10 8534.08 416.826  17
   2  -2  10 9013.58 445.818  15
   2   2  10 9140.76 429.253   5
   2  -2  10 8233.90 402.148   5
   2  -2  10 8480.80 437.911   6
   2   2  11 136.299 48.6680  43
   2  -2  11 128.460 45.7297  43
  -2   2 -11 105.738 42.7828  31
   2  -2  11 117.879 45.5794  15
   2   2  11 186.347 45.5739   5
   2  -2  11 94.7756 30.2072  17
   2   2  11 75.8351 33.1116  17
   2  -2  12 180.189 30.0045  15
  -2   3  13 50.4406 19.1317  17
  -2  -3  13 66.1759 20.3659  17
  -2   3  13 68.6585 24.6802   5
  -2   3  12 332.173 61.2308   5
  -2  -3  12 313.071 57.6243   5
  -2  -3  12 272.890 55.0090  15
  -2  -3  12 353.623 66.8902   6
  -2   3  12 389.859 69.6774  17
  -2   3  12 441.483 72.9082  18
  -2  -3  12 262.483 56.2176  43
  -2   3  12 296.318 59.3651  43
  -2   3  11 455.551 90.2688   5
  -2  -3  11 330.591 77.3280   5
  -2  -3  11 391.653 87.7646   6
  -2   3  11 492.264 88.0429   6
  -2   3  11 360.619 77.0066  15
  -2  -3  11 423.441 82.7236  43
  -2   3  11 381.645 79.2263  43
  -2   3  11 489.943 82.9137  18
  -2  -3  11 303.917 58.5320  18
  -2   3  11 586.990 99.8073  17
  -2  -3  10 22751.7 1399.87  42
  -2   3  10 21906.4 1393.37  42
   2  -3 -10 24939.3 1409.14  41
   2   3 -10 23288.7 1369.27  41
  -2   3  10 24071.7 1058.27   6
  -2  -3  10 25117.8 1086.43   6
  -2   3  10 22966.5 1061.96   5
  -2   3  10 23964.7 1046.29  15
  -2  -3  10 24287.0 1042.41  18
  -2  -3  10 26698.2 1105.68  16
  -2   3  10 24762.9 1066.93  18
  -2  -3  10 23096.8 1069.32  43
  -2   3  10 23287.6 1076.60  43
  -2   3   9 12172.2 626.018  16
  -2  -3   9 12313.1 610.813  18
  -2  -3   9 12407.6 641.429  16
  -2   3   9 11839.1 617.102  18
  -2   3   9 12052.4 608.053   6
  -2  -3   9 12597.1 631.379   4
  -2  -3   9 10828.3 880.066  42
  -2   3   9 11728.2 904.164  42
   2  -3  -9 12332.7 881.378  41
   2   3  -9 13142.2 890.518  41
  -2   3   9 11585.9 587.578  15
  -2   3   9 12884.4 619.946  11
  -2   3   9 11778.5 624.547  43
  -2  -3   9 11932.9 624.261  43
  -2   3   9 12491.0 597.257  19
  -2   3   8 3926.47 278.738   6
  -2   3   8 4420.35 299.829  43
  -2  -3   8 4443.84 299.172  43
   2   3  -8 4959.13 478.719  41
  -2   3   8 4167.87 473.199  42
  -2  -3   8 3934.30 457.975  42
   2  -3  -8 4488.79 456.615  41
  -2  -3   8 4743.31 299.732  11
  -2   3   8 4240.45 287.713  11
  -2  -3   8 4402.12 300.650   4
  -2   3   8 4629.58 289.197  19
  -2   3   8 4325.66 297.154  18
  -2   3   8 4556.37 301.062  16
  -2  -3   8 4443.19 308.761  16
  -2  -3   8 4247.92 291.673  18
  -2   3   7 94.6202 46.8891  19
  -2  -3   7 227.092 66.3387  16
  -2   3   7 137.732 49.0111  16
  -2   3   7 96.6312 44.7275  18
  -2  -3   7 226.191 61.4645  18
  -2   3   7 100.862 43.0383   6
  -2  -3   7 162.261 53.9750  43
  -2   3   7 96.2599 50.2821  43
  -2   3   7 252.533 56.2936  24
  -2   3   7 274.369 114.449  42
  -2  -3   7 151.190 86.7786  42
  -2  -3   7 107.956 50.1400   4
  -2  -3   7 155.700 59.4809  11
  -2   3   7 420.764 80.1538  11
  -2   3   6 957.433 106.278  43
  -2  -3   6 913.537 103.426  43
  -2   3   6 945.211 179.336  42
  -2  -3   6 915.699 178.347  42
  -2  -3   5 7979.16 519.781  10
  -2   3   5 8718.29 533.467  10
  -2  -3   5 7287.63 364.255  43
  -2   3   5 7550.47 369.047  43
  -2   3   5 7269.72 496.117  42
  -2  -3   5 7791.32 508.580  42
  -2   3   4 8070.75 488.317  10
  -2  -3   4 8529.83 499.938  10
  -2   3   4 8121.80 488.372  42
  -2  -3   4 8107.07 488.223  42
  -2   3   3 13274.4 641.387  10
  -2  -3   3 12280.1 632.037  10
  -2   3   3 13583.0 633.392  42
  -2  -3   3 12551.6 624.080  42
  -2   3   2 13736.3 643.028  10
  -2  -3   2 13066.6 634.909  10
  -2  -3   2 13782.9 625.176  42
  -2   3   2 14474.4 627.138  42
  -2   3   1 84683.0 3111.60  10
  -2  -3   1 78301.5 3102.34  10
   2   3  -1 79421.0 3101.96  45
  -2   3   0 147.800 37.7292  48
   2   3   0 268.308 43.7165  48
  -2  -3   0 201.731 47.2452  41
  -2   3   0 172.182 42.2985  41
   2  -3   0 189.386 43.2437  46
   2   3   0 181.636 54.4857  45
   2   3   0 227.495 46.6977  46
  -2   3  -1 44477.4 1812.07  41
  -2  -3  -1 45394.4 1812.37  41
   2  -3   1 46038.6 1806.61  46
   2   3   1 47986.3 1813.48  46
  -2  -3  -2 4593.41 273.868  41
  -2   3  -2 3906.20 259.388  41
   2  -3   2 3564.01 258.894  42
   2  -3   2 3754.34 258.373  46
   2   3   2 4176.05 270.169  46
  -2  -3  -3 159.857 58.3063  41
  -2   3  -3 148.462 60.1681  41
   2   3   3 185.373 63.9023  42
   2  -3   3 125.223 58.6157  42
   2   3   3 139.637 56.8494  46
   2  -3   3 190.127 64.3366  46
   2   3   4 4020.13 227.813  47
   2  -3   4 3990.71 224.720  47
  -2  -3  -4 3947.90 318.489  41
  -2   3  -4 4415.58 331.252  41
   2   3   4 3706.96 335.724  42
   2  -3   4 3786.79 330.984  42
   2  -3   5 1086.93 112.022  47
   2   3   5 1112.99 113.243  47
  -2  -3  -5 1183.37 183.817  41
  -2   3  -5 817.351 158.559  41
   2   3   5 904.792 181.076  42
   2  -3   5 956.809 184.804  42
   2  -3   6 973.446 110.641   6
   2   3   6 907.005 107.182   5
   2   3   6 822.194 106.022   6
  -2   3  -6 780.057 101.015  38
   2  -3   6 961.408 207.828  42
   2   3   6 823.695 201.261  42
   2  -3   6 1075.44 122.521  47
   2   3   6 912.220 117.248  47
  -2   3  -6 818.139 181.394  41
  -2  -3  -6 705.087 168.057  41
   2   3   6 920.249 103.765  18
   2  -3   6 990.424 118.171  16
   2  -3   6 816.990 94.1405  34
   2  -3   7 1834.06 185.299  43
   2   3   7 1924.60 189.494  43
   2   3   7 1776.69 179.702  47
   2  -3   7 1916.86 183.107  47
   2  -3   7 1551.00 295.346  42
   2   3   7 1316.31 274.361  42
  -2   3  -7 2013.59 166.899  38
  -2   3  -7 1672.70 162.630  36
   2  -3   7 1685.36 150.797  34
   2   3   7 1875.04 178.112  33
   2  -3   7 1689.69 154.227   5
   2   3   7 1682.49 165.435   6
   2  -3   7 1665.86 163.966   6
   2   3   7 2159.68 178.314   5
  -2   3  -7 1506.08 263.442  41
  -2  -3  -7 1622.44 277.066  41
   2   3   7 1914.98 169.748  15
   2   3   7 2010.99 168.618  18
   2   3   8 355.772 173.872  42
   2  -3   8 259.656 148.493  42
  -2   3  -8 219.723 131.875  41
  -2  -3  -8 181.944 118.617  41
  -2   3  -8 380.757 75.9299  38
  -2   3  -8 282.647 69.8730  36
   2   3   8 299.115 77.4555  33
   2  -3   8 334.685 72.6899  34
   2   3   8 299.018 75.6225  15
   2   3   8 278.300 77.8432   6
   2  -3   8 289.472 74.0287   6
   2   3   8 227.057 77.1946  47
   2  -3   8 219.740 79.8182  47
   2   3   8 229.072 66.5248   5
   2  -3   8 259.947 65.1686   5
   2   3   8 193.956 80.0206  43
   2  -3   8 269.571 83.1752  43
   2   3   8 379.822 78.6993  17
   2   3   8 294.694 75.3075  18
   2   3   9 18960.8 907.874  19
   2   3   9 22517.3 907.498  18
  -2   3  -9 21331.0 908.600  36
   2   3   9 20712.5 967.002  43
   2  -3   9 18955.7 948.749  43
   2  -3   9 21375.3 934.643   6
   2   3   9 22067.1 926.127   5
   2   3   9 21461.8 938.797   6
   2  -3   9 20423.0 894.461   5
   2   3   9 19818.6 907.766  17
   2   3  10 523.692 81.2713  17
   2   3  10 307.442 69.7731   5
   2  -3  10 481.014 92.4279  43
   2   3  10 366.683 84.1450  43
  -2   3 -10 485.500 81.4138  30
   2  -3  10 510.703 86.3581   6
   2  -3  10 531.858 70.1702   5
   2   3  11 21304.6 800.448   5
   2  -3  11 17630.5 768.044  17
   2   3  11 19469.2 789.658  17
  -2   3 -11 22062.2 826.729  31
   2   3  11 17431.0 815.481  43
   2  -3  11 18117.8 819.158  43
   2  -3  11 21301.3 822.389  15
  -2   4  13 2846.04 144.843  17
  -2  -4  12 7759.55 399.930  43
  -2   4  12 8183.10 406.819  43
  -2   4  12 9042.12 416.153  17
  -2   4  12 9601.13 406.296  18
  -2  -4  12 8208.71 398.667  15
  -2  -4  12 8292.40 413.291   6
  -2  -4  12 8600.15 398.581   5
  -2   4  12 8576.58 410.676   5
  -2   4  11 8113.94 436.102   5
  -2   4  11 8699.26 437.834   6
  -2  -4  11 8354.69 448.100   6
  -2   4  11 7558.73 435.769  43
  -2  -4  11 7815.96 435.063  43
  -2  -4  11 7949.95 429.954   5
  -2   4  11 8333.46 432.575  18
  -2   4  11 8696.50 427.941  15
   2   4 -11 8808.00 423.526  36
  -2   4  10 3096.92 252.816  43
  -2  -4  10 2990.97 247.566  43
  -2  -4  10 3338.79 265.100  16
  -2   4  10 3485.17 255.059  18
  -2  -4  10 2991.28 224.151  18
  -2   4  10 3162.06 233.976  15
  -2   4  10 3662.57 255.383   6
  -2  -4  10 3324.65 259.706   6
   2   4  -9 19545.5 844.375  38
  -2   4   9 18602.7 855.981  18
  -2  -4   9 17328.0 828.662  18
  -2  -4   9 18442.6 873.797  16
  -2  -4   9 20373.9 871.103   4
  -2  -4   9 16357.1 1132.02  42
  -2   4   9 16814.4 1152.29  42
   2  -4  -9 18138.6 1125.96  41
   2   4  -9 18481.8 1126.48  41
  -2   4   9 17480.9 830.131   6
  -2   4   9 17790.4 821.242  15
  -2   4   9 19012.7 839.295  19
  -2   4   9 17175.6 853.473  43
  -2  -4   9 18145.2 855.162  43
  -2  -4   8 2166.67 194.873  18
  -2   4   8 2115.69 197.327  18
  -2   4   8 2650.13 211.193  16
  -2  -4   8 2529.94 220.873  16
  -2   4   8 2292.79 193.551   6
  -2   4   8 1946.30 186.663   5
  -2   4   8 2301.21 209.056   4
  -2  -4   8 2240.21 201.653   4
   2  -4  -8 2173.86 315.729  41
   2   4  -8 2565.19 336.513  41
  -2  -4   8 2207.85 336.736  42
  -2   4   8 2607.87 361.637  42
  -2   4   8 2267.95 194.129  11
  -2   4   8 2240.52 183.416  15
  -2  -4   8 2534.59 206.509  11
  -2   4   8 2863.65 222.086  43
  -2  -4   8 2571.39 211.934  43
  -2   4   8 2382.41 201.126  19
  -2   4   7 21364.8 868.587  24
  -2   4   7 19189.4 883.379  18
  -2   4   7 20407.5 882.667  16
  -2  -4   7 20002.5 896.976  16
  -2  -4   7 18962.9 877.637  18
  -2   4   7 18125.5 858.668   6
  -2   4   7 19359.6 882.024  43
  -2  -4   7 19233.7 880.028  43
  -2  -4   7 20575.8 891.060   4
  -2   4   7 21198.2 900.043   4
  -2   4   7 21011.4 888.116  19
  -2  -4   7 20646.2 876.049  11
  -2   4   7 20218.3 872.646  11
  -2   4   7 20308.7 1141.20  42
  -2  -4   7 19409.2 1125.11  42
  -2  -4   6 338.340 62.5314  43
  -2   4   6 224.261 52.5578  43
  -2   4   6 292.400 99.1932  42
  -2  -4   6 242.419 98.6903  42
  -2  -4   5 13913.2 776.327  10
  -2   4   5 15866.5 797.994  10
  -2   4   5 14168.5 614.190  43
  -2  -4   5 13419.0 608.415  43
  -2   4   5 14799.0 783.385  42
  -2  -4   5 13906.8 769.715  42
  -2  -4   4 6430.59 431.519  10
  -2   4   4 7179.57 442.411  10
  -2   4   4 7692.97 453.491  42
  -2  -4   4 6675.02 435.462  42
  -2   4   3 5973.56 365.835  10
  -2  -4   3 6174.60 371.235  10
  -2  -4   3 5745.10 353.286  42
  -2   4   3 6407.82 365.869  42
  -2   4   2 15168.7 595.898  45
  -2   4   2 15771.4 678.586  42
  -2  -4   2 16366.2 688.740  42
  -2   4   2 15252.9 693.608  10
  -2  -4   2 13826.8 682.078  10
   2  -4  -1 30559.3 1141.79  46
   2   4  -1 27618.7 1128.21  46
   2   4  -1 28945.3 1182.18  45
  -2  -4   1 25826.2 1149.33  10
  -2   4   1 27842.2 1158.36  10
  -2   4   1 28509.5 1164.77  48
  -2   4   0 1408.17 124.271  48
   2   4   0 1447.59 120.178  48
   2  -4   0 1384.55 112.736  46
   2   4   0 1410.62 112.859  46
  -2  -4   0 1522.04 123.272  41
  -2   4   0 1496.15 119.386  41
   2   4   1 40690.2 1626.95  48
  -2   4  -1 39182.1 1633.86  48
  -2   4  -1 40290.1 1638.01  41
  -2  -4  -1 39997.8 1635.71  41
   2   4   1 43857.2 1639.71  46
   2   4   1 42123.6 1663.64  45
   2  -4   1 42126.8 1633.75  46
  -2  -4  -2 101514. 3777.14  41
  -2   4  -2 96457.7 3771.82  41
   2  -4   2 97346.4 3781.47  42
   2   4   2 96625.3 3787.33  42
   2  -4   2 96788.8 3775.84  46
   2   4   2 98780.6 3783.60  46
   2  -4   3 611.166 113.249  42
   2   4   3 571.951 110.041  42
   2  -4   3 553.624 107.309  46
   2   4   3 730.718 123.246  46
  -2  -4  -3 700.696 117.934  41
  -2   4  -3 566.679 106.273  41
   2  -4   4 19481.5 833.453  47
   2   4   4 20465.7 840.139  47
   2  -4   4 19711.9 1011.10  42
  -2   4  -4 20422.9 984.720  41
  -2  -4  -4 20977.6 993.531  41
   2   4   4 20460.2 1025.35  42
  -2  -4  -5 1150.09 188.157  41
   2  -4   5 1712.07 248.043  42
  -2   4  -5 1457.35 208.287  41
   2   4   5 1481.47 232.969  42
   2  -4   5 1433.54 131.714  47
   2   4   5 1307.65 128.040  47
  -2   4  -6 209.141 54.1920  39
  -2   4  -6 211.774 99.5430  41
  -2  -4  -6 130.754 85.2491  41
   2   4   6 263.125 66.1512  47
   2  -4   6 242.642 63.4770  47
   2   4   6 67.1777 73.0996  42
   2  -4   6 129.471 86.1466  42
  -2   4  -6 167.625 50.1817  38
   2  -4   6 194.102 48.6252  34
   2  -4   6 213.915 58.3225   6
   2   4   6 337.429 70.8925   6
   2   4   6 320.903 65.4709   5
   2   4   6 184.387 55.1070  15
   2   4   6 154.525 47.9932  18
   2  -4   6 213.296 56.3886  16
  -2   4  -7 672.490 103.176  36
  -2   4  -7 815.915 109.245  38
   2  -4   7 750.262 96.8573  34
   2   4   7 588.634 104.276  33
   2  -4   7 679.801 101.894   6
   2   4   7 769.779 108.081   5
   2   4   7 657.562 103.421   6
   2  -4   7 692.228 115.008  43
   2   4   7 694.268 119.336  43
   2   4   7 723.370 107.204  15
   2   4   7 966.980 247.949  42
   2  -4   7 349.341 159.144  42
   2  -4   7 580.325 103.507  47
   2   4   7 666.598 115.535  47
   2   4   7 530.978 95.6833  18
   2   4   7 745.033 102.731  17
  -2  -4  -7 725.184 182.282  41
  -2   4  -7 629.405 94.3343  39
  -2   4  -7 574.539 171.061  41
   2  -4   8 7577.87 413.702  34
   2   4   8 8538.88 465.938  33
   2  -4   8 8021.56 471.527  47
   2   4   8 7875.78 474.904  47
   2   4   8 8200.92 447.413   5
   2  -4   8 8405.98 454.812   6
   2  -4   8 8542.81 429.715   5
   2   4   8 8752.70 465.601   6
   2  -4   8 8145.19 478.679  43
   2   4   8 7655.12 477.921  43
  -2   4  -8 7977.22 439.840  38
  -2   4  -8 8875.75 460.187  36
   2  -4   8 7671.96 715.430  42
  -2  -4  -8 7403.16 657.513  41
  -2   4  -8 8153.57 691.354  41
   2   4   8 7162.86 704.033  42
   2   4   8 8941.31 447.043  18
   2   4   8 8352.47 442.939  17
   2   4   9 2987.75 234.733  19
   2   4   9 3807.05 239.274  18
  -2   4  -9 2914.92 216.316  38
  -2   4  -9 3415.91 238.282  36
   2  -4   9 2867.99 248.282  43
   2   4   9 2896.23 251.981  43
   2   4   9 3109.88 231.859   5
   2  -4   9 2993.43 208.305   5
   2  -4   9 3204.80 237.920   6
   2   4   9 2984.54 222.633  17
   2   4  10 560.698 82.7022  17
   2   4  10 690.400 94.2494   5
   2   4  10 447.074 87.8859  43
   2  -4  10 489.115 91.0464  43
  -2   4 -10 657.448 96.0219  30
  -2   4 -10 579.566 95.1771  31
   2  -4  10 507.311 84.0676   6
   2   4  11 659.915 73.0002   5
   2   4  11 328.606 63.0982  17
   2  -4  11 451.460 68.3203  43
   2   4  11 466.228 69.2822  43
  -2   4 -11 571.233 63.5635  30
  -2   4 -11 574.953 79.6299  31
  -2  -4 -11 479.669 61.1032  32
   2  -4  11 650.904 78.4967  15
  -2  -5  12 3406.65 202.700  15
  -2  -5  12 3675.77 217.344   6
  -2  -5  12 3302.10 193.859   5
  -2   5  12 4000.92 214.951  18
   2   5 -11 4249.26 256.657  36
  -2   5  11 4149.90 263.315  18
  -2  -5  11 3577.02 248.008   5
  -2  -5  11 4038.35 262.039  43
  -2   5  11 4191.39 270.841  43
  -2  -5  11 4021.08 270.441   6
  -2  -5  10 820.385 124.637  43
  -2   5  10 803.961 123.823  43
   2   5 -10 887.516 114.634  38
  -2  -5  10 1012.14 143.321  16
  -2   5  10 1008.65 131.985  18
  -2   5  10 1086.74 125.351  15
  -2   5  10 918.550 121.460   6
  -2  -5  10 654.466 119.730   6
  -2   5   9 13147.5 627.342  19
  -2  -5   9 10390.5 863.007  42
  -2   5   9 11430.7 900.884  42
   2  -5  -9 12668.3 870.744  41
   2   5  -9 11982.4 849.778  41
  -2   5   9 12873.4 612.592   6
  -2   5   9 10839.6 602.132   5
  -2  -5   9 13291.2 629.343   4
   2   5  -9 12360.5 617.483  38
  -2   5   9 12223.2 598.146  15
  -2  -5   9 12232.8 601.212  18
  -2  -5   9 13382.3 651.109  16
  -2   5   9 12319.6 625.245  18
  -2  -5   9 12299.9 628.659  43
  -2   5   9 12062.3 629.541  43
  -2   5   8 6557.37 377.469  15
  -2  -5   8 7316.66 401.353  11
  -2   5   8 7140.28 395.083  11
  -2  -5   8 6932.72 419.931  16
  -2   5   8 6725.62 405.299  18
  -2   5   8 7318.36 407.419  16
  -2  -5   8 7113.42 400.195  18
  -2   5   8 7220.49 395.568   6
  -2   5   8 7296.61 415.536  43
  -2  -5   8 7204.81 412.287  43
  -2   5   8 7681.54 418.390  19
  -2   5   8 5898.53 586.240  42
  -2  -5   8 5953.17 586.904  42
   2  -5  -8 6923.18 586.585  41
   2   5  -8 7188.45 589.302  41
  -2   5   8 6239.82 391.116   5
  -2  -5   8 7494.06 413.463   4
  -2  -5   7 884.029 195.819  42
  -2   5   7 1105.05 215.848  42
  -2   5   7 968.721 124.360  19
   2   5  -7 955.977 121.242  39
  -2  -5   7 1009.36 108.977  40
   2  -5  -7 1099.49 197.650  41
   2   5  -7 999.184 192.275  41
  -2  -5   7 909.148 126.238  16
  -2   5   7 922.326 106.186  15
  -2  -5   7 897.785 115.128  18
  -2   5   7 1359.01 134.502  16
  -2   5   7 861.481 118.419  18
  -2   5   7 865.361 116.381   4
  -2   5   7 1239.35 130.234   5
  -2  -5   7 1104.59 126.168   4
  -2   5   7 1197.86 119.185  24
  -2  -5   7 1324.01 133.428  43
  -2   5   7 998.150 118.579  43
  -2   5   7 969.213 114.605   6
  -2  -5   7 732.822 110.506  11
  -2   5   7 753.808 105.777  11
  -2   5   6 651.208 88.3572  43
  -2  -5   6 726.314 94.2267  43
  -2   5   6 635.776 149.477  42
  -2  -5   6 658.506 153.701  42
  -2   5   5 1661.91 124.888  43
  -2  -5   5 1234.98 112.168  43
  -2   5   5 1647.36 206.358  42
  -2  -5   5 1114.63 176.383  42
  -2  -5   4 5636.05 381.269  10
  -2   5   4 5378.38 367.567  10
  -2   5   4 5430.40 369.504  42
  -2  -5   4 5156.69 363.139  42
  -2  -5   3 15131.0 725.098  10
  -2   5   3 14982.7 718.343  10
  -2   5   3 15607.0 717.450  42
  -2  -5   3 15074.7 714.997  42
  -2  -5   2 6795.04 360.170  10
  -2   5   2 6140.12 350.874  10
  -2   5   2 6363.73 298.991  45
  -2   5   2 7070.54 351.726  42
  -2  -5   2 6929.71 355.340  42
  -2  -5   1 96216.4 3844.58  10
  -2   5   1 99661.3 3849.82  10
  -2   5   1 99693.0 3892.19  48
   2   5  -1 96511.0 3823.72  46
   2  -5  -1 109911. 3834.70  46
   2   5  -1 106120. 3913.12  45
  -2   5   0 21096.2 879.351  41
  -2  -5   0 20229.4 877.002  41
  -2   5   0 21676.8 921.026  48
   2   5   0 20423.5 903.305  48
   2   5   0 21981.2 865.957  46
   2  -5   0 21268.4 862.404  46
  -2  -5  -1 11464.6 527.914  41
  -2   5  -1 10662.3 524.855  41
   2   5   1 11120.0 538.272  48
  -2   5  -1 11519.7 553.716  48
   2  -5   1 10879.0 514.812  46
   2   5   1 11654.7 523.600  46
   2   5   1 11533.8 566.579  45
   2  -5   2 3094.98 224.556  46
   2   5   2 2871.30 221.747  46
  -2  -5  -2 2880.67 215.850  41
  -2   5  -2 2933.10 220.154  41
   2   5   2 2795.34 222.494  42
   2  -5   2 2764.32 216.511  42
  -2  -5  -3 80984.6 3165.43  41
  -2   5  -3 76538.1 3155.39  41
   2  -5   3 80837.1 3189.31  42
   2   5   3 81985.6 3201.01  42
   2   5   4 441.552 65.4128  47
   2  -5   4 429.642 62.9480  47
   2   5   4 452.086 125.017  42
   2  -5   4 494.872 116.642  42
  -2  -5  -4 532.700 116.635  41
  -2   5  -4 552.289 115.838  41
   2  -5   5 1510.11 134.176  47
   2   5   5 1393.01 132.973  47
  -2  -5  -5 1312.78 197.089  41
  -2   5  -5 1089.25 186.188  41
   2   5   5 1377.63 228.439  42
   2  -5   5 1451.62 231.889  42
  -2   5  -6 14020.6 652.586  38
   2  -5   6 13775.5 616.242  34
   2   5   6 13219.3 652.046  33
   2  -5   6 13980.9 659.489  43
   2   5   6 13525.5 658.237  47
   2  -5   6 13051.9 646.707  47
   2   5   6 13438.2 638.727   5
  -2  -5  -6 13876.4 840.528  41
  -2   5  -6 13143.9 833.837  41
   2  -5   6 13035.3 885.019  42
   2   5   6 14181.4 928.826  42
  -2   5  -6 14166.4 644.283  39
   2  -5   6 14833.3 653.533  16
   2   5   6 13653.1 638.335  17
   2   5   6 13900.5 636.709  18
  -2  -5  -7 31.3132 58.7719  41
  -2   5  -7-31.7510 84.2310  41
  -2   5  -7 47.8182 45.2074  39
   2  -5   7 145.068 61.4391  43
   2   5   7 38.0509 54.9862  43
   2   5   7 48.7551 52.8463  47
   2  -5   7 92.5485 51.7040  47
  -2   5  -7 42.1835 44.2966  38
   2   5   7 91.1182 56.5646  33
   2  -5   7 48.1683 38.9593  34
   2  -5   7 81.0739 50.3448   6
   2   5   7 80.9867 98.0501  42
   2  -5   7 38.6154 110.625  42
   2   5   7 137.203 53.1121  17
   2   5   7 132.261 63.9214  18
   2   5   7 231.161 67.1198   5
  -2  -5  -8 559.488 191.188  41
  -2   5  -8 280.829 180.277  41
  -2   5  -8 673.737 110.115  38
  -2   5  -8 839.164 122.676  36
   2   5   8 740.950 117.051  33
   2  -5   8 722.228 96.0333  34
   2   5   8 766.208 128.375  47
   2  -5   8 652.198 114.387  47
   2  -5   8 694.578 109.149   6
   2  -5   8 626.899 114.570  43
   2   5   8 917.574 136.146  43
   2   5   8 724.609 109.129   5
   2   5   8 1092.60 130.442  18
   2   5   8 817.381 127.328  19
   2  -5   8 1009.74 250.910  42
   2   5   8 485.009 180.625  42
   2   5   8 749.063 110.184  17
   2   5   9 1044.60 148.024  43
   2  -5   9 1088.44 143.684  43
   2   5   9 1185.06 128.876  17
   2   5   9 1043.24 134.973  19
  -2   5  -9 1024.79 122.753  38
  -2   5  -9 1066.35 129.424  36
   2  -5   9 1096.72 131.538   6
   2   5   9 1241.04 137.824   5
   2  -5  10 476.548 78.7219   6
   2  -5  10 435.200 86.8686  43
   2   5  10 477.469 90.5374  43
   2   5  10 445.161 72.9848  17
  -2   5 -10 475.065 74.5388  36
  -2   5 -10 548.760 93.8572  31
  -2   5 -10 707.314 97.2990  30
   2   5  10 376.816 75.5223   5
  -2   5 -11 6.11716 34.4136  31
  -2   5 -11 31.6976 25.9462  30
   2  -5  11 16.6296 30.0095  15
  -2  -6  12 4659.57 237.205   6
  -2  -6  12 3657.94 200.857   5
  -2  -6  11 982.545 121.628   6
   2   6 -11 1008.90 112.716  36
  -2  -6  11 781.484 101.171   5
  -2   6  11 959.279 111.776  43
  -2  -6  11 883.898 107.273  43
  -2   6  11 938.455 118.991  18
  -2   6  10 18318.5 860.985   5
  -2  -6  10 18953.5 883.037   6
  -2  -6  10 17708.0 859.260  43
  -2   6  10 19040.7 875.207  43
   2   6 -10 20551.5 869.750  38
  -2   6  10 19847.7 853.096  15
  -2   6  10 19261.4 872.774  18
  -2  -6  10 20465.5 897.286  16
   2   6  -9-130.413 145.521  41
   2  -6  -9-132.801 156.658  41
  -2   6   9 47.9194 48.5515  19
  -2   6   9 173.402 61.3270  18
  -2   6   9 30.7504 36.8399   6
  -2   6   9 46.1249 36.0456   8
  -2   6   9 55.8041 46.8221   5
  -2  -6   9 95.7136 54.0227   4
  -2  -6   9-114.109 188.684  42
  -2   6   9 39.0705 184.355  42
   2   6  -9 58.7919 54.0279  38
  -2  -6   9-11.5278 66.0520  43
  -2   6   9 71.1055 57.3952  43
  -2  -6   9 50.7673 58.3127  16
  -2   6   9 155.981 58.7803  15
  -2  -6   8 7632.57 414.620  11
  -2   6   8 7629.01 409.909  11
  -2   6   8 7038.50 395.325  15
  -2   6   8 7458.83 427.531  18
  -2  -6   8 7285.13 433.794  16
  -2   6   8 6811.42 407.076  17
  -2   6   8 7259.35 404.659   6
  -2   6   8 7902.25 426.919   5
  -2   6   8 7424.60 425.315  43
  -2  -6   8 7815.05 430.132  43
   2   6  -8 7337.62 413.226  39
  -2   6   8 8247.07 443.978  19
   2   6  -8 6959.79 581.845  41
  -2   6   8 7123.95 643.527  42
  -2  -6   8 5581.95 587.636  42
   2  -6  -8 7726.06 607.716  41
  -2  -6   8 7544.43 416.879   4
  -2   6   7 5089.89 487.407  42
   2  -6  -7 6514.15 500.114  41
  -2  -6   7 6524.43 544.299  42
   2   6  -7 5833.84 480.684  41
  -2   6   7 5818.08 350.356  19
  -2   6   7 5536.82 315.630  15
  -2   6   7 5924.01 335.180  16
  -2  -6   7 4991.85 322.478  18
  -2  -6   7 5846.58 353.601  16
  -2  -6   7 5656.24 332.224   4
  -2   6   7 5036.58 322.608   5
  -2   6   7 5771.49 316.077  24
  -2   6   7 5589.65 331.066  43
  -2  -6   7 5283.95 326.447  43
  -2   6   7 5060.26 314.133   6
  -2  -6   7 5951.26 328.010  11
  -2   6   7 5834.86 322.063  11
  -2  -6   7 5506.21 316.864  40
   2   6  -7 6234.97 348.435  39
  -2   6   6 960.397 113.762  18
  -2   6   6 1119.43 125.333  19
  -2  -6   6 951.211 107.880  43
  -2   6   6 911.807 104.172  43
  -2  -6   6 807.395 175.288  42
  -2   6   6 1001.34 186.586  42
  -2   6   5 78.4004 31.3769  43
  -2  -6   5 96.4813 30.6866  43
  -2   6   5 18.9268 41.0279  42
  -2  -6   5 18.9476 41.0729  42
  -2  -6   4 27705.1 1267.36  42
  -2   6   4 28458.0 1270.48  42
  -2   6   4 29053.9 1273.47  10
  -2  -6   4 29436.7 1287.92  10
  -2  -6   3 3416.75 253.721  42
  -2   6   3 4099.46 267.269  42
  -2   6   3 4015.55 268.749  10
  -2  -6   3 3894.28 272.617  10
  -2   6   2 83.4874 33.1440  10
  -2  -6   2 132.807 41.6512  10
   2   6  -2 121.776 54.9711  45
  -2   6   2 142.111 36.2461  45
  -2   6   1 19537.0 822.166  48
  -2  -6   1 17062.7 728.118  10
  -2   6   1 16527.5 726.745  10
   2  -6  -1 16925.4 720.335  46
   2   6  -1 17886.8 827.269  45
   2   6  -1 16807.8 715.895  46
  -2   6   0 574.033 97.2750  48
   2   6   0 839.024 110.018  48
   2   6   0 949.056 81.1534  46
   2  -6   0 698.779 70.3693  46
  -2   6   0 535.685 72.2307  41
  -2  -6   0 614.323 80.5250  41
  -2  -6   0 596.503 82.3651  10
  -2   6   0 614.161 83.4952  10
   2  -6   1 7196.32 359.480  42
   2  -6   1 6639.52 350.321  46
   2   6   1 6593.27 404.673  45
   2   6   1 6664.36 353.400  46
  -2  -6  -1 7345.04 368.741  41
  -2   6  -1 7106.88 368.683  41
   2   6   1 7686.10 407.602  48
  -2   6  -1 7124.21 412.028  48
   2  -6   2 28476.1 1169.95  42
   2   6   2 27177.1 1166.04  42
   2   6   2 28184.3 1167.20  46
   2  -6   2 27311.7 1157.11  46
  -2   6  -2 25863.3 1155.50  41
  -2  -6  -2 25585.1 1147.98  41
   2  -6   3 8919.45 515.708  42
   2   6   3 8227.83 511.211  42
  -2  -6  -3 8832.43 497.881  41
  -2   6  -3 8764.56 499.203  41
   2   6   4 4483.03 258.540  47
   2  -6   4 4841.28 259.673  47
  -2   6  -4 4906.53 367.547  41
   2  -6   4 5007.55 395.152  42
   2   6   4 4960.75 401.077  42
  -2  -6  -4 4878.05 370.125  41
  -2   6  -5 61.6012 39.2977  38
   2  -6   5 55.1406 35.1812  47
   2   6   5 107.378 40.9934  47
   2   6   5 23.7783 28.4857   5
   2   6   5 82.0844 41.9061  33
  -2   6  -5-8.43422 27.4204  39
  -2   6  -5 43.3008 52.4200  41
  -2  -6  -5 21.5329 40.3928  41
   2   6   5 7.75595 33.6075  17
   2   6   5 38.8509 39.4723  18
   2   6   5 191.567 88.8796  42
   2  -6   5 26.1828 63.3875  42
  -2   6  -6 183.551 59.7781  38
   2   6   6 231.940 68.7642  33
   2  -6   6 145.490 44.9916  34
   2  -6   6 214.721 59.1620  47
   2   6   6 154.967 58.4524  47
   2   6   6 150.774 60.9045  43
   2  -6   6 184.243 61.0154  43
   2   6   6 136.978 91.0184  42
   2  -6   6 162.854 99.9209  42
   2   6   6 440.760 78.5205   5
   2   6   6 124.256 57.9901  18
   2  -6   6 134.431 48.9168  16
   2   6   6 172.763 56.8944  17
  -2  -6  -6 105.811 70.4237  41
  -2   6  -6 143.073 52.0102  39
  -2   6  -6 240.661 104.555  41
  -2   6  -7 18883.1 804.437  39
   2  -6   7 16960.4 757.255  34
   2   6   7 16828.4 809.220  33
   2  -6   7 17495.3 812.610  43
   2   6   7 16386.0 814.507  43
   2   6   7 17000.5 813.322  47
   2  -6   7 17114.1 805.176  47
   2  -6   7 16708.7 1091.85  42
  -2  -6  -7 18048.1 1046.77  41
  -2   6  -7 15642.0 1011.70  41
   2   6   7 16112.4 1106.10  42
   2   6   7 17658.0 794.218   5
   2  -6   7 16688.2 784.858   6
  -2   6  -7 16591.4 773.372  37
  -2   6  -7 18210.0 815.293  36
  -2   6  -7 18521.0 815.211  38
   2   6   7 16815.0 786.314  17
   2   6   7 17689.9 788.202  18
   2  -6   8 10425.5 513.911  34
   2   6   8 10788.3 566.736  33
  -2   6  -8 11299.8 554.294  39
   2   6   8 10441.5 543.577  17
   2   6   8 11337.9 590.670  43
   2  -6   8 11207.6 581.524  43
   2   6   8 10599.6 586.826  19
   2   6   8 12693.1 565.916  18
   2   6   8 8356.61 792.191  42
   2  -6   8 9335.36 812.888  42
  -2  -6  -8 9279.29 749.282  41
  -2   6  -8 9367.93 762.597  41
  -2   6  -8 11531.4 571.201  38
  -2   6  -8 11893.8 579.450  36
   2   6   8 10904.9 552.910   5
   2  -6   8 11081.9 556.734   6
   2   6   9-9.38724 59.2507   5
   2  -6   9 34.6999 48.4921  43
   2   6   9-24.2845 41.5644  43
  -2   6  -9-10.3875 46.3614  36
  -2   6  -9 9.65243 34.6545  38
   2   6   9 58.2175 57.7576  19
   2  -6   9 47.3235 44.6585   6
   2   6   9 9.00511 40.1917  17
   2   6  10 188.039 60.8621   5
   2   6  10 178.911 54.1632  43
   2  -6  10 86.7426 44.3459  43
  -2   6 -10 108.952 46.1385  36
   2   6  10 136.526 54.1071   8
   2  -6  10 179.571 52.0555   6
   2   6  10 122.211 43.1673  17
  -2   6 -10 118.495 52.4666  31
  -2   6 -10 221.185 60.6076  30
   2   6  11-64.7601 50.6711  17
   2  -6  11 15.0535 28.7419  15
  -2   6 -11 23.0112 34.1081  31
  -2   6 -11 8.95169 25.1757  30
  -2  -6 -11 28.2671 26.0039  27
  -2   7  12 48.3619 36.6574   5
   2   7 -12 18.9898 18.4743  36
  -2  -7  12 31.0219 31.1756   6
  -2  -7  11 121.859 55.8560   6
  -2   7  11 164.939 79.3809  18
  -2  -7  11 69.0656 38.2887   5
  -2   7  11 61.6653 47.3353   5
  -2  -7  11 119.258 41.7462  43
   2   7 -11 103.562 44.9505  36
   2   7 -11 97.1330 37.3458  38
   2   7 -10 60.1301 52.1861  38
  -2   7  10 40.9071 84.4062  18
  -2  -7  10 219.827 65.2946  16
  -2  -7  10 158.334 68.2840   6
  -2   7  10 117.358 53.0892   5
  -2  -7  10 153.771 55.2002  43
  -2   7  10 50.0418 42.1576  43
  -2   7  10 163.337 54.4142  15
  -2  -7   9 1260.59 153.248  16
  -2   7   9 1322.41 147.549  17
  -2   7   9 1159.58 144.314  18
  -2   7   9 1046.51 122.857   8
  -2   7   9 1197.06 139.558   5
  -2   7   9 1011.92 133.004  43
  -2  -7   9 1235.59 143.106  43
  -2   7   9 1037.95 231.131  42
  -2  -7   9 1157.50 238.930  42
  -2   7   9 1221.36 155.828  19
   2   7  -9 1073.59 214.466  41
   2   7  -9 1273.21 135.771  39
   2  -7  -9 1278.90 237.950  41
   2   7  -9 1317.20 154.270  38
  -2   7   9 1131.38 129.326  15
  -2  -7   8 8563.73 477.614  16
  -2   7   8 8861.14 467.516  17
  -2   7   8 8702.96 473.094  18
  -2   7   8 8376.06 442.803   8
  -2   7   8 8540.65 448.629   6
  -2   7   8 8159.89 457.000   5
  -2  -7   8 8615.27 453.977   4
  -2   7   8 8231.75 440.095  15
  -2  -7   8 8718.16 465.274  43
  -2   7   8 8351.38 462.056  43
  -2   7   8 9484.52 496.717  19
  -2  -7   8 7327.51 660.072  42
  -2   7   8 7320.35 655.866  42
   2  -7  -8 8443.67 642.834  41
   2   7  -8 7984.15 635.550  41
  -2  -7   8 8413.95 444.821  40
   2   7  -8 8999.97 474.784  39
   2   7  -7 5406.99 334.670  39
  -2  -7   7 5285.47 314.567  40
  -2   7   7 5262.84 338.450  19
  -2   7   7 5376.08 310.836   6
  -2   7   7 4897.76 301.463   8
  -2   7   7 5192.32 319.507   5
  -2  -7   7 5463.65 310.336  11
  -2   7   7 5270.50 300.642  11
  -2   7   7 5267.54 304.313  15
  -2   7   7 5139.05 317.655  17
  -2  -7   7 5323.38 335.120  16
  -2   7   7 5290.97 317.767  43
  -2  -7   7 5422.48 322.611  43
   2   7  -7 5408.62 459.287  41
  -2   7   7 4260.28 456.057  42
  -2  -7   7 4751.72 475.181  42
   2  -7  -7 5145.93 447.470  41
  -2   7   7 5277.16 296.652  24
  -2   7   6 27045.0 1113.82  43
  -2  -7   6 25681.6 1108.25  43
  -2   7   6 26455.9 1122.23  17
  -2   7   6 26504.4 1132.99  18
  -2   7   6 28076.7 1153.63  19
  -2   7   6 27523.8 1352.44  42
   2  -7  -6 27746.1 1292.05  41
   2   7  -6 27190.7 1296.19  41
  -2  -7   6 26121.9 1332.29  42
  -2  -7   6 26693.3 1118.55  40
   2   7  -6 28098.6 1150.15  39
  -2   7   6 26465.7 1121.68   5
  -2   7   5 23539.1 1143.41  42
  -2  -7   5 23109.8 1137.63  42
  -2   7   5 23705.1 965.774  43
  -2  -7   5 23659.8 966.263  43
  -2  -7   4-13.8464 36.7135  42
  -2   7   4 82.9011 44.8686  42
  -2   7   3 210199. 7618.54  42
  -2  -7   3 195239. 7612.98  42
  -2  -7   3 203764. 7628.14  10
  -2   7   3 198353. 7614.20  10
   2   7  -2 496.907 110.720  45
  -2   7   2 721.792 88.9715  45
  -2   7   2 884.274 93.2670  10
  -2  -7   2 654.209 83.5155  10
   2   7  -1 15540.7 690.797  48
  -2   7   1 13154.5 665.997  48
   2  -7  -1 12988.5 544.097  46
   2   7  -1 14137.7 545.840  46
  -2  -7   1 12262.8 545.252  10
  -2   7   1 11337.8 542.212  10
   2   7   0 12597.2 602.536  48
  -2   7   0 12003.4 609.990  48
  -2  -7   0 10648.1 495.316  10
  -2   7   0 10093.0 496.481  10
   2   7   0 11637.1 608.535  45
   2  -7   0 11471.5 476.446  46
   2   7   0 11225.5 473.737  46
  -2   7  -1 376.290 93.1878  48
   2   7   1 550.580 98.6668  48
   2   7   1 478.974 70.7539  42
   2   7   1 372.875 60.7618  46
   2   7   1 422.431 91.8203  45
   2  -7   1 425.912 64.0580  46
   2  -7   1 362.101 60.7287  42
  -2   7  -1 532.903 78.7666  41
  -2  -7  -1 549.015 77.4820  41
   2   7   2 5130.49 321.031  42
  -2  -7  -2 4972.51 313.551  41
  -2   7  -2 4820.34 314.722  41
   2  -7   2 5246.29 320.030  42
  -2   7  -2 5323.53 365.659  48
   2   7   2 4784.44 245.151  44
   2   7   3 556.654 112.207  42
   2  -7   3 362.474 88.0193  42
  -2  -7  -3 476.489 97.9894  41
  -2   7  -3 564.212 109.654  41
   2   7   3 397.641 57.7882  44
  -2   7  -4 31896.9 1459.94  41
   2   7   4 32608.4 1509.83  42
   2  -7   4 32366.9 1500.27  42
  -2  -7  -4 32158.9 1464.49  41
   2  -7   4 33325.1 1303.23  47
   2   7   4 32220.2 1304.35  47
  -2   7  -5 1725.56 158.639  39
   2  -7   5 1799.89 158.575  40
   2   7   5 1685.32 151.863   5
   2  -7   5 1698.37 147.025  47
   2   7   5 1705.73 150.639  47
   2   7   5 1625.68 159.792  33
  -2   7  -5 1798.29 163.009  38
   2   7   5 1884.61 159.385  18
   2   7   5 1818.91 154.212  17
   2   7   5 1804.79 267.731  42
  -2  -7  -5 1738.10 232.650  41
   2  -7   5 1865.25 262.505  42
  -2   7  -5 1906.73 242.502  41
  -2   7  -6 14937.5 676.768  39
   2   7   6 12699.8 665.458  33
   2   7   6 14392.3 659.335   5
   2  -7   6 13324.0 650.667  47
   2   7   6 13327.6 657.362  47
   2  -7   6 13949.7 663.460  43
   2   7   6 14474.4 673.817  43
  -2   7  -6 13671.1 670.668  38
   2   7   6 13636.4 915.379  42
  -2   7  -6 13601.3 846.384  41
  -2  -7  -6 13282.7 838.283  41
   2  -7   6 14349.3 918.415  42
   2   7   6 14144.0 655.917  17
   2   7   6 14535.7 658.051  18
  -2   7  -7 7537.39 404.005  39
   2   7   7 7629.31 396.361  18
   2   7   7 6615.14 399.414  33
   2  -7   7 6922.58 358.491  34
   2  -7   7 5954.75 367.757   6
   2   7   7 6689.03 384.162   5
   2   7   7 5920.87 382.745  47
   2  -7   7 6222.53 381.098  47
   2  -7   7 6015.78 588.756  42
  -2  -7  -7 5659.34 529.758  41
  -2   7  -7 6541.99 568.044  41
   2   7   7 6365.58 612.905  42
   2   7   7 6533.37 398.883  43
   2  -7   7 5994.49 381.168  43
  -2   7  -7 7052.82 405.770  36
  -2   7  -7 6704.82 400.246  38
  -2   7  -7 7259.71 390.347  37
   2   7   7 6348.61 376.603  17
   2  -7   8 2427.37 181.358  34
   2   7   8 2612.69 224.227  33
  -2   7  -8 2764.87 229.718  36
  -2   7  -8 3009.30 233.454  38
   2   7   8 2111.21 361.904  42
   2  -7   8 2223.16 357.880  42
  -2  -7  -8 2029.92 307.322  41
  -2   7  -8 2288.64 332.787  41
   2   7   8 2563.63 228.932  43
   2  -7   8 2230.23 209.094  43
   2  -7   8 2631.78 209.674   6
   2   7   8 2683.56 212.866   5
  -2   7  -8 2695.18 214.459  39
   2   7   8 2567.99 208.460  17
   2   7   8 2924.17 253.120  19
   2   7   8 3367.42 237.177  18
   2   7   9 77.7894 50.4538  17
   2   7   9 85.6961 55.5684  15
   2   7   9 72.0988 53.4993   5
   2  -7   9 31.3890 39.3240  43
   2   7   9 110.092 52.0130  43
  -2   7  -9 39.1626 47.4704  38
  -2   7  -9 93.7073 57.5300  36
   2   7   9 94.6210 57.3182  19
   2   7   9 52.9727 47.3593   8
   2  -7   9 104.554 45.3091   6
   2   7  10 2998.33 209.301  17
   2  -7  10 2706.27 204.693  43
  -2   7 -10 3268.60 205.065  38
  -2   7 -10 3730.88 223.924  36
  -2   7 -10 3312.19 225.895  30
  -2   7 -10 3475.64 232.712  31
   2  -7  10 3940.22 213.408   6
   2   7  10 3842.13 234.423   8
   2   7  10 3918.92 227.205   5
  -2   7 -11 568.941 62.9681  30
  -2   7 -11 552.112 68.5317  31
   2   7  11 588.242 68.2442  17
   2  -7  11 636.927 67.5340  15
  -2  -8  12 185.708 40.5040   6
   2   8 -12 236.814 45.6587  31
   2   8 -12 258.782 47.0714  30
  -2  -8  11 3018.32 203.240   6
  -2   8  11 2932.01 191.131   5
  -2  -8  11 2304.35 166.088   5
  -2   8  11 2996.94 202.668  18
   2   8 -11 2969.22 199.661  36
   2   8 -11 2569.01 173.953  38
  -2  -8  10 7174.28 391.892  43
  -2  -8  10 8238.22 428.640  16
  -2   8  10 8062.83 422.532  18
  -2   8  10 7495.17 412.586  17
  -2   8  10 7223.53 404.195   5
  -2  -8  10 7139.14 420.808   6
   2   8 -10 8302.59 427.808  38
  -2   8   9-11.0954 56.3353  18
  -2   8   9 74.3579 50.1232  17
  -2   8   9 9.15221 47.5144  15
  -2  -8   9 11.6158 45.3377  16
   2   8  -9-9.91966 40.1796  39
  -2   8   9 12.8170 43.8758  19
  -2  -8   9 19.7947 40.0894  43
  -2   8   9 50.4719 43.7099  43
   2   8  -9 61.1521 52.9580  38
  -2   8   9-10.4046 47.7853   5
  -2   8   8 22122.7 976.400  15
  -2  -8   8 22082.9 987.137  43
  -2   8   8 22686.2 989.893  43
  -2   8   8 22229.0 1274.62  42
  -2  -8   8 22109.6 1274.44  42
   2  -8  -8 22341.4 1211.80  41
   2   8  -8 21693.9 1206.39  41
  -2   8   8 25039.3 1050.93  19
  -2  -8   8 22860.1 990.498  40
   2   8  -8 24133.5 1023.19  39
  -2   8   8 22530.5 1002.13  17
  -2  -8   8 22110.6 1013.43  16
  -2   8   8 22141.7 995.680   5
  -2   8   8 22905.7 983.487   8
  -2   8   7 3057.71 228.345   5
  -2   8   7 3160.92 224.181   8
  -2   8   7 3134.02 213.694  11
  -2   8   7 3139.45 219.076  15
  -2   8   7 3444.07 214.641  24
  -2   8   7 2733.08 348.633  42
  -2  -8   7 2995.25 365.776  42
   2  -8  -7 3088.83 332.378  41
   2   8  -7 2769.45 323.243  41
  -2   8   7 2939.93 248.148  19
  -2   8   7 3332.85 240.589  17
  -2  -8   7 3015.42 240.078  16
  -2   8   7 3300.58 244.989  18
   2   8  -7 3286.27 253.971  39
  -2  -8   7 3209.67 233.802  40
  -2   8   7 3315.08 227.814  43
  -2  -8   7 3577.09 234.952  43
  -2  -8   6 23.7180 67.9383  42
  -2   8   6-23.4044 80.1243  42
  -2   8   6 7.34154 38.9531  43
  -2  -8   6 44.5514 33.1646  43
  -2   8   6 16.9070 28.9655   5
  -2   8   6 29.5826 28.8931  15
  -2   8   6 43.9585 31.7485  25
  -2   8   6 63.9127 35.6794   8
  -2   8   6 104.012 39.4190   6
  -2   8   6-9.51869 32.6084  18
  -2   8   6 8.70793 31.2891  17
   2  -8  -6 39.0919 42.3350  41
  -2  -8   6 175.795 51.2534  40
   2   8  -6 31.4067 35.8587  39
   2   8  -6 160.880 75.4183  41
   2   8  -6 53.1672 35.9127  29
  -2  -8   5 5405.58 414.973  42
  -2   8   5 6423.38 437.528  42
   2  -8  -5 6337.49 409.778  41
  -2   8   5 5741.69 297.047  43
  -2   8   4 17225.0 845.938  42
  -2  -8   4 16694.9 840.661  42
  -2   8   4 18272.5 719.051  44
  -2   8   3 10179.0 465.710  45
   2   8  -2 33883.9 1480.10  45
  -2   8   2 32362.3 1339.01  45
   2   8  -2 31477.3 1282.04  46
   2  -8  -2 33798.4 1294.24  46
  -2  -8   2 31974.6 1282.17  10
  -2   8   2 32518.9 1287.34  10
   2   8  -1 25408.7 989.335  48
  -2   8   1 24198.1 980.036  48
  -2   8   0 29980.8 1190.76  48
   2   8   0 29295.7 1170.60  48
   2   8   0 24080.0 948.791  42
  -2   8   0 22140.0 952.941  10
   2   8   0 26381.4 986.260  44
   2   8   0 28810.4 1173.58  45
   2   8   1 1022.58 153.700  45
   2   8   1 1085.50 151.544  48
  -2   8  -1 1331.10 172.011  48
  -2   8  -1 893.101 96.1700  41
  -2  -8  -1 992.615 102.725  41
   2  -8   1 1139.28 101.632  42
   2   8   1 875.255 93.2555  42
   2   8   2 24190.1 1083.04  45
   2   8   2 22793.1 1000.93  42
   2  -8   2 23506.7 1003.32  42
  -2  -8  -2 22072.3 990.807  41
  -2   8  -2 23352.1 1007.12  41
   2   8   2 22157.6 923.446  44
  -2   8  -2 23967.7 1110.19  48
   2   8   3 18062.2 869.649  42
   2  -8   3 18607.9 874.019  42
  -2  -8  -3 15585.1 830.747  41
  -2   8  -3 16103.1 837.432  41
  -2   8  -3 16929.1 908.910  48
   2   8   3 18754.6 741.242  44
   2  -8   4 6434.85 317.886  47
   2   8   4 5731.37 310.949  47
  -2  -8  -4 5741.60 425.994  41
  -2   8  -4 6001.84 432.123  41
   2   8   4 5565.82 442.559  42
   2  -8   4 6550.64 462.341  42
   2   8   4 6291.50 332.945  18
   2   8   4 6015.42 348.440  33
   2   8   4 6315.77 328.446  17
  -2   8  -4 6160.21 346.468  39
   2  -8   4 6398.19 344.835  40
  -2   8  -5 11232.5 547.536  38
   2   8   5 10498.8 546.471  33
   2  -8   5 10767.0 519.653  43
   2   8   5 10614.8 521.583  43
   2  -8   5 11002.9 515.785  47
   2   8   5 10643.5 516.282  47
  -2   8  -5 10528.7 673.967  41
   2  -8   5 10897.1 712.762  42
   2   8   5 10365.1 706.445  42
  -2  -8  -5 9852.38 654.985  41
   2   8   5 11497.1 533.425  18
  -2   8  -5 10995.2 545.814  39
   2   8   5 10817.8 526.733  17
  -2   8  -6 903.331 124.057  39
  -2   8  -6 714.073 177.465  41
  -2  -8  -6 609.860 153.014  41
   2   8   6 1097.69 133.250  18
   2   8   6 1596.72 270.800  42
   2  -8   6 623.235 168.753  42
  -2   8  -6 845.424 122.207  38
   2   8   6 928.192 133.753  33
   2   8   6 924.749 119.463   5
   2   8   6 716.705 105.936  47
   2  -8   6 1276.27 131.407  47
   2   8   6 1248.62 134.565  43
   2  -8   6 1006.44 121.732  43
   2   8   6 855.164 116.462  17
   2   8   7 3380.47 265.684  33
   2  -8   7 3792.10 234.999  34
  -2   8  -7 3876.13 273.340  39
   2   8   7 4287.86 279.044  18
   2   8   7 2791.40 391.220  42
   2  -8   7 2891.72 388.341  42
  -2  -8  -7 3486.63 396.568  41
  -2   8  -7 3013.04 377.160  41
   2   8   7 3371.15 248.297  17
   2   8   7 3425.18 260.791  43
   2  -8   7 3796.72 264.173  43
   2  -8   7 3409.48 244.976   6
   2   8   7 3496.67 254.868   5
  -2   8  -7 3325.32 250.593  37
  -2   8  -7 3650.26 273.784  36
  -2   8  -7 3654.15 275.139  38
  -2   8  -8 5344.75 312.907  37
  -2   8  -8 5018.77 334.142  36
  -2   8  -8 5174.62 336.155  38
   2   8   8 4426.31 305.192  15
   2  -8   8 4619.77 311.335  43
   2   8   8 4513.68 314.210  43
  -2   8  -8 5651.80 333.752  39
   2   8   8 5120.28 356.803  19
   2   8   8 4801.57 324.132   8
   2  -8   8 5105.01 309.442   6
   2   8   8 5140.72 316.641   5
   2   8   8 5156.46 313.056  17
   2   8   9 412.346 77.6209  17
  -2   8  -9 317.302 83.3299  30
   2   8   9 216.929 64.4086  15
   2  -8   9 338.527 70.4517  43
  -2   8  -9 281.597 72.9415  38
  -2   8  -9 255.274 72.5186  36
   2   8   9 322.173 77.8867   8
   2  -8   9 295.957 65.1937   6
   2   8   9 247.028 75.1033  19
   2   8   9 483.060 92.6551   5
  -2  -8 -10 266.235 51.7200  27
  -2   8 -10 212.787 50.1463  38
  -2   8 -10 235.546 55.5230  36
   2   8  10 81.6594 67.1623  17
  -2   8 -10 231.878 58.9582  30
  -2   8 -10 175.729 56.4440  31
   2   8  10 99.1594 44.2138  19
   2   8  10 165.775 49.1933   8
   2  -8  10 201.250 42.3643   6
  -2   8 -11 74.8508 28.5356  30
  -2   8 -11 72.4599 30.7786  31
   2  -8  11 76.6173 27.5455  15
   2   8  11 153.232 40.8088  17
  -2   9  12 1377.48 99.0169  17
  -2  -9  12 1363.78 90.2483   6
   2   9 -12 1196.04 90.6134  31
   2   9 -12 1279.61 95.2040  30
   2   9 -11 219.767 56.3559  36
   2   9 -11 221.300 48.9290  38
  -2  -9  11 282.600 59.2080   6
  -2   9  11 233.288 58.7823   5
  -2  -9  11 250.507 43.4524   5
  -2  -9  10 3316.97 250.505   6
  -2   9  10 3764.68 244.997   5
  -2  -9  10 4140.46 257.055  16
  -2   9  10 3525.37 244.592  17
  -2   9  10 4363.10 270.567  18
   2   9 -10 3940.40 262.537  38
  -2   9   9 2209.59 196.961  17
  -2  -9   9 2241.97 198.702  16
   2   9  -9 2529.20 221.209  38
  -2   9   9 2324.76 193.983   5
   2   9  -9 2487.29 202.569  39
  -2   9   8 4120.95 299.266  19
  -2   9   8 3602.79 250.436   8
  -2   9   8 3832.32 262.606   5
   2   9  -8 3837.52 283.749  39
  -2  -9   8 3650.97 257.930  40
  -2  -9   8 3384.98 261.474  16
  -2   9   8 3489.19 259.303  17
  -2   9   8 3656.99 246.817  15
  -2  -9   8 3539.71 244.381  43
  -2   9   8 3938.40 253.354  43
  -2   9   7 7252.86 406.401  17
  -2  -9   7 7381.38 416.594  16
  -2   9   7 7407.39 418.113  18
  -2   9   7 7226.17 402.639   5
  -2   9   7 7225.77 395.162   8
   2   9  -7 7988.62 418.252  29
  -2   9   7 7263.00 382.365  43
  -2  -9   7 7208.68 383.465  43
  -2  -9   7 7283.73 407.395  40
   2   9  -7 7212.21 429.658  39
  -2   9   7 7358.77 390.631  15
   2   9  -7 6566.00 524.888  41
  -2   9   7 6500.25 550.358  42
  -2   9   6 43254.0 1738.46  17
  -2   9   6 44438.8 1753.48  18
  -2   9   6 42918.7 1730.94   5
  -2   9   6 43882.4 1732.52   8
   2   9  -6 43932.3 1751.53  29
  -2   9   6 41547.6 1914.66  42
  -2  -9   6 41082.6 1918.86  42
   2   9  -6 41650.7 1879.26  41
  -2   9   6 46169.6 1791.65  19
  -2   9   6 43118.8 1726.99  14
  -2   9   6 41165.3 1712.31  15
  -2   9   6 44227.0 1713.89  25
  -2   9   6 41477.6 1697.51  43
  -2  -9   6 43338.1 1747.94  40
   2   9  -6 44221.4 1774.82  39
  -2  -9   5 2065.79 183.804  26
   2   9  -5 2422.23 188.250  29
  -2   9   5 2486.61 179.765  17
  -2   9   5 2705.80 190.396  18
   2   9  -5 2229.53 193.869  39
   2   9  -5 2035.87 221.403  41
  -2   9   5 2235.54 240.349  42
  -2  -9   5 2076.47 234.456  42
   2  -9  -5 2395.39 230.095  41
  -2   9   5 2501.34 200.227  19
  -2   9   4 10924.2 469.225  44
   2   9  -4 10743.6 560.185  41
  -2  -9   4 10739.8 570.859  42
  -2   9   4 11087.6 574.063  42
  -2   9   3 37282.5 1449.69  44
  -2   9   3 37556.5 1497.80  45
   2   9  -3 37069.2 1707.32  45
   2   9  -3 37360.8 1493.26  41
   2   9  -2 4369.39 357.509  48
  -2   9   2 3901.91 274.443  45
  -2   9   1 21090.3 1099.18  48
  -2   9   1 21977.5 1044.04  45
   2   9   0 2837.79 273.061  48
  -2   9   0 3024.69 287.058  48
   2   9   0 2734.20 171.091  44
   2   9   0 2931.71 279.326  45
  -2   9  -1-19.5599 51.8685  48
   2   9   1 50.8651 44.9627  48
   2   9   2 372.855 100.937  45
   2   9   2 211.525 46.8765  44
  -2   9  -2 290.162 63.8558  41
   2   9   2 260.489 59.1186  42
  -2   9  -2 286.497 94.4671  48
   2   9   3 12.1832 29.5102  44
   2   9   3 84.7215 45.8674  42
  -2   9  -3 26.5187 37.9903  41
  -2   9  -3 21.9082 58.0996  48
   2   9   4 28818.8 1201.52  17
   2   9   4 28582.6 1234.63  33
  -2   9  -4 30021.6 1216.39  29
   2   9   4 29550.1 1203.99   5
   2  -9   4 30144.5 1371.71  42
  -2  -9  -4 26288.7 1321.61  41
  -2   9  -4 28095.4 1334.95  41
   2   9   4 27621.2 1353.46  42
  -2   9  -4 28194.4 1415.51  48
   2  -9   4 30949.1 1228.85  40
  -2   9  -4 30805.8 1239.21  39
  -2   9  -5 393.755 124.396  48
   2   9   5 327.238 109.602  42
   2   9   5 191.118 52.2901  43
   2   9   5 289.677 60.0520  47
  -2   9  -5 413.711 129.613  41
  -2   9  -5 342.537 79.4323  39
  -2   9  -5 438.983 89.0188  38
   2   9   5 300.467 77.0579  33
  -2   9  -5 337.547 70.4356  29
   2   9   5 286.189 68.6935  15
   2   9   5 424.152 89.4632  18
   2   9   5 321.441 69.3140  17
   2   9   5 361.968 78.1648   8
  -2   9  -6 6804.19 387.141  39
   2   9   6 7213.90 382.569  18
  -2   9  -6 5590.20 486.004  41
   2   9   6 5199.22 504.682  42
  -2   9  -6 6994.14 394.229  38
   2   9   6 6033.11 373.068   8
   2   9   6 5714.54 357.130  15
   2   9   6 5897.77 347.712  43
   2   9   6 5962.56 382.013  33
   2   9   6 6127.03 358.963  17
  -2   9  -6 4881.31 481.687  48
  -2   9  -7 17674.1 795.355  38
  -2   9  -7 16112.8 777.237  36
  -2   9  -7 16931.9 767.901  37
   2  -9   7 16134.9 716.256  34
  -2   9  -7 13811.6 919.848  48
  -2   9  -7 17571.7 782.905  39
   2   9   7 16123.1 752.000  17
   2   9   7 16147.4 772.993   8
   2   9   7 17340.6 764.109   5
   2  -9   7 15160.9 728.395   6
   2   9   7 16046.4 757.615  15
   2   9   7 15446.5 743.416  43
   2  -9   7 15540.0 738.170  43
   2   9   8 18203.6 863.889  17
  -2   9  -8 19704.8 902.210  31
   2   9   8 18314.7 874.509  15
   2   9   8 19423.4 898.025  14
  -2   9  -8 22286.4 910.907  39
  -2   9  -8 20429.8 880.503  37
  -2   9  -8 20277.9 910.272  36
  -2   9  -8 22025.7 920.744  38
   2   9   8 18730.8 890.724   8
   2  -9   8 19146.5 857.313   6
   2   9   8 20193.5 881.158   5
   2   9   8 19190.2 937.227  19
   2   9   9-11.4601 46.4156  19
   2   9   9 154.949 70.6212   5
  -2   9  -9-9.79861 48.6053  36
  -2   9  -9 28.2276 43.2115  38
  -2   9  -9-10.0379 48.5923  30
   2   9   9 28.2667 40.7966   8
   2  -9   9-13.2277 32.8075   6
   2   9  10 12343.5 580.623  19
  -2   9 -10 13201.4 575.991  36
  -2   9 -10 13626.7 567.525  38
  -2   9 -10 12900.3 583.936  30
   2   9  10 12666.4 558.137  17
   2   9  10 12555.2 571.449   8
   2  -9  11 51.7042 19.4716  15
  -2   9 -11 88.6073 23.7467  30
   2  10 -12 742.140 60.8754  30
   2  10 -11 4616.35 251.060  36
   2  10 -11 4160.01 229.583  38
  -2  10  11 4104.58 239.574  17
  -2 -10  11 4254.82 240.161   6
  -2  10  11 4725.85 238.678   5
   2  10 -11 4178.77 237.341  31
   2  10 -10 1088.20 105.642  39
  -2  10  10 684.887 112.096  17
  -2  10  10 1159.27 117.982   5
  -2 -10  10 979.797 118.727   6
   2  10 -10 907.340 115.227  38
   2  10  -9 260.269 66.3834  39
  -2 -10   9 239.894 61.9561  16
  -2  10   9 174.270 64.2352  17
   2  10  -9 190.206 68.5486  38
  -2  10   9 200.561 67.3936   5
  -2 -10   8 31.8525 39.8141  16
  -2  10   8 10.4461 39.1713  17
  -2  10   8 19.0077 38.4936   8
  -2 -10   8 31.7220 42.8277  40
   2  10  -8-24.1991 62.8129  39
   2  10  -8 35.7068 66.9462  45
  -2  10   8-19.6354 59.1708   5
  -2 -10   7 6751.81 393.583  16
  -2  10   7 7055.10 394.783  17
  -2  10   7 7031.47 403.570  18
  -2  10   7 6519.51 374.327  14
   2  10  -7 6909.86 401.049  29
  -2  10   7 6721.58 384.170   8
  -2  10   7 7387.47 393.225   5
  -2 -10   7 7219.76 405.793  40
   2  10  -7 7261.14 428.541  39
  -2  10   6 3971.04 263.274  18
  -2  10   6 3651.62 249.229  17
  -2  10   6 4054.08 285.627  19
  -2  10   6 3777.71 251.105  14
  -2  10   6 3642.20 227.758  25
   2  10  -6 3774.76 264.400  29
  -2  10   6 3749.40 245.495   5
  -2  10   6 3837.73 250.826   8
  -2 -10   6 3063.85 242.917  40
   2  10  -6 3402.58 269.034  39
  -2  10   5 4944.50 293.852  18
  -2  10   5 4809.56 286.396  17
   2  10  -5 5056.48 310.541  29
   2  10  -5 5702.54 333.558  39
  -2  10   5 4736.77 292.072  14
  -2  10   5 5555.34 329.585  19
  -2  10   5 4355.89 276.738  23
  -2  10   5 5014.01 291.910   8
  -2  10   5 4569.38 281.907   7
  -2  10   5 5020.13 280.071   5
  -2  10   4 21060.6 872.306  19
  -2 -10   4 19461.4 861.852  26
   2  10  -4 20320.2 1091.86  45
  -2  10   4 19670.3 801.479  44
   2  10  -4 19387.3 863.631  29
   2  10  -4 18282.7 862.370  39
  -2  10   3 1427.82 110.264  44
  -2  10   3 1618.10 146.449  45
  -2  10   2 49.8632 42.7557  45
   2  10  -2 153.560 78.8024  48
  -2  10   1 27011.0 1255.81  45
   2  10  -1 26699.5 1321.37  45
   2  10  -1 30406.6 1368.36  48
   2  10   0 2326.31 161.747  44
   2  10   0 2660.18 281.208  45
   2  10   0 2383.80 269.787  48
  -2  10   0 2562.57 283.677  48
   2  10   1 62842.1 2641.39  45
   2  10   1 59402.1 2638.02  48
   2  10   2 41974.3 1691.05  44
  -2  10  -2 44835.8 1954.88  48
   2  10   2 45128.4 1889.38  45
  -2  10  -3 78614.3 3148.69  38
   2  10   3 83614.3 3131.01   5
   2  10   3 80889.2 3155.75   8
   2  10   3 83560.8 3126.34  44
  -2  10  -3 80373.8 3156.13  29
   2  10   3 79295.8 3126.66  17
   2 -10   3 84612.5 3154.68  40
  -2  10  -3 80211.8 3159.17  39
  -2  10  -3 84678.4 3418.74  48
   2  10   4 1570.35 143.374  17
   2  10   4 1391.05 135.744   5
  -2  10  -4 1702.79 246.626  48
  -2  10  -4 1344.42 140.419  29
  -2  10  -4 1233.10 142.745  38
   2 -10   4 1684.06 157.339  40
  -2  10  -4 1291.84 143.177  39
  -2  10  -5 85.3036 42.4314  29
   2  10   5 134.528 55.7083   8
  -2  10  -5 28.4982 97.6061  48
   2  10   5 102.342 58.8169   5
   2 -10   5 180.946 62.1339  40
  -2  10  -5 56.8496 42.7628  39
   2  10   5 74.5732 61.4661  17
   2  10   6 1472.02 165.062   8
  -2  10  -6 1036.60 209.016  48
  -2  10  -6 1453.49 164.798  39
   2  10   6 1366.80 177.599  19
   2  10   6 1330.36 152.051  17
  -2  10  -6 1459.80 163.502  38
  -2  10  -7 3718.50 277.807  36
  -2  10  -7 3487.98 270.616  38
  -2  10  -7 3760.09 271.978  37
  -2  10  -7 3895.71 275.067  31
   2  10   7 3464.05 268.709  14
  -2  10  -7 2927.52 358.092  48
  -2  10  -7 3655.25 271.618  39
   2 -10   7 3444.87 224.592  34
   2  10   7 3703.02 273.700   8
   2  10   7 3332.50 254.584  17
   2  10   8 8968.49 485.385  14
  -2  10  -8 9764.74 491.484  39
  -2  10  -8 9106.47 493.586  36
  -2  10  -8 9239.23 471.875  37
  -2  10  -8 9976.97 503.776  38
   2 -10   8 8921.85 442.464   6
   2  10   8 8871.02 482.854   8
  -2  10  -8 8665.35 481.162  31
   2  10   8 8429.47 461.376  17
   2  10   9 2014.40 190.351  19
  -2  10  -9 2257.46 184.205  30
  -2  10  -9 2131.48 179.631  31
  -2  10  -9 2215.26 180.456  38
  -2  10  -9 2373.95 188.602  36
   2  10   9 2141.59 177.291   8
   2  10   9 2154.44 173.999  17
  -2  10 -10 2665.08 175.147  36
  -2  10 -10 3008.80 188.319  30
  -2  10 -10 2689.22 181.616  31
   2  10  10 3020.50 176.348  17
  -2  10 -10 2716.19 170.428  38
   2  11 -11 221.810 43.3002  38
   2  11 -11 239.348 52.3123  36
  -2 -11  11 138.020 37.8187   6
  -2  11  11 212.619 66.0769  17
   2  11 -10 1363.81 134.813  38
   2  11 -10 1390.72 123.064  37
  -2 -11  10 1305.25 128.098   6
  -2  11  10 1396.51 124.622   5
  -2  11  10 1031.77 124.317  17
   2  11 -10 1284.33 113.291  39
   2  11  -9 7422.94 395.674  39
  -2 -11   9 6621.70 364.541  16
  -2  11   9 6451.34 377.269  17
   2  11  -9 7315.44 412.772  38
  -2  11   9 6620.56 367.235   5
  -2  11   9 7584.06 398.280  18
   2  11  -8 3347.46 240.050  29
   2  11  -8 3111.97 403.240  45
   2  11  -8 3615.55 268.164  39
  -2 -11   8 3052.35 238.867  40
   2  11  -8 3432.67 271.990  38
  -2  11   8 3321.29 242.469  17
  -2 -11   8 3529.62 244.700  16
  -2  11   8 3574.91 257.701  18
  -2  11   8 3219.34 233.696   5
  -2  11   8 3620.80 241.740   8
   2  11  -7 51.7140 72.8047  39
  -2 -11   7 169.073 65.8004  40
  -2  11   7 84.0258 52.6328   5
  -2  11   7 128.434 52.5110   8
  -2  11   7 96.1547 61.4097  19
  -2  11   7 31.8331 68.0450  18
  -2  11   7 101.817 52.9758  17
   2  11  -7 91.0149 56.5462  29
   2  11  -7 37.0160 89.6658  45
  -2  11   7 206.681 58.5259  14
  -2 -11   7 49.3885 42.9165  16
  -2  11   6 1514.63 143.257   7
  -2  11   6 1605.89 148.444   5
  -2  11   6 1511.45 149.618   8
   2  11  -6 1494.36 164.182  29
  -2  11   6 1740.49 184.581  19
  -2  11   6 1377.78 145.796  14
  -2  11   6 1461.84 148.171  17
  -2  11   6 1615.73 161.297  18
   2  11  -6 1140.27 247.141  45
   2  11  -6 1523.29 173.154  39
  -2 -11   6 1349.22 153.579  40
  -2  11   5 845.942 106.156   8
  -2  11   5 719.393 91.8731   5
  -2  11   5 805.119 103.326   7
  -2  11   5 730.584 104.993  18
  -2  11   5 820.053 107.222  17
   2  11  -5 896.923 122.107  29
  -2  11   5 869.573 124.399  19
  -2  11   5 846.454 108.227  14
  -2  11   5 705.688 95.2860  23
   2  11  -5 627.262 109.799  39
   2  11  -5 885.830 199.821  45
  -2  11   4 3881.23 267.394  19
  -2  11   4 3812.00 218.181  44
   2  11  -4 3756.48 400.768  48
  -2  11   4 3764.20 253.917   7
  -2  11   4 3826.44 238.310  17
  -2  11   4 4181.85 242.906  18
   2  11  -4 3722.22 264.348  29
  -2  11   4 4240.93 262.834  14
  -2 -11   4 3947.15 266.089  26
   2  11  -4 4005.94 415.409  45
   2  11  -3 3744.32 248.936  29
  -2  11   3 3568.10 234.342   7
  -2 -11   3 3310.18 234.999  26
   2  11  -3 3456.11 240.722  39
   2  11  -3 2895.44 350.316  45
  -2  11   3 3514.25 204.676  44
   2  11  -3 3757.79 381.665  48
  -2  11   2 15273.5 754.052  45
  -2  11   2 14161.7 639.075  44
   2  11  -1 9805.83 639.954  45
  -2  11   1 8760.63 560.473  45
   2  11  -1 10156.9 658.795  48
   2  11   0 1370.76 212.731  45
   2  11   0 1398.60 124.988  44
  -2  11   0 1513.48 233.053  48
   2  11   0 1702.87 236.559  48
   2  11   1 11790.4 701.454  45
  -2  11  -1 12131.3 753.724  48
   2  11   1 10473.0 688.541  48
   2  11   2 508.232 77.2170  17
   2  11   2 200.729 58.1581   8
   2  11   2 286.011 64.9345  14
  -2  11  -2 376.930 127.699  48
   2 -11   2 406.258 70.1995  40
  -2  11  -2 317.907 67.0414  39
   2  11   2 244.123 57.4868  44
   2  11   2 330.957 108.167  45
  -2  11  -3 7557.48 382.406  31
  -2  11  -3 7048.02 390.944  29
   2  11   3 6785.71 388.547   8
   2  11   3 7452.76 365.934  44
   2  11   3 6779.99 363.794  17
  -2  11  -3 6870.98 389.138  39
   2 -11   3 7073.25 384.376  40
  -2  11  -3 6781.90 381.297  38
   2  11   3 5999.27 366.477  35
  -2  11  -3 7493.20 570.733  48
  -2  11  -4 95.6676 46.3920  31
  -2  11  -4 71.2064 50.5330  29
   2  11   4 104.414 57.6137  14
  -2  11  -4 29.3648 77.9074  48
   2  11   4 60.7990 54.0778  17
   2 -11   4 71.5776 48.3237  40
  -2  11  -4 94.7184 48.4094  38
  -2  11  -5 253.010 76.0058  36
   2  11   5 97.3359 62.6765  17
  -2  11  -5 153.191 53.4209  29
  -2  11  -5 223.934 66.6315  31
   2  11   5 149.693 62.2247  14
  -2  11  -5 276.259 115.286  48
   2  11   5 280.835 79.4119   5
   2 -11   5 267.551 74.6751  40
  -2  11  -5 107.350 53.6367  39
   2  11   5 164.025 68.6092   8
   2  11   6 7032.14 413.850  17
  -2  11  -6 7830.66 433.348  31
   2  11   6 7242.27 442.175  14
   2  11   6 7474.47 462.225  19
  -2  11  -6 6469.93 583.390  48
  -2  11  -6 8387.96 455.261  39
   2  11   6 8001.97 428.572   5
   2  11   6 7100.53 430.404   8
  -2  11  -6 7433.18 441.890  38
   2 -11   7 79.9197 42.4152  34
  -2  11  -7 34.2386 49.4702  31
  -2  11  -7 79.8911 52.4653  37
  -2  11  -7 85.8886 63.7382  38
  -2  11  -7 72.9562 57.4187  36
   2  11   7 59.7964 60.5910  19
  -2  11  -7 59.6013 51.6648  39
   2  11   7 46.8937 50.8134   8
   2  11   7 39.7612 90.6944  17
   2  11   7 61.4759 54.9234  14
  -2  11  -8 2973.12 231.006  31
  -2  11  -8 3205.40 228.912  37
  -2  11  -8 3143.26 241.027  36
  -2  11  -8 3155.68 240.477  38
   2  11   8 3202.52 234.950  14
  -2  11  -8 3318.87 238.998  39
   2  11   8 2834.23 226.843   8
   2  11   8 3072.13 227.402  17
  -2  11  -9 2100.55 173.020  31
  -2  11  -9 2139.36 177.198  30
   2  11   9 2662.79 205.558  19
  -2  11  -9 2319.16 158.299  37
  -2  11  -9 2440.86 182.470  38
  -2  11  -9 2204.08 179.067  36
   2  11   9 2414.37 178.135   8
   2  11   9 2414.76 176.332  17
  -2  11 -10 12099.4 524.846  38
  -2  11 -10 12446.3 540.081  30
  -2  11 -10 12109.5 534.126  31
   2  11  10 12632.4 523.020  17
  -2  11 -10 12617.8 536.107  36
   2  12 -11 5584.16 272.908  30
   2  12 -11 5249.61 258.633  38
   2  12 -11 5906.13 275.420  36
  -2 -12  11 5155.49 250.274   6
   2  12 -10 106.358 40.2632  37
   2  12 -10 121.821 48.9212  38
   2  12 -10 111.632 48.2218  36
  -2 -12  10 94.8210 44.7733   6
  -2  12  10 148.868 75.1740  17
   2  12 -10 97.4339 39.9397  39
   2  12  -9 1975.20 182.522  38
   2  12  -9 1814.95 164.379  39
  -2  12   9 1960.94 156.802   5
  -2  12   9 1465.34 157.430  17
   2  12  -8 14324.0 680.993  29
   2  12  -8 14593.7 724.263  38
  -2 -12   8 14055.0 692.993  40
   2  12  -8 14775.8 716.493  39
  -2  12   8 15296.1 675.876   5
  -2  12   8 15635.2 702.373  18
  -2  12   8 14280.0 685.493  17
   2  12  -7 4332.28 297.279  29
  -2  12   7 4685.09 301.098  18
  -2  12   7 4995.18 335.488  19
   2  12  -7 3024.85 414.891  48
  -2 -12   7 3900.16 288.067  40
   2  12  -7 4225.10 310.456  39
  -2  12   7 4224.39 269.347   5
   2  12  -7 3275.92 433.963  45
  -2  12   7 4048.05 284.446  17
   2  12  -6 22498.0 1056.52  29
  -2  12   6 25866.4 1044.55  18
  -2  12   6 25612.9 1090.08  19
  -2  12   6 24668.7 1040.26  14
   2  12  -6 23084.5 1069.78  39
  -2 -12   6 22515.3 1044.92  40
  -2  12   6 23936.8 1009.40   5
  -2  12   6 23286.4 1020.20   7
   2  12  -6 21494.2 1327.22  45
  -2  12   6 23679.3 1027.65  17
  -2  12   5 14725.8 648.743  18
  -2  12   5 14307.5 684.529  19
   2  12  -5 12677.9 881.584  48
   2  12  -5 13518.0 679.691  39
  -2  12   5 13516.2 650.339   7
  -2  12   5 14627.5 624.434   5
  -2  12   5 13522.4 638.016  17
   2  12  -5 13438.4 677.811  29
  -2  12   5 12539.2 621.703  23
   2  12  -5 12378.3 895.565  45
  -2  12   5 14311.5 662.038  14
  -2  12   4 126.111 51.1748  19
   2  12  -4 153.225 93.9878  48
  -2  12   4 150.006 41.5364   9
  -2  12   4 145.141 55.6990   7
  -2  12   4 231.166 63.7986  18
  -2  12   4 231.160 65.9077  17
  -2  12   4 130.026 40.9502   1
  -2  12   4 146.234 54.0933  14
  -2  12   4 101.529 42.3329  23
  -2 -12   4 118.475 51.1192  26
  -2  12   4 208.593 46.4028  44
   2  12  -4 149.202 57.2001  29
   2  12  -4 129.174 92.6513  45
  -2  12   3 798.660 96.2887  17
   2  12  -3 887.389 117.122  29
  -2  12   3 820.570 106.854   7
  -2  12   3 700.648 96.7734  23
  -2 -12   3 674.470 101.537  26
   2  12  -3 753.698 176.648  48
  -2  12   3 599.348 78.7854  44
   2  12  -3 584.214 98.9446  39
   2  12  -2 120.693 46.2631  39
   2  12  -2 81.6753 47.0926  29
  -2 -12   2 153.938 49.2064  26
  -2  12   2 195.803 49.2246  44
   2  12  -2 108.443 83.1200  45
  -2  12   2 79.7234 51.9650  45
  -2  12   2 91.9920 41.2921   7
   2  12  -2 141.532 92.0264  48
  -2  12   1 5176.84 298.602   7
   2  12  -1 4981.79 438.990  45
  -2  12   1 4305.91 372.328  45
   2  12  -1 4657.64 295.790  29
  -2  12   1 4429.39 283.360  29
   2  12  -1 5044.88 465.894  48
   2  12   0 383.681 74.2082  14
   2  12   0 321.682 113.223  48
  -2  12   0 344.685 125.128  48
   2  12   0 170.847 99.8053  45
  -2  12   0 288.074 108.151  45
   2  12   0 550.889 78.5084  44
  -2  12   0 381.849 73.9891  29
   2  12   1 65377.3 2772.68  45
  -2  12  -1 74144.4 2543.45   3
   2  12   1 63929.0 2793.84  48
  -2  12  -1 69051.0 2877.45  48
   2  12   1 66511.7 2563.34  14
  -2  12  -1 60040.1 2526.36  39
   2  12   1 59574.3 2547.64  35
   2  12   2 1196.80 130.276  19
  -2  12  -2 1710.96 141.657   3
   2 -12   2 1352.94 135.998  40
  -2  12  -2 1373.84 138.985  39
   2  12   2 1382.71 128.350  44
  -2  12  -2 1270.37 232.186  48
  -2  12  -2 1203.44 130.254  38
  -2  12  -2 1161.38 126.302  36
   2  12   2 1199.80 135.229  35
   2  12   2 1460.22 134.523  17
  -2  12  -2 1414.68 134.252  30
  -2  12  -2 1497.90 150.607  29
   2  12   2 1356.50 141.508   8
   2  12   2 1242.45 141.260  14
   2  12   2 1402.32 209.322  45
   2  12   3 8673.92 446.724  17
  -2  12  -3 8791.13 475.173  29
  -2  12  -3 9267.82 465.573  30
  -2  12  -3 9460.10 458.711  31
   2  12   3 8725.21 472.743   8
   2  12   3 8696.16 473.939  19
   2  12   3 9186.53 446.652  44
   2 -12   3 9484.86 473.033  40
  -2  12  -3 8492.05 466.315  39
  -2  12  -3 10003.4 700.826  48
  -2  12  -3 8658.35 463.730  38
   2  12   3 7723.91 450.597  35
  -2  12  -3 9245.67 467.518  36
  -2  12  -4 4513.52 291.184  31
  -2  12  -4 4566.51 304.104  29
   2  12   4 4641.04 318.597  14
  -2  12  -4 5174.06 492.085  48
   2 -12   4 4364.09 297.760  40
   2  12   4 4145.54 305.152  19
  -2  12  -4 4627.59 305.360  38
  -2  12  -4 4616.84 303.373  36
   2  12   4 4553.55 287.646  17
   2  12   5 250.121 90.0343  17
  -2  12  -5 75.3178 48.1625  29
  -2  12  -5 53.5490 43.5328  31
   2  12   5 129.464 62.7804  14
  -2  12  -5 97.9959 79.1503  48
   2  12   5 96.9862 60.1034  19
   2 -12   5 138.052 61.1177  40
  -2  12  -5 85.7305 56.3655  39
   2  12   5 145.362 62.9921   8
  -2  12  -5 95.9712 55.2161  38
  -2  12  -5 82.3851 55.6533  36
   2  12   6 1087.97 148.923  17
  -2  12  -6 1150.24 140.298  31
  -2  12  -6 912.793 118.993  29
   2  12   6 1083.24 145.755  14
  -2  12  -6 923.001 207.622  48
   2  12   6 953.046 149.062  19
  -2  12  -6 1315.96 154.781  39
   2  12   6 1132.10 144.350   8
  -2  12  -6 1133.79 144.549  36
  -2  12  -6 1050.21 139.862  37
   2 -12   7 1779.06 143.437  34
  -2  12  -7 1776.58 172.913  31
  -2  12  -7 1706.27 174.467  30
  -2  12  -7 1876.51 178.859  37
  -2  12  -7 1489.04 170.022  38
   2  12   7 1749.84 195.633  19
   2  12   7 1932.30 187.052  14
  -2  12  -7 2074.61 190.970  39
   2  12   7 1558.97 168.631   8
   2  12   7 2104.70 190.774  17
  -2  12  -8 372.084 77.8059  31
  -2  12  -8 335.010 78.7554  30
  -2  12  -8 486.673 84.5323  37
  -2  12  -8 262.125 71.9393  38
  -2  12  -8 322.202 79.6891  36
   2  12   8 294.385 86.0302  19
  -2  12  -8 399.523 82.1390  39
   2  12   8 349.865 102.327  17
   2  12   8 377.604 79.5860   8
   2  12   8 387.769 77.7342  14
  -2  12  -9 9130.64 429.102  38
  -2  12  -9 8240.27 391.927  37
  -2  12  -9 8811.40 427.230  36
  -2  12  -9 8399.84 415.164  31
   2  12   9 8541.86 405.950  17
  -2  12 -10 5499.62 253.766  36
  -2  12 -10 4936.16 241.631  38
   2  13 -11 322.555 42.7860  36
   2  13 -11 341.263 41.2883  30
   2  13 -10 2615.92 155.056  39
  -2 -13  10 2256.11 154.324   6
  -2  13  10 2573.54 170.196  17
   2  13 -10 2402.86 159.589  37
   2  13 -10 2509.01 172.371  38
   2  13 -10 2443.25 173.452  36
   2  13  -9 916.284 118.088  38
   2  13  -9 877.787 107.821  39
  -2  13   9 1041.12 129.419  17
   2  13  -8 2622.07 225.106  38
  -2  13   8 2478.19 208.662  17
  -2 -13   8 2525.52 205.623  40
   2  13  -8 2778.52 223.463  39
   2  13  -8 2338.69 191.275  29
   2  13  -7 8113.82 449.579  29
   2  13  -7 6896.46 649.444  48
  -2  13   7 8660.63 419.840   5
  -2  13   7 7601.63 427.287  17
   2  13  -7 6636.26 641.282  45
   2  13  -7 8041.70 465.440  39
  -2 -13   7 7735.10 446.116  40
   2  13  -6 2479.08 220.006  29
  -2  13   6 3123.58 226.356  18
  -2 -13   6 2128.49 203.159  40
   2  13  -6 2241.65 225.325  39
   2  13  -6 2150.64 341.408  45
  -2  13   6 2117.47 165.080   2
  -2  13   6 2559.55 208.137  17
  -2  13   6 2393.93 197.589   7
   2  13  -5 77.2294 50.2859  29
   2  13  -5-35.3747 76.6158  48
   2  13  -5 111.350 98.4392  45
  -2  13   5 104.779 50.7718   7
  -2  13   5 9.02360 64.0900  17
   2  13  -4 13600.5 892.721  48
  -2  13   4 12177.1 581.863   9
  -2  13   4 13635.2 644.327   7
  -2  13   4 13595.0 609.963  17
   2  13  -4 13958.9 668.117  29
  -2  13   4 12226.9 583.735   1
  -2  13   4 13039.5 579.665  44
  -2  13   4 12501.7 607.092  23
   2  13  -4 13008.9 886.387  45
  -2 -13   4 13803.6 657.136  26
   2  13  -4 13170.2 656.437  39
  -2  13   3 818.773 113.709   7
  -2  13   3 993.436 112.478  29
  -2  13   3 775.390 92.6847  44
   2  13  -3 641.763 105.035  39
   2  13  -3 609.752 169.123  48
  -2  13   3 871.640 105.575  17
  -2  13   3 730.771 100.674  23
  -2 -13   3 784.973 115.068  26
   2  13  -2 5437.05 352.107  29
  -2  13   2 6224.24 342.367  29
  -2  13   2 5493.97 311.231  44
  -2  13   2 5974.80 420.142  45
   2  13  -2 5552.51 502.282  45
   2  13  -2 5820.61 522.916  48
   2  13  -2 5206.35 336.197  39
  -2  13   2 5848.58 345.203   7
   2  13  -2 5645.38 331.925   7
  -2 -13   2 5678.51 338.552  26
   2  13  -1 1323.25 148.736  29
  -2  13   1 1458.81 148.154  29
   2  13  -1 1456.11 247.600  48
   2  13  -1 1287.09 224.778  45
  -2  13   1 1378.80 203.560  45
   2  13  -1 1391.94 135.469  44
   2  13  -1 1514.13 145.950  39
  -2 -13   1 1235.13 136.089  26
  -2  13   1 1829.01 162.328   7
   2  13  -1 1527.65 149.495   7
   2  13   0 15128.0 691.310  29
  -2  13   0 14777.8 688.012  29
   2  13   0 15581.8 692.376  14
  -2  13   0 14293.3 637.215  20
  -2  13   0 13036.6 826.009  45
   2  13   0 14717.3 877.049  45
  -2  13   0 15389.1 944.868  48
   2  13   0 14662.0 906.093  48
   2  13   0 13100.3 646.762  39
  -2  13   0 13845.2 641.835  39
  -2  13   0 14774.3 662.957  37
  -2  13  -1 38.7719 32.7193  38
   2  13   1 102.180 83.0362  45
  -2  13  -1 108.264 87.9715  45
   2  13   1 124.012 49.6598  29
   2  13   1 272.031 68.9894  14
   2  13   1 57.6045 69.8126  48
  -2  13  -1 131.666 87.3555  48
  -2  13  -1 90.1472 44.5091   3
   2 -13   1 89.7770 41.6028  40
  -2  13  -1 175.220 51.2039  39
   2 -13   2 3118.80 220.316  40
  -2  13  -2 2743.61 215.772  39
  -2  13  -2 2816.17 367.511  48
  -2  13  -2 2517.41 201.245  36
  -2  13  -2 2921.23 213.717  38
   2  13   2 2416.23 197.080  17
  -2  13  -2 2651.51 223.576  29
  -2  13  -2 2619.23 200.682  30
  -2  13  -2 3785.64 228.327   3
   2  13   2 2935.79 328.707  45
   2  13   2 2702.99 210.537  19
   2  13   2 3253.67 215.258  44
   2  13   2 3418.55 245.941  14
   2 -13   3 311.030 78.6606  40
  -2  13  -3 273.819 76.8451  39
  -2  13  -3 238.087 117.034  48
   2  13   3 338.301 84.8526  17
  -2  13  -3 346.277 85.5749  29
  -2  13  -3 229.003 62.2568  30
  -2  13  -3 271.749 62.6401  31
   2  13   3 264.008 66.2666  44
   2  13   3 571.825 99.5929  19
   2  13   3 474.496 94.8035  14
  -2  13  -3 349.468 77.2019  38
  -2  13  -3 399.877 81.1329  36
   2  13   3 359.525 89.3365   8
  -2  13  -4 5128.20 338.103  36
  -2  13  -4 5393.70 347.505  38
   2  13   4 5627.43 363.614  19
  -2  13  -4 6263.58 569.561  48
   2 -13   4 5450.62 348.097  40
  -2  13  -4 5531.15 355.162  39
   2  13   4 5724.82 336.389  17
  -2  13  -4 5636.68 341.144  30
  -2  13  -4 5202.04 326.099  31
  -2  13  -4 5695.45 354.232  29
   2  13   5 7878.93 415.185  17
  -2  13  -5 7034.95 403.924  31
  -2  13  -5 6929.40 409.640  30
  -2  13  -5 7048.07 410.621  29
   2  13   5 7012.01 429.143  14
   2  13   5 6463.12 424.560  19
  -2  13  -5 6383.66 590.033  48
   2 -13   5 8203.04 436.451  40
  -2  13  -5 6797.17 413.810  36
  -2  13  -5 7350.44 426.467  38
   2  13   5 7123.66 425.267   8
   2  13   6 1417.10 165.472  17
  -2  13  -6 1163.12 143.082  30
  -2  13  -6 1087.65 128.011  29
  -2  13  -6 961.508 125.329  31
   2  13   6 1047.94 141.673  14
   2  13   6 1061.50 151.121  19
  -2  13  -6 961.696 211.959  48
  -2  13  -6 1317.11 155.114  39
  -2  13  -6 966.334 135.403  37
  -2  13  -6 984.270 134.378  36
   2  13   6 904.542 129.256   7
   2  13   6 1220.96 145.680   8
  -2  13  -7 9.80718 38.2792  31
  -2  13  -7 10.5704 47.1792  30
  -2  13  -7 22.1991 48.0616  38
  -2  13  -7-10.6502 47.5351  37
   2  13   7 39.2355 51.0459  19
   2  13   7-11.0928 43.2963  14
   2  13   7 53.2341 48.8978   8
  -2  13  -7-10.9598 48.9168  39
  -2  13  -8 95.2880 51.3913  39
   2  13   8 32.6392 45.6479  19
  -2  13  -8 45.6358 43.1034  38
  -2  13  -8 64.9368 42.1776  37
  -2  13  -8 24.1196 36.9679  31
  -2  13  -8 17.5307 41.3980  30
  -2  13  -9 3262.01 184.263  37
  -2  13  -9 3593.63 212.152  38
  -2  13  -9 3440.15 210.065  36
   2  13   9 3670.64 204.604  17
  -2  13  -9 3195.85 203.809  30
   2  14 -10 1982.69 138.364  38
   2  14 -10 1912.46 124.743  37
  -2 -14  10 1745.26 110.023   6
   2  14 -10 1577.50 111.893  39
  -2  14   9 2095.10 165.470  17
   2  14  -9 1661.38 152.709  36
   2  14  -9 1906.45 162.442  38
   2  14  -9 1921.97 158.228  39
  -2  14   8 6705.66 370.179  20
   2  14  -8 7073.54 377.620  29
  -2 -14   8 7224.09 395.256  40
   2  14  -8 7211.46 406.998  39
  -2  14   8 7334.84 385.098  17
  -2 -14   7 45.2192 50.5084  40
   2  14  -7 12.3651 55.2361  39
  -2  14   7 174.159 101.213  17
   2  14  -7 90.0615 57.2050  29
   2  14  -7 84.8070 55.6882  38
   2  14  -6 712.662 122.049  39
   2  14  -6 540.943 178.588  45
   2  14  -6 449.130 101.224  29
  -2  14   6 599.156 123.464  17
  -2  14   6 518.885 75.9210   2
   2  14  -5 26.8418 48.1867  29
   2  14  -5 37.1468 89.9141  48
   2  14  -5-38.4047 101.831  45
  -2  14   5 99.2067 54.6826   7
  -2 -14   5-23.5220 45.9061  40
  -2  14   5 239.484 94.0630  17
   2  14  -4 2190.06 330.181  48
  -2  14   4 1710.43 150.231   9
  -2  14   4 2020.02 187.743   7
  -2  14   4 2031.08 174.881  17
   2  14  -4 1818.44 195.227  29
   2  14  -4 1898.37 198.124  39
  -2  14   4 1890.50 168.114  23
  -2  14   4 1683.88 149.346   1
  -2 -14   4 1982.16 194.383  26
  -2  14   4 1956.87 150.393  44
  -2  14   3 3196.73 211.642  44
  -2  14   3 3135.88 229.017  23
  -2 -14   3 3418.18 251.892  26
   2  14  -3 2631.08 237.263  39
   2  14  -3 2921.06 379.807  45
   2  14  -3 3381.09 231.498   7
  -2  14   3 3234.06 243.978   7
   2  14  -3 2238.57 349.397  48
   2  14  -2 19.7182 33.7700   7
   2  14  -2 74.5656 52.1149  29
  -2  14   2 71.4256 39.8420  29
   2  14  -2-31.7001 68.6388  45
  -2 -14   2 21.2208 36.3401  26
   2  14  -2 65.1124 45.5118  39
  -2  14   2 8.19981 34.3979  44
   2  14  -1 2002.29 189.811  29
  -2  14   1 1854.70 176.581  29
  -2  14   1 1920.29 159.420  20
   2  14  -1 2264.18 326.052  48
   2  14  -1 1501.37 262.789  45
   2  14  -1 1742.31 157.697  44
  -2  14   1 1844.13 245.004  45
   2  14  -1 1592.85 160.363  39
  -2 -14   1 1847.60 170.149  26
  -2  14   1 2173.66 191.747   7
   2  14  -1 1763.46 170.044   7
   2  14   0 4577.25 317.665   7
   2  14   0 5349.53 332.332  29
  -2  14   0 5401.22 333.289  29
   2  14   0 4741.18 296.730  39
  -2  14   0 5137.14 294.542  39
  -2  14   0 5584.58 534.778  48
   2  14   0 4985.78 495.732  48
   2  14   0 5598.63 492.528  45
  -2  14   0 4239.22 422.137  45
  -2  14   0 4670.85 298.750  37
  -2  14   0 4961.97 284.989  20
  -2 -14   0 5250.82 312.707  26
   2 -14   1 15117.1 682.474  40
  -2  14  -1 13853.3 681.938  39
  -2  14  -1 12694.9 871.917  45
   2  14   1 15782.8 919.679  45
  -2 -14  -1 13990.8 680.081  26
   2  14   1 15213.1 705.212  29
   2  14   1 14959.3 715.210  14
  -2  14  -1 15791.0 999.202  48
  -2  14  -1 17452.2 701.798   3
  -2  14  -1 14342.4 695.607  37
  -2  14  -2 4635.71 293.606  36
  -2  14  -2 4785.54 302.419  38
   2  14   2 4998.62 302.513  44
  -2  14  -2 4238.49 461.451  45
   2  14   2 5353.44 339.333  14
  -2  14  -2 3699.50 454.108  48
   2 -14   2 4983.10 310.848  40
  -2  14  -2 4709.84 309.672  39
  -2  14  -2 4468.67 321.049  29
   2  14   3 25110.0 1083.13  17
  -2  14  -3 24926.2 1119.24  29
  -2  14  -3 25752.0 1086.23  30
   2  14   3 25647.3 1134.67  14
   2  14   3 24402.2 1099.83  19
  -2  14  -3 26403.7 1430.51  48
  -2  14  -3 25342.7 1095.27  36
  -2  14  -3 24534.5 1096.30  38
   2  14   3 26471.3 1082.58  44
   2 -14   3 26305.6 1112.74  40
  -2  14  -3 24725.7 1109.01  39
  -2  14  -4 1187.78 144.009  36
  -2  14  -4 1189.31 147.888  38
   2  14   4 1266.90 156.255  19
  -2  14  -4 1336.36 266.533  48
  -2  14  -4 1366.58 156.090  39
   2 -14   4 1566.35 162.657  40
   2  14   4 1345.52 152.342  17
  -2  14  -4 1320.90 158.857  29
  -2  14  -4 1518.99 153.509  30
  -2  14  -4 1029.16 123.901  31
   2  14   5 12794.1 598.966  17
  -2  14  -5 11911.1 596.482  29
  -2  14  -5 11353.5 586.432  30
  -2  14  -5 11633.2 574.371  31
   2  14   5 12153.4 624.451  14
   2  14   5 11633.3 616.697  19
  -2  14  -5 10737.6 813.695  48
   2 -14   5 13005.6 614.062  40
  -2  14  -5 11485.8 600.149  38
  -2  14  -5 11701.0 596.652  36
  -2  14  -5 12056.9 615.141  37
   2  14   5 10566.0 598.567   7
  -2  14  -6 382.178 82.0891  30
  -2  14  -6 324.588 73.9964  31
  -2  14  -6 452.279 81.7910  29
  -2  14  -6 197.971 75.4819  37
  -2  14  -6 235.249 73.6847  36
  -2  14  -6 320.445 83.9163  38
   2  14   6 258.672 81.2654  19
   2  14   6 300.380 82.0549  14
  -2  14  -6 372.168 88.8928  39
   2  14   6 233.047 78.7188   7
   2  14   6 641.751 127.276  17
  -2  14  -7 89.5938 54.0077  36
  -2  14  -7 69.2115 46.8008  37
   2  14   7 104.834 64.4003  19
   2  14   7 110.647 50.0355  14
  -2  14  -7 85.1390 49.2506  30
   2  14   7 307.899 109.277  17
  -2  14  -7 111.080 56.9208  39
  -2  14  -8 862.614 104.314  39
  -2  14  -8 702.341 96.0798  30
   2  14   8 1060.15 124.799  19
   2  14   8 1237.59 131.361  17
  -2  14  -8 967.421 109.755  38
  -2  14  -8 977.140 104.806  37
  -2  14  -9 3.25473 17.6157  37
  -2  14  -9-15.4296 24.8978  38
  -2  14  -9-10.3484 31.1842  36
  -2  14  -9 4.82408 25.5819  30
   2  15 -10 109.653 30.6263  38
   2  15 -10 115.309 30.6036  36
   2  15 -10 62.8168 21.4746  37
   2  15  -9-6.34894 37.0579  39
   2  15  -9 71.2114 43.6461  38
   2  15  -9 74.7086 40.9766  37
   2  15  -9 40.5059 36.5874  36
  -2 -15   9 65.6663 31.3555   6
   2  15  -8 9551.64 483.710  39
  -2  15   8 9241.29 451.316  20
   2  15  -8 8714.41 446.256  29
   2  15  -8 9535.72 474.532  36
  -2  15   8 9822.72 458.667  17
  -2 -15   7 1071.06 133.685  40
   2  15  -7 1151.39 143.236  39
   2  15  -7 938.684 126.306  29
   2  15  -7 1273.79 146.057  38
   2  15  -6 7650.49 447.066  39
   2  15  -6 6747.00 631.136  45
  -2  15   6 7629.18 409.004  17
   2  15  -6 6892.58 420.316  38
   2  15  -6 7463.82 439.329  29
  -2  15   5 2494.13 205.100  17
   2  15  -5 1996.89 207.434  29
  -2 -15   5 2361.98 212.027  40
   2  15  -5 2394.03 358.556  45
  -2  15   5 1770.03 164.154   2
   2  15  -5 1949.48 332.727  48
  -2  15   5 2375.69 203.743   7
  -2  15   4 1303.36 128.332   9
  -2  15   4 1550.31 165.314   7
   2  15  -4 1290.79 167.006  29
   2  15  -4 1194.81 158.153  39
  -2  15   4 1254.53 133.950  23
   2  15  -4 1208.01 256.586  48
  -2  15   4 1172.16 125.974   1
  -2  15   4 1574.58 133.114  44
  -2  15   3 2019.11 189.359   7
  -2  15   3 1690.76 148.353  44
  -2  15   3 1690.31 163.611  23
  -2 -15   3 1633.63 174.361  26
   2  15  -3 1525.37 176.934  39
   2  15  -3 2076.16 322.124  48
   2  15  -3 1343.47 261.443  45
  -2  15   2 52133.7 2215.92  20
   2  15  -2 57458.2 2631.65  48
   2  15  -2 57153.5 2252.63   7
  -2  15   2 61863.7 2272.97  29
   2  15  -2 58121.7 2298.39  29
  -2  15   2 56944.6 2221.77  44
   2  15  -2 54046.0 2227.53  44
   2  15  -2 53580.0 2560.90  45
  -2 -15   2 58055.3 2266.86  26
   2  15  -2 55182.2 2260.00  39
   2  15  -1 30682.5 1229.36   7
   2  15  -1 29479.2 1245.74  29
  -2  15   1 30572.4 1238.50  29
  -2  15   1 27925.4 1174.42  20
   2  15  -1 31714.2 1577.24  48
  -2  15   1 27772.4 1182.60  44
   2  15  -1 27706.0 1473.30  45
  -2  15   1 26743.4 1370.24  45
  -2 -15   1 27685.0 1204.64  26
   2  15  -1 25697.2 1190.97  39
   2  15  -1 27561.8 1187.48  44
  -2  15   0 15829.8 733.493  37
   2  15   0 16145.7 769.478   7
  -2  15   0 16600.0 776.064  29
   2  15   0 16168.4 767.044  29
  -2  15   0 18166.5 751.948   3
  -2  15   0 15206.7 932.835  45
   2  15   0 17180.1 996.416  45
  -2  15   0 15731.4 714.719  39
   2  15   0 13883.4 713.390  39
  -2  15   0 16413.9 1068.88  48
   2  15   0 14685.7 995.875  48
  -2  15   0 16182.1 709.944  20
  -2 -15   0 16653.2 746.457  26
  -2  15  -1 9185.96 744.373  48
  -2  15  -1 9578.53 491.326  37
   2  15   1 9403.41 514.503   7
   2  15   1 8869.13 481.555  29
  -2  15  -1 10820.5 490.661   3
   2 -15   1 9210.61 467.080  40
  -2  15  -1 8669.69 470.499  39
   2  15   1 9070.28 666.534  45
  -2  15  -1 7162.21 630.035  45
   2  15   1 9129.23 500.818  14
  -2 -15  -1 8741.94 466.306  26
  -2  15  -2 769.034 113.274  39
   2 -15   2 720.248 106.762  40
  -2  15  -2 688.224 191.410  48
  -2  15  -2 763.470 116.290  37
  -2  15  -2 741.808 101.061  36
  -2  15  -2 614.748 95.6872  38
   2  15   2 724.295 123.682   7
  -2  15  -2 647.660 117.069  29
  -2  15  -2 915.334 114.984   3
  -2  15  -2 573.277 173.149  45
   2  15   2 645.273 101.988  44
   2  15   2 551.048 110.656  14
  -2  15  -3 1514.15 167.886  37
  -2  15  -3 1525.60 156.857  38
  -2  15  -3 1715.58 160.768  36
   2  15   3 1275.51 163.888   7
  -2  15  -3 1549.41 149.162  30
  -2  15  -3 1414.06 170.775  29
   2  15   3 1695.40 183.557  14
  -2  15  -3 1456.05 273.977  45
   2  15   3 1716.04 167.092  19
  -2  15  -3 1058.40 248.593  48
   2  15   3 1509.31 152.442  44
   2 -15   3 1591.92 165.813  40
  -2  15  -3 1579.56 164.892  39
   2  15   4 12340.9 585.625  17
  -2  15  -4 11683.6 597.795  29
  -2  15  -4 11616.9 566.729  30
  -2  15  -4 10022.8 836.551  45
   2  15   4 11831.1 595.358  19
  -2  15  -4 11524.2 844.771  48
  -2  15  -4 11615.0 594.195  39
   2 -15   4 12366.6 597.759  40
  -2  15  -4 11227.2 574.581  36
  -2  15  -4 10117.1 581.173  37
  -2  15  -4 11467.4 585.217  38
   2  15   4 11301.6 608.581   7
  -2  15  -5 19894.6 898.677  30
  -2  15  -5 20579.6 918.473  29
  -2  15  -5 20574.3 920.374  38
  -2  15  -5 19053.5 921.682  37
  -2  15  -5 19833.2 910.421  36
   2  15   5 19716.5 926.875  19
   2  15   5 21247.8 945.222  14
   2  15   5 20629.9 935.761   7
   2  15   5 21468.6 914.196  17
  -2  15  -6 8254.18 440.840  29
  -2  15  -6 8264.59 446.162  30
  -2  15  -6 9017.53 473.684  37
  -2  15  -6 9026.90 470.393  38
  -2  15  -6 8438.28 458.203  36
   2  15   6 7807.66 463.810  19
   2  15   6 9183.41 481.320  14
  -2  15  -6 8936.16 473.485  39
   2  15   6 8348.48 456.793   7
   2  15   6 9689.42 466.838  17
  -2  15  -7 503.649 85.8356  39
   2  15   7 404.435 77.2376  14
  -2  15  -7 514.377 85.9317  36
  -2  15  -7 417.207 82.5513  37
   2  15   7 298.156 75.4922  19
   2  15   7 531.615 109.926  17
  -2  15  -7 467.440 79.1951  30
  -2  15  -8 298.076 56.6113  37
  -2  15  -8 320.574 61.5418  36
  -2  15  -8 296.872 56.0508  30
  -2  15  -9 53.2362 23.7270  38
   2  16  -9 1033.01 91.6663  36
   2  16  -9 971.457 91.8990  37
   2  16  -8 1440.96 135.116  39
   2  16  -8 1150.91 100.515  44
  -2  16   8 1447.50 121.677  20
   2  16  -8 1183.01 118.414  36
   2  16  -8 1484.23 136.017  38
   2  16  -8 1327.52 114.807  29
   2  16  -7 197.629 63.8476  38
   2  16  -7 212.830 57.4213  36
  -2  16   7 318.559 95.0645  17
  -2  16   7 142.134 57.8659  20
   2  16  -7 300.051 77.2501  39
   2  16  -7 323.253 71.8054  29
   2  16  -6 213.127 77.2248  29
   2  16  -6 175.022 67.3544  38
   2  16  -5 495.634 171.944  48
   2  16  -5 644.569 189.696  45
   2  16  -5 839.508 119.432  38
   2  16  -5 650.456 121.042  29
  -2  16   5 700.834 96.2053   2
  -2 -16   5 702.280 115.292  40
   2  16  -5 531.795 115.692  39
   2  16  -4 621.333 113.128  39
   2  16  -4 859.954 116.631  38
  -2  16   4 877.171 103.349   9
   2  16  -4 613.107 119.961  29
  -2  16   4 731.904 91.4408  44
   2  16  -4 539.077 168.928  48
  -2  16   4 754.496 96.7120   1
   2  16  -3 73.4811 70.2077  39
   2  16  -3 76.4952 82.8535  48
   2  16  -3 36.0273 67.6086  45
  -2 -16   3 158.538 64.7353  26
  -2  16   3 99.4516 45.8352  44
   2  16  -3 58.5011 43.6125  38
  -2  16   3 118.064 56.4288  23
  -2  16   3 39.3667 44.0199  20
  -2  16   2 5848.03 357.562  20
   2  16  -2 6403.19 611.513  48
   2  16  -2 6633.54 382.359   7
   2  16  -2 6241.40 405.199  29
  -2  16   2 6639.65 390.409  29
  -2  16   2 6743.26 363.132  44
  -2  16   2 6213.61 376.208  23
  -2 -16   2 6970.75 399.819  26
   2  16  -2 6186.25 565.701  45
   2  16  -2 6204.60 366.588  44
   2  16  -2 6426.49 386.952  39
   2  16  -1 9159.43 489.377   7
  -2  16   1 9133.86 495.989  29
   2  16  -1 9443.89 508.420  29
  -2 -16   1 8747.83 474.551  26
   2  16  -1 8986.24 686.968  45
  -2  16   1 8387.82 452.206  44
  -2  16   1 8784.97 447.069  20
   2  16  -1 8740.64 719.896  48
   2  16  -1 8025.52 449.495  44
   2  16  -1 8762.64 469.595  39
   2  16   0 2699.32 374.764  48
  -2  16   0 2706.95 212.543  37
   2  16   0 2851.72 237.116   7
  -2  16   0 2820.62 240.549  29
   2  16   0 3021.58 242.923  29
  -2  16   0 2374.71 311.146  45
   2  16   0 2812.59 355.435  45
  -2  16   0 2822.61 198.885  20
  -2 -16   0 2956.53 223.857  26
  -2  16   0 3070.36 224.855   3
   2  16   1 6800.02 416.956   7
   2  16   1 6527.27 387.027  29
   2  16   1 6380.40 375.568  44
   2  16   1 6269.03 543.411  45
  -2  16  -1 5658.07 528.662  45
  -2  16  -1 6807.98 394.625  37
   2 -16   1 6677.16 370.729  40
  -2  16  -1 6459.59 375.899  39
  -2  16  -1 6941.31 644.723  48
  -2  16  -1 8052.85 399.304   3
  -2  16  -2 12788.7 918.360  48
  -2  16  -2 11707.3 592.333  38
  -2  16  -2 11394.0 620.093  37
   2  16   2 11994.9 650.427   7
  -2  16  -2 12218.8 646.820  29
   2  16   2 12687.4 605.359  44
  -2  16  -2 9849.07 800.164  45
  -2  16  -2 11972.6 612.327  39
   2 -16   2 12508.2 614.476  40
   2  16   2 13444.9 657.321  14
  -2  16  -3 2251.52 209.309  37
  -2  16  -3 2097.54 181.430  36
  -2  16  -3 2302.78 193.018  38
   2  16   3 2311.67 221.714   7
  -2  16  -3 2374.81 214.949  29
   2  16   3 2278.17 214.394  14
  -2  16  -3 1873.15 316.470  45
  -2  16  -3 1786.58 310.851  48
   2  16   3 2078.21 183.182  19
   2  16   3 2650.38 198.877  44
   2 -16   3 2150.61 195.538  40
  -2  16  -3 2441.12 208.357  39
   2  16   4 7953.81 429.614  19
  -2  16  -4 7660.29 434.568  39
   2 -16   4 7844.19 431.079  40
   2  16   4 7361.52 443.829   7
  -2  16  -4 7196.27 434.408  37
  -2  16  -4 7807.81 426.990  38
  -2  16  -4 7440.03 413.852  36
  -2  16  -4 7532.23 437.418  29
   2  16   5 5447.87 340.838  19
   2  16   5 6189.29 365.946  14
  -2  16  -5 5570.43 346.552  39
   2  16   5 5080.65 340.785   7
  -2  16  -5 5709.01 341.264  38
  -2  16  -5 5641.73 335.222  36
  -2  16  -5 5570.50 338.817  29
   2  16   6 1814.42 175.259  19
   2  16   6 2139.68 186.766  14
  -2  16  -6 2362.07 177.946  29
  -2  16  -6 2382.24 194.561  37
  -2  16  -6 2367.54 189.294  38
  -2  16  -6 2140.91 178.590  36
   2  16   6 2438.67 188.647   7
  -2  16  -7 53.9757 42.5688  39
  -2  16  -7 7.23565 33.2413  36
  -2  16  -7 7.66597 41.4998  37
  -2  16  -7 37.9001 41.0347  38
  -2  16  -8 3520.18 199.959  36
  -2  16  -8 3729.34 201.634  37
   2  17  -9 236.451 40.5663  39
   2  17  -9 180.914 37.9587  38
  -2  17   8 1719.72 126.455  20
   2  17  -8 1651.01 136.744  39
   2  17  -8 1559.72 115.984  29
   2  17  -8 1784.10 137.135  38
   2  17  -8 1631.16 136.883  37
   2  17  -7 6351.75 335.076  29
  -2  17   7 5856.78 319.702  20
   2  17  -7 6587.92 349.490  39
   2  17  -7 6113.78 334.975  38
   2  17  -7 5180.44 295.555  44
   2  17  -6 1038.14 130.606  29
  -2 -17   6 1105.31 129.992  40
   2  17  -6 877.812 117.171  38
   2  17  -5-10.0422 42.1052  38
   2  17  -5 124.831 71.5041  29
  -2  17   5 24.4053 36.3133   2
  -2  17   5-9.56027 45.1129  20
  -2 -17   5 66.3084 50.7573  40
   2  17  -5 11.7247 55.3247  39
   2  17  -4 767.626 127.523  29
  -2  17   4 609.273 100.207  20
   2  17  -4 587.150 95.2067  38
  -2 -17   4 648.269 109.104  40
   2  17  -4 593.039 107.336  39
   2  17  -4 547.378 95.1039  44
  -2  17   3 1116.82 120.443  44
   2  17  -3 781.384 203.881  45
   2  17  -3 1264.50 137.719  44
  -2  17   3 1178.81 129.619   9
   2  17  -3 1128.29 154.410  29
  -2  17   3 961.616 117.921   1
   2  17  -3 911.555 225.116  48
  -2  17   3 1230.24 134.726  20
   2  17  -3 1092.92 144.933  39
   2  17  -2 311.278 88.9521  29
  -2  17   2 447.786 92.3444  29
   2  17  -2 356.940 87.3002  39
   2  17  -2 303.212 136.753  48
   2  17  -2 473.525 151.571  45
  -2 -17   2 460.840 95.1382  26
   2  17  -2 328.250 78.8338  44
  -2  17   2 360.044 74.1788  44
  -2  17   2 304.276 71.8826  20
  -2  17   2 440.165 85.9832  23
   2  17  -1 1842.76 177.830  39
   2  17  -1 2057.35 182.086  44
  -2  17   1 1980.37 176.921  44
   2  17  -1 2162.79 199.753   7
   2  17  -1 2144.20 210.247  29
  -2  17   1 2520.57 216.064  29
  -2 -17   1 2282.96 198.479  26
  -2  17   1 2544.15 202.021   3
   2  17  -1 2187.81 316.016  45
  -2  17   1 2358.37 181.758  20
   2  17  -1 1982.82 326.361  48
  -2  17   0 594.538 93.5839  37
   2  17   0 521.527 103.478   7
  -2  17   0 523.261 104.434  29
   2  17   0 499.712 98.4804  29
  -2  17   0 573.999 82.6206  20
  -2  17   0 626.451 98.9649   3
  -2 -17   0 446.025 86.2064  26
  -2  17   0 572.580 97.8223  44
   2  17   0 666.327 174.659  45
   2 -17   1 859.912 109.827  40
  -2  17  -1 965.584 116.935  39
  -2  17  -1 1039.48 144.813  29
   2  17   1 904.805 120.178  29
  -2  17  -1 1105.45 126.737   3
   2  17   1 682.531 172.098  45
  -2  17  -1 954.036 201.903  45
   2  17   1 868.427 134.602   7
  -2  17  -1 919.775 121.691  37
   2  17   1 975.594 122.103  44
  -2  17  -1 921.735 228.030  48
   2 -17   2 233.832 64.7826  40
  -2  17  -2 264.821 69.4415  39
  -2  17  -2 334.843 86.4073  29
  -2  17  -2 324.198 69.5174   3
  -2  17  -2 422.662 141.062  45
   2  17   2 170.517 70.1396   7
   2  17   2 214.650 66.0881  44
  -2  17  -2 116.319 94.2807  48
  -2  17  -2 225.556 71.7523  37
  -2  17  -3 8111.58 464.701  29
  -2  17  -3 7334.91 414.821  38
  -2  17  -3 7955.37 450.613  37
   2 -17   3 8288.19 439.208  40
  -2  17  -3 8487.59 446.108  39
  -2  17  -4 22.4105 50.0360  29
   2  17   4 23.7228 44.5066   7
  -2  17  -4 67.2990 56.9710  37
  -2  17  -4 113.043 53.0098  38
  -2  17  -4 21.0353 41.0807  39
  -2  17  -5 1365.58 142.017  29
  -2  17  -5 1362.94 138.032  38
   2  17   5 1362.04 146.003   7
  -2  17  -5 1080.35 110.756   9
  -2  17  -5 1311.53 141.402  39
  -2  17  -6 7.79906 36.7984  38
  -2  17  -6-8.55118 38.1646  37
  -2  17  -7 283.128 56.7307  39
  -2  17  -7 315.102 60.0071  37
  -2  17  -7 258.923 57.4196  38
  -2  17  -8 838.926 72.8280  38
  -2  17  -8 864.698 69.4604  37
  -2  18   8 42.7544 26.9651  20
   2  18  -8 39.5535 31.6838  39
   2  18  -8 54.4076 29.8762  38
   2  18  -8 5.10433 28.1976  37
   2  18  -7 363.165 64.0810  29
  -2  18   7 296.320 57.7530  20
   2  18  -7 254.214 46.5395  44
   2  18  -7 354.415 62.9709  38
  -2  18   7 274.307 57.5276   3
  -2 -18   6 968.543 115.836  40
   2  18  -6 1087.05 125.726  39
   2  18  -6 987.051 105.002  44
   2  18  -6 990.996 120.009  29
   2  18  -6 940.058 107.662  38
   2  18  -5 212.873 72.1516  29
  -2 -18   5 239.176 69.4921  40
   2  18  -5 260.045 69.8252  39
  -2  18   5 284.934 68.4674  20
   2  18  -5 124.703 48.2241  44
   2  18  -4 111.944 60.2193  29
  -2  18   4-8.94173 50.3022   2
  -2 -18   4 95.1124 51.1671  40
   2  18  -4 21.9352 41.1360  39
   2  18  -4 9.14467 35.7022  44
  -2  18   4 9.10641 45.1812  20
  -2  18   3 1271.53 131.665   9
   2  18  -3 1086.85 147.335  29
  -2 -18   3 1007.98 132.381  40
   2  18  -3 1277.85 144.099  39
  -2  18   3 1113.33 126.520  20
   2  18  -3 1186.32 135.107  44
  -2  18   3 1287.96 124.252  44
   2  18  -2 4198.04 307.509  29
   2  18  -2 4133.92 281.363  39
  -2  18   2 4216.24 265.978  44
   2  18  -2 4365.54 279.448  44
  -2  18   2 4831.33 296.882   3
  -2  18   2 4066.91 266.644  20
   2  18  -1 2493.74 361.603  48
  -2  18   1 3508.60 223.448  20
  -2  18   1 3353.40 231.504  44
   2  18  -1 3014.94 226.504  44
  -2  18   1 3331.73 244.530  23
   2  18  -1 3144.57 246.668   7
  -2  18   1 4060.59 258.379   3
   2  18  -1 2920.85 248.025  29
  -2  18   1 3231.50 257.822  29
   2  18  -1 2963.58 365.591  45
  -2 -18   1 3187.92 238.054  26
   2  18   0 14465.4 717.017   7
  -2  18   0 15409.7 730.633  29
   2  18   0 14330.5 699.839  29
  -2  18   0 17340.2 709.271   3
  -2  18   0 15400.1 653.535  20
  -2  18   0 12591.1 664.144  44
  -2 -18   0 13887.2 671.580  26
  -2  18  -1 3762.60 287.476  29
   2  18   1 3790.61 255.645  44
   2  18   1 4069.60 293.190   7
   2 -18   1 3653.87 239.145  40
  -2  18  -1 3842.15 261.276  37
  -2  18  -1 3263.36 247.840  44
  -2  18  -2 1678.04 159.880  39
   2 -18   2 1783.28 162.558  40
   2  18   2 2142.93 172.395  44
  -2  18  -2 1825.06 173.690  37
   2  18   2 2121.64 200.041   7
  -2  18  -3 2089.16 198.813  29
  -2  18  -3 1993.74 178.833  39
   2 -18   3 2462.19 190.596  40
  -2  18  -3 1865.12 179.824  37
  -2  18  -4 221.129 64.4861  39
  -2  18  -4 233.892 68.4446  29
  -2  18  -4 368.823 79.7950  37
   2  18   4 189.817 64.1834   7
  -2  18  -5 1324.67 130.916  39
  -2  18  -5 1310.37 129.982  29
  -2  18  -5 1206.30 130.803  37
  -2  18  -5 1100.00 103.485   9
   2  18   5 1416.51 135.891   7
  -2  18  -6 13.5262 31.9144  39
   2  18   7 114.206 30.5856  20
  -2  18  -7 61.9768 34.3580  37
  -2  18  -7 63.1821 27.8905  38
   2  19  -8 635.108 59.1960  39
  -2  19   7 12210.7 521.488  20
   2  19  -7 11047.7 526.754  37
   2  19  -7 11586.4 520.863  29
  -2  19   6 522.067 75.7614   3
   2  19  -6 342.849 56.1066  44
  -2 -19   6 439.049 72.2712  40
   2  19  -6 351.725 69.1052  39
  -2  19   6 456.165 69.4338  20
   2  19  -6 506.316 76.7166  37
   2  19  -6 438.366 74.3870  29
   2  19  -5 4594.95 269.312  44
  -2 -19   5 5271.01 297.138  40
   2  19  -5 4814.69 290.465  39
  -2  19   5 4924.59 277.945  20
   2  19  -5 4644.02 282.246  37
   2  19  -5 4481.21 293.287  29
  -2  19   4 1846.96 159.786  20
  -2 -19   4 2349.86 185.306  40
   2  19  -4 1886.81 171.543  39
   2  19  -4 1691.47 154.314  44
  -2  19   4 2105.32 166.690   2
  -2  19   4 2425.38 185.572   3
   2  19  -3 1712.30 153.272  44
  -2 -19   3 1522.46 153.067  40
   2  19  -3 1532.90 152.575  39
  -2  19   3 1585.89 144.036  20
   2  19  -3 1398.74 159.886  29
  -2  19   3 1873.84 167.686   3
  -2  19   2 4047.59 261.843   9
  -2  19   2 3781.90 241.958  44
   2  19  -2 4162.70 261.667  44
  -2 -19   2 3777.01 260.643  40
  -2  19   2 4211.37 251.467  20
   2  19  -2 3558.77 271.540  29
  -2  19   2 3845.12 253.399   1
  -2  19   2 4418.52 276.023   3
  -2  19   1 368.488 64.9692  20
   2  19  -1 393.867 83.8664  29
  -2  19   1 247.381 63.7582  44
  -2  19   1 414.568 80.0138   3
  -2  19   0 34.2111 38.1751  44
   2  19   0-11.0927 49.5104   7
   2  19   0 77.8641 47.1192  29
  -2  19   0 11.5749 41.5582  29
  -2  19   0-9.11014 36.9013   3
   2  19   1 8.34837 38.3779  44
  -2  19  -1 60.9803 44.2628  44
   2  19   1 11.3873 42.7336   7
   2  19   1 48.3243 33.4629  20
  -2  19  -1 85.2220 45.2251   3
  -2  19  -1 127.859 64.1784  29
  -2  19  -2 277.122 66.9141  37
   2  19   2 212.613 75.1800   7
  -2  19  -2 217.452 60.9196  44
   2  19   2 238.637 59.0515  44
  -2  19  -3 6984.91 398.484  29
  -2  19  -3 7085.75 382.793  37
  -2  19  -4 83.8099 44.4137  39
  -2  19  -4-17.6193 44.7287  29
  -2  19  -4 8.36273 38.4063  37
  -2  19  -4-39.3706 36.2182   9
   2  19   4 17.8940 37.5095   7
  -2  19  -5 3095.52 175.476   9
  -2  19  -5 3175.95 200.799  39
  -2  19  -5 3128.62 205.193  37
   2  19   6 5443.32 267.326  20
  -2  19  -7 390.365 43.2838  37
   2  20  -7 516.870 56.3382  39
   2  20  -7 571.892 56.1211  37
  -2  20   6 449.723 64.1220   3
   2  20  -6 322.208 56.7077  39
  -2  20   6 395.914 55.8903  20
   2  20  -6 398.604 58.9405  37
   2  20  -6 403.820 62.0257  29
  -2  20   5-11.7531 34.8414  20
  -2 -20   5-6.75164 31.0069  40
   2  20  -5 19.9357 37.3769  39
   2  20  -5 5.71720 28.3600  44
   2  20  -5 23.0816 37.2453  29
  -2  20   4 45.9312 36.2375  20
  -2  20   4 46.7633 42.2007   3
  -2  20   4-6.58760 39.7217   2
   2  20  -4 61.8694 40.7758  44
   2  20  -3 285.552 64.3954  44
  -2 -20   3 269.979 61.6173  40
  -2  20   3 343.856 62.8151  20
  -2  20   3 272.862 65.1244   2
  -2  20   3 250.485 64.7686   3
   2  20  -3 283.297 75.5088  29
  -2  20   2 703.510 94.3040   9
   2  20  -2 848.184 102.242  44
  -2 -20   2 863.031 104.500  40
  -2  20   2 1014.96 100.855  20
  -2  20   2 801.507 104.467   3
   2  20  -2 775.116 110.060  29
  -2  20   1 1135.32 125.046   9
  -2  20   1 1228.55 119.722  44
  -2 -20   1 965.783 113.674  40
  -2  20   1 1388.95 113.270  20
  -2  20   1 1499.41 138.706   3
   2  20  -1 1067.86 126.005  29
  -2 -20   0 7171.24 387.094  40
  -2  20   0 7001.17 391.369  44
  -2  20  -1 6101.60 336.964  44
   2  20   1 7055.86 347.179  44
  -2  20  -1 7127.91 386.498  29
   2  20   1 5946.19 311.324  20
   2  20   2 2833.01 185.127  20
  -2  20  -2 2825.57 199.130  44
   2  20   2 3436.55 235.842   7
  -2  20  -3 1196.71 116.792   9
  -2  20  -3 1560.99 144.367  29
   2  20   3 1345.19 115.335  20
  -2  20  -3 1107.72 114.184  44
  -2  20  -3 1249.86 102.845   2
  -2  20  -4 517.279 72.5021  37
  -2  20  -4 466.295 63.5472   9
  -2  20  -4 286.009 56.5718  44
   2  20   4 368.362 58.6759  20
  -2  20  -5 799.384 62.7641   9
   2  20   5 869.723 79.9577  20
  -2  20  -5 925.427 89.6481  37
   2  20   6 35.5584 17.5790  20
  -2  20  -6 47.9527 22.9034  37
  -2  21   6 927.731 74.9860   3
  -2  21   6 762.642 64.9311  20
   2  21  -6 769.113 68.4653  29
  -2 -21   5 2175.19 141.243  40
   2  21  -5 1950.78 146.847  29
  -2  21   5 2435.41 141.345  20
  -2 -21   4 2043.09 151.045  40
  -2  21   4 2310.62 148.012  20
   2  21  -4 2102.78 148.722  44
  -2  21   3 1462.63 113.808  20
  -2  21   3 1278.14 118.092   2
  -2  21   3 1619.10 133.712   3
  -2 -21   3 1233.38 117.130  40
   2  21  -3 1431.73 133.021  29
   2  21  -3 1442.67 121.497  44
  -2  21   2 2324.64 148.542  20
  -2  21   2 2084.45 162.173   2
  -2 -21   2 2061.47 155.084  40
   2  21  -2 2116.34 169.664  29
   2  21  -2 2217.58 161.023  44
  -2 -21   1 5718.88 304.439  40
  -2  21   1 5913.64 320.368   9
  -2  21   1 5577.78 273.852  21
  -2  21   0 120.804 44.6460   3
   2  21   0 79.8784 30.5803   3
  -2  21   0 5.91591 30.1004  44
   2  21   0 37.9396 36.2719  44
  -2  21   0 80.7181 44.9758   9
   2  21   1 839.799 86.3126   3
   2  21   1 779.605 86.6795  44
  -2  21  -1 702.783 83.1887  44
  -2  21  -2 1474.48 113.606   2
   2  21   2 1361.33 102.489  20
  -2  21  -2 1516.28 127.283   9
  -2  21  -2 1370.05 117.067  44
  -2  21  -3 149.385 30.9201   2
   2  21   3 176.906 38.6577  20
  -2  21  -3 212.129 44.1118  44
  -2  21  -3 161.327 40.8130   9
   2  21   4 2166.11 131.457  20
  -2  21  -4 2404.74 135.082   9
   2  21   5 7.51171 16.2672  20
   2  21   5 15.4541 18.3295   3
  -2  22   5 275.731 42.2295   3
  -2  22   5 172.884 28.1826  21
   2  22  -5 197.671 35.5993  29
  -2  22   4 4221.37 201.435   3
   2  22  -4 2806.28 183.051  29
  -2 -22   3 253.301 40.9195  40
   2  22  -3 261.719 51.4349  29
  -2  22   3 246.620 45.6202   2
  -2  22   3 380.089 58.8236   3
  -2  22   2 428.568 46.2968  21
  -2  22   2 441.388 64.4775   2
  -2 -22   2 444.520 53.6923  40
   2  22  -2 383.875 58.7764  44
  -2  22   1 2315.74 160.718   9
  -2  22   1 2416.29 166.547   2
   2  22   0 7807.08 360.334  44
  -2  22   0 7425.59 365.449   9
  -2  22   0 7971.09 368.726   2
   2  22   1 95.0801 28.7315   3
  -2  22  -1 99.6711 35.7598   2
  -2  22  -1 83.6770 34.6058   1
  -2  22  -2 6795.03 332.640   9
  -2  22  -2 6571.61 312.269   2
  -2  22  -3 165.210 34.1709   9
   2  22   3 137.387 30.4799   3
  -2  22  -4 1004.03 71.5721   1
   2  23  -2 3330.03 181.542   9
  -2  23   2 4097.56 190.166   2
  -2  23   1 106.780 30.3104   2
  -2  23   0 36.8699 25.9610   9
  -2  23   0 91.7245 29.8039   2
  -2  23  -1 222.462 33.4521   2
   2  23   1 213.728 33.3087   2
  -2  23  -2 377.279 42.6794   9
  -2  23  -2 345.045 41.2832   1
  -3   0  13-4.19455 23.1554  17
  -3   0  13-19.5306 31.6437   5
  -3   0  12 2270.91 179.155  43
  -3   0  12 2523.19 185.372   6
  -3   0  12 2452.02 184.150   5
  -3   0  12 2596.03 169.950  18
  -3   0  11 39.8450 45.7511  18
  -3   0  11 9.29579 36.2855  15
  -3   0  11 11.1764 43.6244  43
  -3   0  11 11.1155 48.1322   5
  -3   0  11 21.9813 49.0561   6
  -3   0  10 31872.6 1456.46   6
  -3   0  10 37724.6 1506.27   4
  -3   0  10 35109.3 1474.08  18
  -3   0  10 37429.0 1478.19  11
  -3   0  10 33220.2 1468.75  43
  -3   0  10 30077.2 1796.77  42
   3   0 -10 34682.5 1831.59  41
  -3   0   9-12.4333 50.3575  43
  -3   0   9-23.4106 45.6845   6
  -3   0   9 13.3062 45.5480   4
  -3   0   9-40.5072 75.9459  42
  -3   0   9 11.6025 45.2832  11
  -3   0   9 12.6638 47.4862  18
   3   0  -9 75.6816 91.5917  41
  -3   0   8 2162.16 200.588  43
  -3   0   8 2516.56 362.594  42
  -3   0   8 2235.15 208.517   4
  -3   0   8 2536.96 196.071  24
  -3   0   8 2361.40 209.229  16
  -3   0   8 2344.36 211.061  18
  -3   0   8 2692.63 210.995  11
  -3   0   7-19.6870 35.3446  18
  -3   0   7 45.8383 37.1359  43
  -3   0   7-10.1324 31.0281   4
  -3   0   7 9.69182 43.2598  16
  -3   0   7 29.3672 71.0845  42
  -3   0   7 8.83624 30.2530  11
  -3   0   6 44737.5 1782.47  43
  -3   0   6 43317.5 2012.53  42
  -3   0   6 47932.9 2061.19  10
  -3   0   5 23.7076 27.2340  43
  -3   0   5 40.3359 69.0413  10
  -3   0   5 18.6237 49.3884  42
   3   0  -4 38796.2 1526.14  45
  -3   0   4 39438.3 1695.86  10
  -3   0   4 38806.1 1672.70  42
   3   0  -3 16.9516 15.2367  45
  -3   0   3 55.1742 51.7287  10
  -3   0   3 34.8544 33.2835  42
  -3   0   2 10134.8 495.798  42
   3   0  -2 9237.18 410.785  45
   3   0  -1 40.4668 37.1985  46
   3   0   0 999999. 37085.9  46
  -3   0  -1-29.9197 61.0710  41
   3   0   1-9.23808 28.2880  46
  -3   0  -2 11176.3 573.597  41
   3   0   2 10705.6 565.892  46
   3   0   3 15.8935 48.6651  46
   3   0   3 48.6582 49.6627  42
  -3   0  -3 14.9399 48.5201  41
   3   0   3 14.7120 24.9076  47
  -3   0  -4 1342.84 189.294  41
   3   0   4 1030.52 177.726  42
   3   0   4 1225.58 109.872  47
   3   0   4 1026.43 173.668  46
  -3   0  -5 23.8373 57.6970  41
   3   0   5 27.9087 42.7236  42
   3   0   5-8.35858 33.8541  47
   3   0   6 754.481 96.2360   5
   3   0   6 848.625 107.215   6
   3   0   6 699.895 191.596  42
   3   0   6 917.156 105.809  34
   3   0   6 731.764 108.850  47
  -3   0  -6 563.346 156.613  41
   3   0   7 24.7218 50.0715  47
  -3   0  -7 35.4124 93.8988  41
   3   0   7-41.3966 89.6243  42
   3   0   7 20.4974 38.4400   6
   3   0   7-27.8079 61.8576  34
   3   0   7 135.432 49.8420   5
   3   0   8 10223.1 561.003  47
   3   0   8 10773.6 541.021   6
   3   0   8 10863.4 520.693   5
   3   0   8 9648.25 561.845  43
   3   0   8 9734.17 835.523  42
  -3   0  -8 10104.4 806.402  41
   3   0   9 8.13822 36.3271  17
   3   0   9 60.9138 43.9623   6
   3   0   9 15.9836 36.7076   5
   3   0   9 30.3940 46.5323  15
   3   0   9-12.9842 50.6793  43
   3   0   9 24.9983 50.6277  47
  -3   0  -9 9.65569 41.8123  31
   3   0  10 2441.88 164.623  17
   3   0  10 2647.34 165.669   5
   3   0  10 2917.19 199.887  15
  -3   0 -10 2534.58 180.999  31
   3   0  10 2364.87 200.701  43
   3   0  11 20.5950 28.4285  15
  -3  -1  13 16.5529 23.7042  17
  -3  -1  13-7.51757 27.5964   5
  -3   1  13 19.8401 28.4922   5
  -3  -1  12 22.8261 30.8919  18
  -3   1  12 12.8465 43.9787  18
  -3  -1  12 7.88134 28.3020  43
  -3   1  12 7.78662 41.2968   6
  -3  -1  12 16.0964 41.7852   6
  -3   1  12 47.5468 45.3944   5
  -3  -1  12 23.6067 43.4368   5
  -3  -1  11 154.133 66.5934   5
  -3   1  11 187.955 75.9021   5
  -3   1  11 153.613 61.9788  18
  -3  -1  11 155.444 59.7576  18
  -3  -1  11 110.853 57.8243  43
  -3   1  11 212.543 73.8747   6
  -3  -1  11 111.393 61.7428   6
  -3   1  11 172.852 59.3559  15
   3  -1 -10 981.325 240.834  41
  -3   1  10 1103.79 140.926   6
  -3  -1  10 1173.41 150.554   6
  -3  -1  10 1492.63 163.398  11
  -3  -1  10 1570.49 178.085   4
  -3  -1  10 1122.26 147.161  18
  -3   1  10 1276.04 159.862  16
  -3   1  10 1141.80 148.552  18
  -3  -1  10 1205.82 158.913  43
  -3  -1  10 1082.00 258.784  42
   3  -1  -9 189.782 116.489  41
  -3   1   9 148.540 64.7727   6
  -3  -1   9 184.909 68.9928  11
  -3   1   9 265.821 81.7846   4
  -3  -1   9 210.779 70.3241   4
  -3  -1   9 223.133 78.6578  43
  -3   1   9 268.706 77.5384  16
  -3  -1   9 121.180 123.933  42
  -3   1   9 278.767 82.6913  18
  -3  -1   9 277.392 81.1475  18
  -3  -1   8-10.3302 46.1050  11
  -3  -1   8 35.7134 40.7499   4
  -3   1   8-23.7827 53.0726   4
  -3  -1   8 22.1505 35.9662  43
  -3   1   8-11.2833 51.8189  16
  -3  -1   8 34.6860 41.5094  18
  -3   1   8 34.6521 45.0812  18
  -3  -1   7 21102.3 916.868  43
  -3  -1   7 20056.9 917.351  18
  -3   1   7 20308.1 917.273  18
  -3   1   7 20485.4 911.116  16
  -3   1   7 21287.6 926.832   4
  -3  -1   7 21654.7 929.742   4
  -3  -1   7 19412.0 1154.08  42
  -3  -1   7 21251.8 893.149  24
  -3  -1   7 20697.2 905.729  11
  -3  -1   6 11504.2 722.811  42
  -3  -1   6 11690.3 730.626  10
  -3  -1   6 11383.3 537.247  43
  -3  -1   5 53881.0 2338.01  42
  -3  -1   5 55131.2 2142.12  43
  -3  -1   5 58066.1 2369.94  10
  -3  -1   4 26112.6 1122.14  42
  -3  -1   4 25743.8 1140.82  10
   3  -1  -4 23387.8 932.367  45
  -3  -1   3 53504.9 2028.69  42
  -3  -1   3 50582.5 2052.42  10
   3   1  -3 49859.3 1934.87  45
   3  -1  -3 48884.0 1861.33  45
  -3  -1   2 4069.62 256.703  42
  -3  -1   2 3326.09 269.351  10
   3   1  -2 3351.67 201.009  45
  -3  -1   1 131183. 5399.53  41
  -3  -1   1 134866. 5427.07  10
   3   1  -1 147555. 5359.05  45
   3  -1  -1 152741. 5403.52  46
   3  -1   0 221026. 8706.90  46
  -3  -1   0 244617. 8724.05  41
   3  -1   1 6518.25 367.327  46
  -3  -1  -1 6174.67 366.331  41
  -3   1  -1 6501.23 271.247  48
  -3  -1  -2 21124.5 966.790  41
   3  -1   2 21690.0 972.426  46
   3  -1   3 190.726 71.0870  46
   3  -1   3 132.409 33.4739  47
  -3  -1  -3 90.2447 58.8849  41
   3  -1   3 97.3800 55.7490  42
   3  -1   4 31798.9 1469.77  46
   3  -1   4 31308.5 1474.36  42
   3  -1   4 30630.0 1256.47  47
  -3  -1  -4 32542.6 1441.00  41
   3  -1   5 8405.35 435.823  47
   3  -1   5 8369.05 631.182  42
  -3  -1  -5 9460.20 613.654  41
   3   1   6 5141.50 289.469   5
   3   1   6 4863.92 294.917   6
   3  -1   6 4458.79 273.236   5
   3  -1   6 4723.97 289.755   6
   3  -1   6 5382.31 318.588  47
  -3  -1  -6 4824.34 464.629  41
   3  -1   6 5417.77 519.799  42
  -3   1  -6 5250.31 287.332  36
   3   1   6 4116.20 271.648  34
   3  -1   6 4522.10 278.472  34
   3  -1   7 28918.1 1592.05  42
  -3  -1  -7 26331.0 1488.59  41
   3  -1   7 29231.5 1194.97   6
   3   1   7 29351.2 1199.36   6
   3  -1   7 28881.7 1169.17   5
   3   1   7 28538.3 1176.36   5
   3  -1   7 28822.4 1220.77  47
   3  -1   7 26032.4 1165.08  34
   3   1   7 25165.6 1161.62  34
   3  -1   8 8281.89 461.273  34
  -3   1  -8 9485.09 475.037  30
   3   1   8 9244.76 483.654  15
   3  -1   8 8399.56 506.900  43
   3   1   8 9861.56 499.510   6
   3   1   8 9230.44 470.286   5
   3  -1   8 10167.3 501.186   6
   3  -1   8 9157.51 462.072   5
  -3  -1  -8 7748.09 706.956  41
   3  -1   8 7568.04 734.511  42
   3  -1   8 8736.13 505.111  47
   3   1   8 9120.62 465.876  17
   3  -1   9 11105.3 550.595  15
   3   1   9 11480.9 554.855  15
   3  -1   9 10162.0 574.029  43
   3  -1   9 10991.4 522.160  17
   3   1   9 10877.7 524.144  17
   3  -1   9 11779.8 558.609   6
   3  -1   9 10982.1 518.178   5
   3   1   9 11221.8 529.656   5
   3  -1   9 9811.48 561.198  47
  -3  -1  -9 10711.1 532.099  31
  -3   1  -9 11764.2 559.419  31
  -3   1  -9 10649.8 521.545  30
   3  -1  10 6704.20 333.561  17
   3   1  10 6500.80 335.840  17
   3   1  10 7266.33 344.429   5
   3  -1  10 5854.43 373.785  43
  -3   1 -10 7750.14 374.893  31
  -3  -1 -10 6859.96 344.194  31
   3   1  10 7284.73 374.294  15
   3  -1  10 7647.51 379.172  15
  -3  -1 -11 1611.93 126.390  27
   3  -1  11 1406.68 108.266  15
   3   1  11 1274.20 104.500  15
  -3  -2  13 856.973 76.4802  17
  -3  -2  13 892.348 72.1648   5
  -3   2  13 1003.82 81.1307   5
  -3  -2  13 836.995 76.8213   6
  -3  -2  12 1511.13 115.932  18
  -3   2  12 1615.57 135.795  18
  -3   2  12 1435.66 135.417  43
  -3  -2  12 1505.27 136.993  43
  -3  -2  12 1781.19 151.482   6
  -3  -2  12 1418.33 134.344   5
  -3   2  12 1588.23 138.500   6
  -3   2  12 1652.90 143.435   5
  -3  -2  11 14281.7 660.135  16
  -3   2  11 13259.7 624.330  18
  -3  -2  11 11659.8 594.857  18
  -3   2  11 12825.9 629.533  43
  -3  -2  11 12076.0 618.430  43
  -3  -2  11 12139.8 622.729   6
  -3   2  11 13525.7 626.927   6
  -3   2  11 13372.1 634.568   5
  -3  -2  11 12140.3 621.515   5
  -3   2  10 8486.73 491.214   6
  -3  -2  10 8333.53 500.249   6
  -3  -2  10 10209.4 535.170   4
  -3   2  10 9624.70 486.747  15
  -3   2  10 9684.75 517.674  18
  -3   2  10 10395.4 532.145  16
  -3  -2  10 9301.62 507.343  18
  -3  -2  10 10286.2 541.729  16
  -3   2  10 8399.19 502.950  43
  -3  -2  10 9380.94 516.653  43
  -3   2  10 8767.17 773.004  42
  -3  -2  10 7997.10 745.417  42
   3  -2 -10 9642.71 784.758  41
   3   2 -10 8941.87 746.087  41
  -3  -2   9 1252.96 167.391  16
  -3   2   9 1112.76 149.979  18
  -3  -2   9 1191.54 152.289  18
  -3   2   9 1159.22 148.653  16
  -3   2   9 1004.72 133.579   6
  -3  -2   9 1118.15 277.154  42
  -3   2   9 1450.68 296.128  42
  -3  -2   9 1330.70 151.289  11
  -3   2   9 1269.70 149.034  11
  -3  -2   9 1697.46 181.761   4
  -3   2   9 1369.62 167.860   4
   3  -2  -9 1284.11 262.538  41
   3   2  -9 1072.28 244.420  41
  -3   2   9 1121.15 148.572  43
  -3  -2   9 1345.35 160.664  43
  -3  -2   8 109.006 60.1009  16
  -3   2   8 131.989 53.2697  16
  -3   2   8 11.4756 41.2300  18
  -3  -2   8 23.1499 41.5864  18
  -3  -2   8 95.2499 61.8295   4
  -3   2   8 65.7299 43.1532  24
  -3   2   8 48.6871 38.0377   6
  -3  -2   8-10.9697 55.7182  43
  -3   2   8 99.3637 56.0770  43
  -3   2   8 35.6386 102.078  42
  -3  -2   8-35.4175 108.448  42
  -3  -2   8 41.1766 47.3029  11
  -3   2   8 82.7851 51.3564  11
  -3  -2   7 4241.62 275.811   4
  -3   2   7 3907.22 256.970  43
  -3  -2   7 3805.12 253.569  43
  -3   2   7 3225.41 376.445  42
  -3  -2   7 3799.12 402.377  42
  -3   2   7 3905.58 247.953  25
  -3  -2   7 3886.26 245.469  24
  -3   2   7 3878.77 245.788  24
  -3  -2   7 4099.52 271.614  16
  -3   2   7 3990.82 266.120  18
  -3  -2   7 3552.16 260.337  18
  -3   2   7 3848.13 258.544  16
  -3  -2   7 3895.83 254.191  11
  -3   2   7 4027.29 259.381  11
  -3   2   6 3966.75 248.098  43
  -3  -2   6 4362.39 255.806  43
  -3   2   6 4128.54 386.826  42
  -3  -2   6 3920.72 380.223  42
  -3   2   6 4662.30 410.504  10
  -3  -2   6 4742.52 416.936  10
  -3   2   5 5739.88 295.163  43
  -3  -2   5 5662.82 293.159  43
  -3   2   5 5825.89 421.210  42
  -3  -2   5 5555.82 416.762  42
  -3  -2   5 5964.36 437.203  10
  -3   2   5 5387.42 429.069  10
  -3   2   4 2291.31 228.877  42
  -3  -2   4 2590.49 242.079  42
  -3  -2   4 2818.13 263.132  10
  -3   2   4 2774.73 260.712  10
   3   2  -3 16112.8 720.666  45
  -3   2   3 16699.3 774.616  42
  -3  -2   3 17149.4 782.594  42
  -3   2   3 15987.2 791.524  10
  -3  -2   3 14654.6 780.524  10
   3   2  -2 928.216 103.793  45
  -3  -2   2 1252.76 149.754  10
  -3   2   2 1127.27 141.189  10
   3  -2  -1 39624.0 1503.12  46
   3   2  -1 38369.3 1497.07  46
   3   2  -1 37500.2 1476.54  45
  -3   2   1 35984.1 1507.54  41
  -3  -2   1 34782.7 1507.43  41
  -3   2   1 36840.8 1540.08  10
  -3  -2   1 34274.3 1529.59  10
   3   2   0 304970. 11859.8  46
   3  -2   0 305761. 11859.7  46
  -3  -2   0 334288. 11875.3  41
  -3   2   0 326333. 11877.2  41
  -3   2   0 323620. 11785.3  48
   3   2   0 313537. 11761.7  48
   3   2   1 6009.05 340.886  46
   3  -2   1 6148.94 340.133  46
  -3  -2  -1 5670.03 341.588  41
  -3   2  -1 5261.08 336.722  41
  -3   2  -1 5683.64 268.776  48
  -3   2  -2 6521.05 389.509  41
  -3  -2  -2 6264.96 385.596  41
   3  -2   2 6027.89 380.632  46
   3   2   2 6067.61 381.707  46
   3   2   3 81.7645 58.9059  46
   3  -2   3 192.434 71.7325  46
   3   2   3 99.9691 57.2359  42
   3  -2   3 278.458 85.1689  42
   3  -2   3 123.696 32.9323  47
   3   2   3 141.279 34.4471  47
  -3   2  -3 106.666 64.0641  41
  -3  -2  -3 106.162 61.6138  41
   3   2   4 10036.9 636.289  46
   3  -2   4 9893.60 625.483  46
   3  -2   4 9498.40 460.254  47
   3   2   4 10296.4 468.104  47
  -3   2  -4 9571.01 606.407  41
  -3  -2  -4 10360.3 615.942  41
   3   2   4 9935.69 634.944  42
   3  -2   4 9937.15 633.305  42
   3   2   5 4657.54 443.992  42
  -3  -2  -5 4659.90 410.263  41
  -3   2  -5 4545.84 404.188  41
   3  -2   5 4463.91 428.811  42
   3   2   5 4415.84 274.505  47
   3  -2   5 4524.32 275.106  47
   3  -2   6 519.641 83.9877  34
   3   2   6 479.343 80.6313  34
   3   2   6 744.248 101.937   6
   3  -2   6 661.946 96.2357   6
   3   2   6 702.848 93.7250   5
   3   2   6 651.750 107.086  47
   3  -2   6 533.573 95.3524  47
  -3  -2  -6 679.948 170.799  41
  -3   2  -6 625.427 165.893  41
   3   2   6 628.007 87.1707  18
  -3   2  -6 468.983 81.1192  36
  -3   2  -6 721.032 94.6496  38
   3   2   6 751.542 194.977  42
   3  -2   6 738.612 195.412  42
   3  -2   7 2850.63 215.167  34
   3  -2   7 3298.10 235.888   6
   3  -2   7 3082.09 215.429   5
   3   2   7 3165.34 228.002   5
   3   2   7 3072.90 234.896   6
   3   2   7 2997.81 228.158  15
  -3   2  -7 2855.27 212.897  38
  -3   2  -7 3298.20 227.665  36
   3  -2   7 3165.55 249.096  47
   3   2   7 3078.11 251.593  47
  -3  -2  -7 2525.79 365.966  41
  -3   2  -7 2614.21 374.203  41
   3   2   7 2652.10 402.878  42
   3  -2   7 3023.60 426.213  42
   3   2   7 3339.42 218.566  18
  -3   2  -8 14995.0 665.459  36
   3   2   8 14260.7 664.247  17
   3   2   8 13922.9 678.306  15
   3   2   8 13890.5 716.780  43
   3  -2   8 13216.3 709.581  43
   3  -2   8 14208.8 711.641  47
   3   2   8 14026.5 715.204  47
   3  -2   8 15563.8 697.232   6
   3  -2   8 14912.4 657.495   5
   3   2   8 14556.5 672.377   5
   3   2   8 15231.6 697.900   6
  -3  -2  -8 12303.1 947.245  41
  -3   2  -8 13728.5 976.305  41
   3   2   8 12196.0 989.872  42
   3  -2   8 14292.6 1042.92  42
   3  -2   8 13249.2 657.314  34
   3   2   8 14471.2 701.577  33
   3   2   9 281.126 74.9356  15
   3  -2   9 500.751 86.0899   6
   3  -2   9 326.262 67.0455  17
   3   2   9 369.513 70.7202  17
   3   2   9 349.223 88.4691  43
   3  -2   9 333.012 87.6272  43
  -3  -2  -9 319.843 67.2841  31
  -3   2  -9 393.331 78.5785  30
  -3   2  -9 465.556 93.3196  31
   3  -2   9 363.851 64.3456   5
   3   2   9 398.552 77.4314   5
   3   2  10 296.201 60.3433   5
   3  -2  10 243.726 47.5678  17
   3   2  10 236.831 48.9313  17
   3   2  10 288.894 66.2466  15
   3  -2  10 362.473 72.5066  15
   3  -2  10 256.605 71.4799  43
   3   2  10 138.671 59.4670  43
  -3   2 -10 267.623 66.3558  31
  -3   2 -11 310.233 46.6315  31
   3  -2  11 392.594 55.4494  15
   3   2  11 408.799 59.0518  15
  -3  -2 -11 454.710 71.1563  27
  -3   2 -11 411.159 69.3165  27
  -3   3  13 4257.17 204.828   5
  -3  -3  13 3817.01 190.435   5
  -3  -3  13 4074.99 203.235  17
  -3   3  12 463.100 78.0438   5
  -3  -3  12 427.487 74.5329   5
  -3  -3  12 274.601 59.2228  43
  -3   3  12 229.354 55.0295  43
  -3   3  12 343.352 68.8455  18
  -3   3  11 282.927 75.9583  18
  -3  -3  11 391.631 75.2815  18
  -3  -3  11 337.777 86.3653  16
  -3   3  11 313.333 74.4256   6
  -3  -3  11 385.601 83.7791  43
  -3   3  11 266.866 76.7332  43
  -3  -3  10 19399.3 848.698   4
  -3  -3  10 15191.9 1093.19  42
  -3   3  10 17161.8 1143.52  42
   3  -3 -10 18612.6 1148.76  41
   3   3 -10 17827.4 1115.12  41
  -3   3  10 16777.7 803.907   6
  -3   3  10 17826.5 827.969  18
  -3  -3  10 17044.9 811.229  18
  -3  -3  10 17611.3 846.228  16
  -3   3  10 17639.3 791.389  15
  -3  -3  10 16927.2 822.799  43
  -3   3  10 17400.1 830.083  43
  -3  -3   9 16186.3 728.111  11
  -3   3   9 14486.9 686.664  15
  -3   3   9 13749.3 698.948   6
  -3  -3   9 15227.8 738.662   4
  -3   3   9 16137.0 728.967  11
  -3   3   9 15084.2 732.414  43
  -3  -3   9 14728.5 729.596  43
   3  -3  -9 16316.4 1027.22  41
  -3   3   9 13714.1 1002.63  42
   3   3  -9 15385.7 999.664  41
  -3  -3   9 13539.8 1003.91  42
  -3  -3   9 15654.9 754.456  16
  -3  -3   9 13752.4 718.099  18
  -3   3   9 15314.1 727.267  16
  -3   3   9 14201.1 726.123  18
  -3   3   8 9968.52 545.829  18
  -3   3   8 10221.2 539.964  16
  -3  -3   8 9937.48 555.371  16
  -3  -3   8 10355.5 555.778  18
  -3   3   8 9655.86 519.776   6
  -3  -3   8 10848.8 560.245   4
  -3   3   8 12067.3 545.669  19
  -3  -3   8 10311.4 533.843  11
  -3   3   8 10799.8 542.832  11
  -3   3   8 12045.3 542.262  24
  -3   3   8 10240.9 542.341  43
  -3  -3   8 11120.1 552.551  43
  -3  -3   8 10600.1 790.982  42
  -3   3   8 10083.7 778.071  42
  -3   3   7 20511.6 947.548  18
  -3   3   7 21792.3 942.858  16
  -3   3   7 21786.2 944.866  43
  -3  -3   7 21820.0 945.922  43
  -3  -3   7 21318.1 959.644   4
  -3   3   7 20888.7 949.629   4
  -3   3   7 22422.4 1206.26  42
  -3  -3   7 21029.0 1185.43  42
  -3   3   7 21928.6 940.876  11
  -3  -3   7 22092.5 940.631  11
  -3   3   7 22610.5 937.436  25
  -3  -3   7 22411.7 930.957  24
  -3   3   7 22719.6 933.639  24
  -3   3   7 19382.6 915.144   6
  -3   3   7 23712.2 944.937  19
  -3   3   6 2875.00 312.876  42
  -3  -3   6 2859.43 315.551  42
  -3   3   6 2655.87 192.927  43
  -3  -3   6 2864.21 198.651  43
  -3   3   6 2976.79 323.990  10
  -3  -3   6 3714.90 354.267  10
  -3   3   5 13294.5 713.895  42
  -3  -3   5 12110.4 696.781  42
  -3   3   5 12265.3 545.951  43
  -3  -3   5 11710.5 541.906  43
  -3   3   5 13865.4 746.250  10
  -3  -3   5 12620.1 719.075  10
  -3   3   4 29514.0 1338.60  10
  -3  -3   4 29107.7 1338.47  10
  -3  -3   4 30002.2 1327.94  42
  -3   3   4 29921.6 1323.62  42
   3   3  -3 3900.03 267.572  45
  -3  -3   3 3964.27 302.790  10
  -3   3   3 4111.74 307.173  10
  -3  -3   3 4002.35 288.625  42
  -3   3   3 4497.36 296.146  42
   3   3  -2 25008.1 1050.09  45
  -3   3   2 25052.0 1098.37  10
  -3  -3   2 23700.6 1090.04  10
   3  -3  -1 8569.71 429.376  46
   3   3  -1 8644.06 430.214  45
   3   3  -1 8721.31 430.411  46
  -3  -3   1 7986.96 459.633  10
  -3   3   1 8368.45 465.644  10
  -3  -3   1 7788.36 435.044  41
  -3   3   1 8227.82 438.088  41
  -3  -3   0 116.442 49.1575  41
  -3   3   0 289.474 64.7246  41
   3   3   0 225.851 37.6708  48
  -3   3   0 224.447 43.4999  48
   3   3   0 273.305 62.3811  45
   3   3   0 143.121 48.0481  46
  -3  -3  -1 70226.7 2867.52  41
  -3   3  -1 70341.5 2868.11  41
  -3   3  -1 73657.3 2798.37  48
   3   3   1 77337.8 2867.88  46
   3  -3   1 74120.0 2859.31  46
   3   3   2 3161.39 253.852  46
   3  -3   2 3215.02 254.643  46
  -3   3  -2 3134.73 254.488  41
  -3  -3  -2 2999.63 244.526  41
  -3  -3  -3 523.244 112.192  41
  -3   3  -3 526.547 111.627  41
   3  -3   3 423.939 103.232  46
   3   3   3 453.563 109.314  46
   3   3   3 746.773 74.8847  47
   3  -3   3 463.063 61.0825  47
   3   3   3 359.080 104.866  42
   3  -3   3 632.488 122.409  42
   3  -3   4 35700.4 1443.97  47
   3   3   4 36420.8 1448.93  47
   3   3   4 35577.0 1668.02  42
   3  -3   4 38123.0 1679.18  42
  -3   3  -4 36472.0 1627.01  41
  -3  -3  -4 36166.6 1633.30  41
   3   3   5 146.349 95.3836  42
   3  -3   5 113.899 87.5432  42
   3   3   5 192.304 49.4072  34
  -3   3  -5 170.533 87.8238  41
  -3  -3  -5 338.274 114.284  41
   3   3   5 263.701 63.6156  47
   3  -3   5 195.769 55.0875  47
   3   3   5 294.764 60.8884   6
  -3   3  -6 10011.3 515.792  36
  -3   3  -6 10707.2 521.322  38
   3  -3   6 10578.3 506.320  34
   3   3   6 11373.9 536.112   6
   3  -3   6 10193.7 515.936   6
   3   3   6 10714.9 520.112   5
   3   3   6 10482.1 521.705  15
   3  -3   6 10872.3 801.541  42
  -3  -3  -6 10720.0 738.039  41
   3   3   6 10408.3 792.449  42
  -3   3  -6 9848.61 719.258  41
  -3   3  -6 10353.4 510.381  39
   3  -3   6 10890.5 543.943  47
   3   3   6 10905.5 551.260  47
   3   3   6 11382.1 515.348  18
   3   3   6 10025.8 505.635  17
  -3  -3  -7 9139.23 744.339  41
  -3   3  -7 8663.99 739.807  41
   3   3   7 10507.3 846.080  42
   3  -3   7 9287.63 810.958  42
   3   3   7 10102.7 563.675  47
   3  -3   7 10716.7 564.794  47
   3   3   7 11842.7 531.302  18
  -3   3  -7 10944.4 541.102  36
  -3   3  -7 11023.1 533.532  38
   3  -3   7 10173.2 521.890  34
   3   3   7 10187.5 569.170  43
   3  -3   7 11275.8 581.669  43
   3   3   7 10994.0 552.393   6
   3   3   7 11030.6 536.432   5
   3  -3   7 10928.0 542.699   6
   3   3   7 10778.3 541.653  15
   3   3   7 10619.9 526.622  17
  -3   3  -8 38.4480 83.2438  41
  -3  -3  -8 38.1847 82.6740  41
  -3   3  -8 9.21368 38.6428  38
  -3   3  -8 58.3211 43.3962  36
   3   3   8 36.1521 52.1892  33
   3  -3   8 45.7157 48.4981  34
   3  -3   8 41.0353 57.3552  43
   3   3   8 55.9434 54.5959  43
   3   3   8 42.7742 51.7782  15
   3  -3   8 39.3627 49.2124  47
   3   3   8 67.3619 60.1385  47
   3   3   8 90.1678 109.129  42
   3  -3   8 44.1021 82.6931  42
   3   3   8-9.27255 40.1638  17
   3   3   8 38.9694 45.9809   5
   3  -3   8 10.5356 36.0807   6
   3   3   9 148.580 64.4543  15
   3  -3   9 142.024 56.2753   6
   3   3   9 146.571 52.2960  17
   3   3   9 68.8044 49.4212   5
   3   3   9 89.5353 60.4806  43
   3  -3   9 37.7663 54.6507  43
  -3   3  -9 104.707 52.6880  30
  -3   3  -9 140.362 59.7256  31
   3   3  10 7037.15 340.885   5
   3   3  10 6501.65 327.844  17
  -3   3 -10 6949.06 341.415  30
  -3   3 -10 7239.35 368.607  31
   3   3  10 5654.03 361.486  43
   3  -3  10 6375.00 371.584  43
   3  -3  10 7115.21 361.972  15
   3   3  10 6611.62 356.449  15
   3  -3  11 2578.97 151.136  15
   3   3  11 2302.49 147.744  15
  -3   3 -11 2459.28 158.439  27
  -3  -3 -11 2649.36 166.030  27
  -3  -3 -11 2128.27 137.120  32
  -3   3 -11 2195.02 141.338  31
  -3  -4  13 335.676 44.0439  17
  -3   4  12 11052.8 522.978  43
  -3  -4  12 11169.5 520.407  43
  -3  -4  12 11373.9 522.302   5
  -3   4  12 12154.1 525.617  18
  -3  -4  11 1089.81 129.976  43
  -3   4  11 1124.76 134.165  43
  -3  -4  11 1031.47 112.202  18
  -3  -4  11 1247.67 144.927  16
  -3   4  11 1264.29 137.777  17
  -3   4  11 1222.86 136.470  18
  -3   4  11 1064.77 125.607   6
  -3   4  10 5883.72 346.473   6
  -3   4  10 5171.60 346.939   5
  -3  -4  10 4336.17 536.826  42
  -3   4  10 4562.67 549.712  42
   3  -4 -10 5639.72 573.077  41
   3   4 -10 4649.93 523.603  41
  -3  -4  10 6203.81 370.100   4
  -3   4  10 5759.36 332.147  15
  -3  -4  10 5391.38 340.808  18
  -3   4  10 6109.75 365.873  18
  -3  -4  10 5742.54 371.687  16
  -3   4  10 5635.39 360.524  43
  -3  -4  10 5476.13 355.818  43
  -3   4   9 8748.81 470.735   6
  -3  -4   9 8367.08 489.805   4
  -3   4   9 9274.23 511.846   4
  -3   4   9 8197.81 477.118   5
   3  -4  -9 9398.43 740.408  41
   3   4  -9 7195.51 667.892  41
  -3  -4   9 8398.39 732.782  42
  -3   4   9 8608.69 744.408  42
  -3   4   9 8997.22 460.782  15
  -3   4   9 9398.34 488.343  11
  -3  -4   9 9625.33 494.055  11
  -3   4   9 8828.43 492.477  43
  -3  -4   9 9072.64 494.855  43
  -3  -4   9 9254.45 515.360  16
  -3   4   9 9479.94 495.386  16
  -3   4   9 8793.27 498.118  18
  -3  -4   9 8521.89 486.360  18
  -3   4   8 824.893 111.277  19
  -3  -4   8 455.262 88.2655  11
  -3   4   8 585.706 100.173  11
  -3   4   8 764.124 114.716  18
  -3  -4   8 620.646 105.453  18
  -3   4   8 519.656 88.3884   6
  -3   4   8 816.225 120.230   4
  -3  -4   8 825.978 119.964   4
  -3  -4   8 387.768 154.571  42
  -3   4   8 355.620 155.898  42
  -3  -4   8 822.944 125.360  16
  -3   4   8 700.558 107.163  16
  -3   4   8 682.588 94.2162  15
  -3   4   8 745.537 110.839  43
  -3  -4   8 630.069 105.376  43
  -3   4   8 855.198 109.446  24
  -3   4   7 6206.96 336.788  25
  -3   4   7 5765.01 325.910  24
  -3   4   7 5547.14 332.399  16
  -3   4   7 5218.45 315.410   6
  -3   4   7 5965.95 339.555  43
  -3  -4   7 5867.74 338.706  43
  -3   4   7 6316.82 354.536   4
  -3  -4   7 5561.00 345.259   4
  -3   4   7 6298.92 527.445  42
  -3  -4   7 5354.32 500.454  42
  -3   4   7 6530.34 348.541  19
  -3   4   7 5971.66 337.099  11
  -3  -4   7 5701.62 332.397  11
  -3   4   6 983.045 182.070  42
  -3  -4   6 1073.84 193.702  42
  -3   4   6 1109.70 112.352  43
  -3  -4   6 977.035 105.839  43
  -3   4   6 1162.23 198.655  10
  -3  -4   6 1019.37 190.411  10
  -3   4   5 2095.57 234.297  42
  -3  -4   5 2102.18 236.582  42
  -3   4   5 2116.77 146.041  43
  -3  -4   5 1728.75 135.457  43
  -3  -4   5 1840.80 234.355  10
  -3   4   5 2132.03 247.027  10
  -3   4   4 924.701 150.869  10
  -3  -4   4 972.394 153.760  10
  -3  -4   4 1302.05 164.509  42
  -3   4   4 1013.09 148.984  42
   3   4  -3 23697.4 1037.25  45
  -3   4   3 22258.3 1049.81  10
  -3  -4   3 21571.1 1046.03  10
  -3   4   3 24567.6 1039.32  42
  -3  -4   3 23215.8 1031.62  42
   3   4  -2 13964.7 668.168  45
  -3   4   2 14633.1 696.576  10
  -3  -4   2 13157.7 678.355  10
   3   4  -1 35512.4 1448.43  45
   3  -4  -1 35513.0 1431.16  46
   3   4  -1 33831.8 1419.10  46
  -3  -4   1 33196.6 1462.83  10
  -3   4   1 36803.2 1477.74  10
  -3  -4   0 30448.5 1277.43  41
  -3   4   0 32140.6 1289.41  41
   3   4   0 29008.4 1222.91  48
  -3   4   0 29593.8 1243.82  48
   3  -4   0 30795.6 1267.09  46
   3   4   0 31312.1 1291.74  45
   3   4   0 32615.5 1273.35  46
  -3  -4  -1 335.179 74.2801  41
  -3   4  -1 562.661 94.2848  41
   3  -4   1 452.027 78.7903  46
   3   4   1 345.926 75.0103  46
  -3   4  -1 484.002 73.3437  48
   3  -4   2 66972.3 2591.72  46
   3   4   2 67996.6 2601.49  46
  -3  -4  -2 62547.4 2582.19  41
  -3   4  -2 60896.4 2583.60  41
   3   4   3 7197.91 349.124  47
   3  -4   3 7211.67 345.893  47
   3   4   3 7597.00 487.423  46
   3  -4   3 6786.33 463.008  46
  -3  -4  -3 7873.70 479.909  41
  -3   4  -3 7328.57 470.867  41
   3   4   3 7850.85 497.317  42
   3  -4   3 7546.65 485.639  42
  -3  -4  -4 55453.6 2340.98  41
  -3   4  -4 53350.1 2336.92  41
   3   4   4 55346.4 2153.17  47
   3  -4   4 55305.7 2147.83  47
   3  -4   4 54123.3 2383.18  42
   3   4   4 56894.7 2403.46  42
   3   4   5 1078.89 216.559  42
   3  -4   5 984.160 207.071  42
   3  -4   5 1118.22 107.855  34
   3   4   5 1210.81 122.153   6
   3   4   5 1027.04 110.660   5
   3   4   5 1633.18 138.511  15
  -3   4  -5 1073.72 113.995  39
  -3  -4  -5 1299.04 207.788  41
  -3   4  -5 762.484 171.146  41
  -3   4  -5 842.495 108.421  36
  -3   4  -5 1067.50 117.528  38
   3   4   5 1196.96 126.396  47
   3  -4   5 1017.55 115.039  47
   3   4   5 1168.11 115.605  18
   3   4   6 1818.43 303.974  42
   3  -4   6 1536.44 285.370  42
  -3   4  -6 1610.91 151.613  39
  -3   4  -6 1591.56 264.978  41
  -3  -4  -6 1455.23 245.942  41
   3   4   6 1864.02 157.726  18
  -3   4  -6 1667.62 159.100  36
  -3   4  -6 1548.08 152.799  38
   3  -4   6 1753.43 148.173  34
   3   4   6 1628.82 151.423   5
   3   4   6 1529.40 151.919   6
   3  -4   6 1571.96 149.205   6
   3   4   6 1545.22 153.456  15
   3   4   6 1541.83 164.324  47
   3  -4   6 1870.82 172.419  47
   3   4   6 1602.30 148.627  17
   3   4   7 42.8940 65.6679  42
   3  -4   7 82.8482 89.6830  42
   3  -4   7 12.3251 49.9250  47
   3   4   7 25.6716 51.9933  47
   3   4   7 31.4897 44.0121  15
  -3   4  -7-10.1190 40.9913  38
  -3   4  -7 10.5322 41.1132  36
   3   4   7 11.9826 44.9384  33
   3  -4   7 17.8019 40.8849  34
   3   4   7-9.72372 45.8864   5
   3   4   7 26.8088 50.2692  43
   3  -4   7 25.8548 52.3642  43
  -3   4  -7 35.0024 65.6297  41
  -3  -4  -7 34.5865 52.9518  41
   3   4   7-10.7521 38.6094   6
   3  -4   7 9.97855 37.4253   6
   3   4   7 207.192 76.7844  18
   3   4   7 74.5803 40.3727  17
   3   4   8 224.514 128.808  42
   3  -4   8 130.586 105.616  42
  -3   4  -8 300.899 146.980  41
  -3  -4  -8 223.638 121.263  41
  -3   4  -8 238.456 67.7375  36
  -3   4  -8 197.312 63.6067  38
   3  -4   8 213.466 61.3363  34
   3   4   8 145.107 61.8353  33
   3   4   8 470.581 90.7183  15
   3   4   8 137.042 57.5344   5
   3   4   8 236.493 78.5922  43
   3  -4   8 175.239 71.8620  43
   3  -4   8 193.909 71.7314  47
   3   4   8 160.764 72.8819  47
   3  -4   8 204.691 64.0663   6
   3   4   8 176.460 58.2194  17
   3   4   9 184.261 53.2494  17
  -3   4  -9 206.301 66.8837  31
  -3   4  -9 217.593 68.9380  30
   3   4   9 222.630 64.6272   5
   3  -4   9 158.536 57.9992  43
   3   4   9 137.250 57.7620  43
  -3   4  -9 283.504 65.5018  36
   3   4   9 271.999 69.3506  19
   3  -4   9 197.757 58.0228   6
   3   4   9 145.456 58.8944  15
   3  -4  10 1109.45 127.964  43
   3   4  10 1092.40 127.836  43
   3   4  10 1468.32 123.696   5
  -3   4 -10 1433.18 137.335  31
  -3   4 -10 1357.26 123.909  30
   3  -4  10 1568.50 135.014  15
   3   4  10 1293.40 127.169  15
   3   4  10 1421.05 114.330  17
  -3  -4 -11 3391.09 189.483  27
   3  -4  11 3161.20 175.516  15
  -3   4 -11 2998.19 175.865  31
  -3  -5  13 4443.32 216.782  17
  -3   5  13 4698.80 219.603  17
  -3  -5  13 5253.72 225.941   6
   3   5 -13 4895.75 224.559  31
  -3  -5  12 7.03287 32.3001   6
  -3   5  12 94.3972 56.9947  18
  -3   5  12-19.9672 33.7940  17
  -3  -5  12-17.7312 31.3442  43
  -3  -5  12-18.2935 32.3382   5
  -3  -5  11 892.892 120.636   6
  -3   5  11 804.170 108.617   5
  -3   5  11 765.026 105.018  43
  -3  -5  11 672.971 98.0004  43
  -3   5  11 658.134 102.921  17
  -3   5  11 732.342 105.198  18
  -3  -5  11 877.185 123.558  16
   3   5 -10 8661.94 438.100  38
  -3   5  10 8235.36 430.938   6
  -3   5  10 7265.02 432.217   5
  -3   5  10 7537.09 409.171  15
  -3  -5  10 8914.91 457.351   4
  -3   5  10 7891.85 446.276  43
  -3  -5  10 7466.39 435.594  43
  -3  -5  10 7130.62 415.417  18
  -3   5  10 7236.25 434.697  18
  -3   5  10 7834.05 438.715  17
  -3  -5  10 8240.97 467.175  16
  -3  -5   9 20553.7 971.380  16
  -3  -5   9 20262.3 942.697  18
  -3   5   9 20559.7 952.331  18
  -3   5   9 18859.4 928.372   5
  -3   5   9 20846.2 925.082   6
  -3  -5   9 21695.5 959.591   4
  -3  -5   9 23005.3 952.143  11
  -3   5   9 23047.1 948.552  11
  -3   5   9 20497.9 909.908  15
  -3  -5   9 20727.4 947.484  43
  -3   5   9 21037.9 950.257  43
   3   5  -9 19053.1 1188.05  41
  -3  -5   9 20406.4 1262.88  42
  -3   5   9 20119.9 1256.96  42
   3  -5  -9 22058.5 1251.23  41
  -3  -5   8 5907.03 596.360  42
  -3   5   8 8944.38 695.100  42
   3  -5  -8 8608.88 660.144  41
   3   5  -8 7921.54 639.797  41
  -3   5   8 7756.85 412.043  15
  -3   5   8 7128.49 438.793  18
  -3  -5   8 8063.36 463.617  16
  -3   5   8 8520.59 443.111  16
  -3  -5   8 8232.43 453.559  18
  -3   5   8 7830.90 423.306   6
  -3  -5   8 8424.67 449.307  43
  -3   5   8 7749.58 439.100  43
  -3   5   8 8291.16 436.262  11
  -3  -5   8 7969.27 433.403  11
  -3   5   8 8875.00 457.274  19
  -3   5   8 8095.92 454.421   4
  -3   5   8 7435.43 431.195   5
  -3  -5   8 8299.65 456.227   4
  -3   5   8 8528.46 433.129  24
  -3  -5   7 45634.7 2129.58  42
  -3   5   7 47927.4 2146.25  42
  -3   5   7 49247.1 1852.01  19
  -3  -5   7 44803.3 1800.72  40
   3   5  -7 47418.3 1840.31  39
  -3   5   7 45388.7 1799.12  15
  -3   5   7 47827.4 1830.17  25
  -3   5   7 46030.7 1818.57  24
  -3   5   7 44990.6 1823.98  16
  -3   5   7 45323.1 1821.31  11
  -3  -5   7 45792.4 1825.64  11
  -3  -5   7 44427.7 1844.32   4
  -3   5   7 44392.7 1840.42   4
  -3   5   7 45948.0 1834.57  43
  -3  -5   7 44913.1 1832.46  43
  -3   5   7 42825.4 1807.11   6
  -3   5   6 874.879 98.9786  43
  -3  -5   6 849.746 99.3552  43
  -3  -5   6 790.415 169.051  42
  -3   5   6 1008.41 182.864  42
  -3   5   6 686.378 160.190  10
  -3  -5   6 1072.33 195.399  10
  -3   5   5 1073.97 100.965  43
  -3  -5   5 1175.08 103.950  43
  -3   5   5 1228.34 178.476  42
  -3  -5   5 1034.83 168.146  42
  -3  -5   5 1119.72 185.790  10
  -3   5   5 1140.76 179.152  10
  -3  -5   4 7940.93 493.085  42
  -3   5   4 8570.68 499.471  42
  -3  -5   4 8028.32 503.073  10
  -3   5   4 8083.37 505.747  10
   3   5  -3 165.518 63.6886  45
  -3  -5   3 151.767 58.2858  42
  -3   5   3 193.625 63.2113  42
  -3   5   3 92.5708 47.9346  10
   3   5  -2 11332.9 587.936  45
  -3   5   2 10859.7 569.586  10
  -3  -5   2 10785.3 567.283  10
   3  -5  -1 38722.3 1649.89  46
   3   5  -1 44218.3 1713.53  45
   3   5  -1 39308.5 1647.93  46
  -3  -5   1 40095.0 1695.78  10
  -3   5   1 42989.2 1705.95  10
  -3   5   1 42537.7 1676.71  48
   3   5   0 5692.85 308.595  46
   3  -5   0 5078.93 297.320  46
  -3   5   0 4860.65 306.192  48
   3   5   0 4952.09 290.291  48
  -3  -5   0 4963.10 312.269  41
  -3   5   0 5217.07 318.748  41
   3   5   1 12143.3 605.265  46
   3  -5   1 12565.3 603.315  46
  -3  -5  -1 12256.6 615.272  41
  -3   5  -1 13037.7 627.224  41
  -3   5  -1 12644.5 602.706  48
   3  -5   2 11388.0 578.695  46
   3   5   2 10353.8 575.851  46
  -3   5  -2 10660.6 545.467  48
  -3  -5  -2 10786.6 580.972  41
  -3   5  -2 10480.7 578.022  41
   3  -5   2 10967.7 581.019  42
   3  -5   3 5110.74 378.936  46
   3   5   3 5448.49 399.210  46
   3  -5   3 5123.06 267.319  47
   3   5   3 5261.48 271.870  47
   3   5   3 5699.24 410.416  42
   3  -5   3 5508.12 394.115  42
  -3  -5  -3 5225.70 378.291  41
  -3   5  -3 4958.34 370.158  41
  -3   5  -4 890.649 160.461  41
   3   5   4 1097.58 107.930  47
   3  -5   4 851.641 96.6038  47
   3   5   4 815.237 169.948  42
   3  -5   4 777.636 168.024  42
   3   5   5 26275.8 1107.29  17
   3   5   5 26776.1 1115.63   5
   3   5   5 26610.4 1122.28  15
  -3   5  -5 26427.5 1121.17  39
   3   5   5 29166.4 1120.24  18
  -3   5  -5 25978.5 1123.44  36
  -3   5  -5 26603.4 1125.76  38
   3  -5   5 27900.1 1129.91  47
   3   5   5 27021.9 1134.54  47
  -3  -5  -5 24355.3 1313.13  41
   3   5   5 26510.1 1406.63  42
   3  -5   5 25496.8 1376.44  42
  -3   5  -5 25244.5 1321.42  41
  -3  -5  -6 8703.12 666.191  41
   3   5   6 9473.41 747.511  42
   3  -5   6 8668.19 713.665  42
  -3   5  -6 8191.99 656.910  41
   3   5   6 10342.3 483.720  18
  -3   5  -6 9570.81 494.068  36
  -3   5  -6 9087.76 463.056  37
  -3   5  -6 9319.32 488.448  38
   3   5   6 8796.10 495.189  33
   3  -5   6 9088.50 459.277  34
   3   5   6 9775.22 482.088   5
   3  -5   6 9366.42 472.141   6
   3   5   6 9226.11 485.043  15
  -3   5  -6 9778.46 486.805  39
   3   5   6 10050.8 509.997  47
   3  -5   6 9327.46 493.392  47
   3   5   6 9234.87 471.433  17
   3   5   7 31196.8 1762.96  42
  -3  -5  -7 27295.7 1612.77  41
  -3   5  -7 29008.4 1639.19  41
   3  -5   7 30115.7 1721.14  42
   3   5   7 34655.9 1357.75  18
   3   5   7 32710.4 1398.27  47
   3  -5   7 32291.2 1387.15  47
   3  -5   7 32302.0 1335.94  34
   3   5   7 31813.5 1382.93  33
   3   5   7 32517.1 1355.11   5
   3  -5   7 33063.3 1355.99   6
   3   5   7 33207.0 1411.07  43
   3  -5   7 32138.3 1391.81  43
  -3   5  -7 32411.2 1358.23  39
  -3   5  -7 33088.8 1375.36  36
  -3   5  -7 33686.9 1373.48  38
   3   5   7 31189.0 1342.90  17
   3   5   7 33306.2 1368.36  15
   3   5   8 15929.2 795.567  43
   3  -5   8 17335.5 801.693  43
   3   5   8 16739.3 796.976  47
   3  -5   8 15791.4 781.013  47
   3  -5   8 14961.0 722.824  34
   3   5   8 16091.6 776.815  33
  -3   5  -8 16474.9 759.495  38
  -3   5  -8 17402.2 772.366  36
   3   5   8 16996.5 768.134  15
  -3  -5  -8 13830.3 997.441  41
  -3   5  -8 14056.2 1009.08  41
   3   5   8 15118.3 1102.10  42
   3  -5   8 15369.4 1089.30  42
   3  -5   8 17802.4 761.963   6
   3   5   8 17103.0 754.934   5
   3   5   8 16021.7 740.231  17
   3   5   9 23.4490 35.9025  17
  -3   5  -9 30.1706 47.4562  30
  -3   5  -9 43.0851 53.4344  31
   3   5   9 8.43749 42.8437   5
   3  -5   9-34.7073 41.5396  43
   3   5   9 11.9191 42.7961  43
   3  -5   9 16.7330 35.0816   6
   3   5   9 20.8793 40.7499  19
  -3   5  -9 44.9594 40.1370  36
  -3   5  -9 42.0915 44.6466  38
   3   5   9 37.8008 45.7522  15
   3   5  10 408.203 74.1355  43
   3  -5  10 288.289 65.9107  43
  -3   5 -10 360.504 65.7386  30
  -3   5 -10 437.394 78.7821  31
  -3  -5 -10 377.870 67.6679  32
   3   5  10 255.487 62.6764  17
   3  -5  10 452.985 74.9049  15
   3   5  10 434.775 73.4100  15
   3   5  10 599.823 80.8290   5
   3   5  10 464.392 78.5046   8
  -3   5 -11 1931.83 128.884  31
   3  -5  11 2277.23 128.615  15
  -3  -5 -11 1888.77 125.539  27
  -3   6  12 12917.8 531.866  18
  -3   6  12 12546.5 530.732  17
  -3  -6  12 11851.0 534.099   6
  -3   6  12 12516.7 529.715   5
  -3  -6  12 10906.9 510.150   5
   3   6 -12 10729.1 495.412  36
  -3   6  11 3360.03 228.021   5
  -3  -6  11 2998.14 230.272   6
  -3   6  11 3471.97 237.402  18
  -3   6  11 3193.02 226.443  17
  -3  -6  11 3304.03 239.446  16
  -3  -6  11 2927.77 212.417  43
  -3   6  11 3255.86 223.068  43
   3   6 -10 25434.0 1050.48  38
  -3  -6  10 22324.4 1012.27  18
  -3   6  10 23506.3 1042.42  17
  -3   6  10 24724.5 1058.07  18
  -3  -6  10 24342.4 1071.99  16
  -3  -6  10 23669.8 1041.08  43
  -3   6  10 23793.9 1045.87  43
  -3   6  10 23425.0 1039.31   5
  -3   6  10 23909.8 1024.43   6
  -3   6   9 13922.5 647.766  11
  -3   6   9 12899.8 620.062  15
  -3  -6   9 14712.4 657.606  11
  -3  -6   9 12399.7 641.499  18
  -3  -6   9 13362.3 677.437  16
  -3   6   9 12901.7 647.384  17
  -3   6   9 12798.5 657.463  18
  -3   6   9 12717.1 644.533   5
  -3   6   9 12934.1 630.083   6
  -3  -6   9 13113.8 654.257  43
  -3   6   9 14357.5 665.740  43
  -3  -6   9 11937.7 905.311  42
  -3   6   9 13410.0 943.254  42
   3   6  -9 12519.2 874.658  41
   3  -6  -9 14953.4 939.013  41
  -3  -6   9 13864.8 660.306   4
  -3   6   8 8134.27 679.518  42
   3   6  -8 8377.14 657.592  41
   3  -6  -8 8893.09 668.891  41
  -3  -6   8 7309.61 658.697  42
  -3   6   8 9222.11 484.667  19
  -3   6   8 8786.19 455.374  11
  -3  -6   8 8741.59 459.820  11
   3   6  -8 8838.77 469.556  39
  -3  -6   8 8480.07 437.747  40
  -3   6   8 8573.08 438.288  15
  -3  -6   8 8501.25 473.856  18
  -3  -6   8 9054.16 498.027  16
  -3   6   8 8652.43 460.556  16
  -3   6   8 8578.04 448.294   6
  -3  -6   8 8784.85 472.444  43
  -3   6   8 8623.72 467.988  43
  -3   6   8 9323.40 457.404  24
  -3  -6   8 8582.04 471.437   4
  -3   6   8 8320.65 460.424   5
  -3   6   8 8650.76 477.848   4
   3   6  -8 7967.44 611.788  45
  -3  -6   7 17340.0 1062.65  42
  -3   6   7 18341.7 1069.69  42
  -3   6   7 19827.5 852.772  19
  -3   6   7 18273.1 796.641  15
  -3   6   7 18820.4 820.349  16
  -3   6   7 17540.4 837.737  18
  -3   6   7 18478.6 808.377   6
  -3   6   7 19180.1 816.725  24
  -3   6   7 19788.1 828.317  25
  -3  -6   7 18178.4 836.576   4
  -3   6   7 17256.6 817.286   5
  -3   6   7 18850.6 841.114   4
  -3  -6   7 19125.7 812.983  40
   3   6  -7 19737.4 845.426  39
  -3  -6   7 17615.5 811.575  11
  -3   6   7 18649.3 814.357  11
  -3   6   7 18332.4 822.686  43
  -3  -6   7 18430.0 826.832  43
  -3   6   6 8814.87 436.493  43
  -3  -6   6 8802.91 438.616  43
  -3   6   6 8571.81 452.792  18
  -3   6   6 9370.89 464.096  19
  -3  -6   6 8677.63 614.810  42
  -3   6   6 9838.71 633.581  42
  -3  -6   5 5679.95 422.759  42
  -3   6   5 5521.78 412.466  42
  -3  -6   5 4991.47 277.785  43
  -3   6   5 5620.33 285.576  43
  -3  -6   5 5815.87 433.264  10
  -3   6   5 5783.53 420.276  10
  -3  -6   4 18117.6 927.604  10
  -3   6   4 20366.7 943.979  10
   3   6  -4 19502.6 963.642  45
  -3  -6   4 19108.1 922.681  42
  -3   6   4 19297.5 925.604  42
  -3   6   3 32342.3 1428.71  10
  -3  -6   3 33624.4 1438.15  10
   3   6  -3 34890.9 1492.45  45
  -3  -6   2 42789.2 1847.24  10
  -3   6   2 42826.4 1848.21  10
   3   6  -2 48187.6 1917.82  45
   3  -6  -2 49686.4 1842.50  46
  -3   6   2 44530.5 1765.82  45
   3   6  -2 46400.0 1826.53  46
  -3  -6   1 4396.96 306.606  10
  -3   6   1 4550.39 309.786  10
   3  -6  -1 4522.71 283.556  46
   3   6  -1 5155.33 293.471  46
   3   6  -1 5087.88 343.630  45
  -3   6   1 5315.05 330.517  48
   3   6  -1 5145.12 317.707  48
   3   6   0 14372.8 630.242  46
   3  -6   0 13972.7 623.869  46
  -3   6   0 13368.3 666.808  48
   3   6   0 13631.1 648.023  48
  -3   6   0 14101.7 687.124  10
  -3  -6   0 13017.2 669.327  10
  -3   6   0 13238.2 649.986  41
  -3  -6   0 12770.6 645.126  41
   3   6   1 1353.84 167.080  45
   3   6   1 1345.51 147.587  46
   3  -6   1 1273.88 142.325  46
  -3   6  -1 1352.57 153.965  48
   3   6   1 1456.49 149.442  48
   3   6   1 1390.17 101.422  44
   3  -6   2 12849.9 664.789  46
   3   6   2 14344.1 690.959  46
  -3   6  -2 13581.2 672.134  48
   3   6   2 13263.7 560.356  44
   3  -6   2 12522.0 667.895  42
   3   6   2 12988.5 683.018  42
  -3  -6  -2 13336.0 678.451  41
  -3   6  -2 13327.9 685.198  41
   3  -6   3 22237.3 1052.11  46
  -3  -6  -3 20797.4 1032.63  41
  -3   6  -3 20431.2 1029.03  41
   3  -6   3 21980.7 1053.90  42
   3   6   3 22506.8 1074.94  42
   3  -6   3 21989.5 883.116  47
   3   6   3 21152.8 885.201  47
   3   6   4 8113.79 398.318  47
   3  -6   4 7886.27 390.662  47
   3   6   4 7627.99 574.521  42
   3  -6   4 7924.63 561.365  42
  -3  -6  -4 7533.71 526.756  41
  -3   6  -4 7464.97 524.560  41
   3   6   5 1870.85 282.725  42
   3  -6   5 1832.40 278.026  42
   3   6   5 1676.12 149.691  18
   3   6   5 1507.62 155.310  33
   3   6   5 1663.54 148.553   5
   3   6   5 1783.00 157.609  15
  -3   6  -5 1794.26 158.319  39
  -3  -6  -5 1011.49 197.035  41
  -3   6  -5 1420.88 227.783  41
  -3   6  -5 1690.59 157.313  36
  -3   6  -5 1566.50 146.434  37
  -3   6  -5 1538.80 151.762  38
   3  -6   5 1615.21 150.314  47
   3   6   5 1850.36 162.251  47
   3   6   5 1572.68 143.047  17
   3  -6   6 3068.05 395.509  42
  -3  -6  -6 2643.29 345.844  41
  -3   6  -6 2635.99 351.631  41
   3   6   6 3625.01 434.592  42
  -3   6  -6 2839.28 222.395  39
   3   6   6 2984.88 221.151  18
  -3   6  -6 3191.48 240.247  36
  -3   6  -6 3318.61 225.286  37
  -3   6  -6 2870.75 226.445  38
   3  -6   6 3002.99 208.156  34
   3   6   6 2407.08 221.431  33
   3   6   6 3089.00 221.552   5
   3  -6   6 2694.54 205.763   6
   3   6   6 2871.21 223.694  15
   3  -6   6 2922.54 227.233  47
   3   6   6 2985.10 234.034  47
   3   6   6 3135.97 220.719  17
   3   6   7 593.739 195.145  42
   3  -6   7 401.455 163.050  42
   3   6   7 336.881 78.9690  15
  -3   6  -7 578.306 180.804  41
  -3   6  -7 445.713 87.5743  39
  -3  -6  -7 436.455 145.874  41
  -3   6  -7 249.202 77.5308  38
  -3   6  -7 348.273 83.2946  36
   3   6   7 222.465 76.6487  33
   3  -6   7 338.941 73.8762  34
   3  -6   7 383.402 89.7396  47
   3   6   7 278.939 78.5830  47
   3   6   7 290.778 80.5800  43
   3  -6   7 387.539 92.5802  43
   3  -6   7 258.989 69.9382   6
   3   6   7 340.786 79.1760   5
   3   6   7 335.999 73.7492  17
   3   6   8 4011.14 491.135  42
   3  -6   8 3497.66 457.663  42
  -3   6  -8 3673.44 437.870  41
   3   6   8 3894.97 297.675  19
   3   6   8 4099.40 301.733  43
   3  -6   8 3901.07 288.111  43
   3  -6   8 3814.08 281.603  47
   3   6   8 4034.34 293.452  47
   3   6   8 3758.36 282.388  33
   3  -6   8 3717.52 245.525  34
  -3   6  -8 4114.43 289.424  30
   3   6   8 3985.65 277.404  15
  -3   6  -8 4136.98 284.015  36
  -3   6  -8 4196.38 281.842  38
   3  -6   8 4052.22 264.078   6
   3   6   8 4151.13 271.936   5
   3   6   8 4004.63 261.267  17
   3   6   9 203.186 53.9970  17
  -3   6  -9 350.765 80.1082  30
  -3   6  -9 252.675 69.7691  31
   3   6   9 255.235 73.3765   5
   3   6   9 264.868 72.1108  43
   3  -6   9 170.503 58.2139  43
  -3   6  -9 220.551 64.9483  36
  -3   6  -9 181.594 58.9865  38
   3   6   9 159.867 62.6264  19
   3  -6   9 189.609 51.2208   6
   3   6   9 218.026 64.2158  15
   3   6  10 567.837 80.8164  17
  -3   6 -10 840.033 101.996  31
  -3   6 -10 822.972 95.1038  30
   3  -6  10 745.235 91.0702  43
  -3  -6 -10 817.891 94.8467  27
   3  -6  10 792.388 89.5487  15
   3   6  10 880.889 100.573   8
  -3   6 -10 881.970 88.0032  36
   3  -6  11 2656.68 143.132  15
  -3   6 -11 2749.57 154.444  31
   3   7 -12 916.189 84.7771  36
  -3   7  12 1025.51 98.7954  17
  -3  -7  12 1081.52 89.3664   5
  -3  -7  12 996.080 98.8719   6
  -3   7  12 1159.67 101.571   5
  -3   7  11 560.755 88.0676  17
  -3   7  11 485.968 96.7894  18
  -3  -7  11 714.138 100.254  16
   3   7 -11 584.365 80.9780  38
  -3   7  11 472.721 85.2659   5
  -3  -7  11 540.791 92.5987   6
  -3  -7  11 568.124 79.9601  43
  -3   7  10 304.919 73.1134  17
  -3   7  10 425.728 85.4867  18
  -3   7  10 380.696 76.8315   5
   3   7 -10 218.861 68.7189  38
  -3  -7  10 393.328 75.1016  43
  -3   7  10 286.406 67.8068  43
  -3  -7  10 292.181 78.8820  16
  -3   7   9 4330.60 293.092   5
  -3   7   9 4332.48 279.449   6
  -3  -7   9 4031.16 281.288  18
  -3  -7   9 4418.42 315.786  16
  -3   7   9 4835.42 305.581  17
  -3   7   9 4404.81 273.466  15
  -3   7   9 4560.82 298.651  43
  -3  -7   9 4199.86 288.541  43
  -3  -7   9 3986.37 463.609  42
  -3   7   9 4787.87 504.171  42
   3  -7  -9 4865.89 474.889  41
   3   7  -9 4151.04 443.873  41
  -3  -7   9 4601.62 297.607   4
   3  -7  -8 3281.78 381.254  41
   3   7  -8 2814.24 357.763  41
  -3   7   8 3760.29 425.429  42
  -3  -7   8 2388.45 353.028  42
  -3   7   8 3734.66 269.940  19
   3   7  -8 3344.40 253.406  39
  -3  -7   8 3243.52 228.808  40
  -3   7   8 3227.81 228.585   6
  -3   7   8 2944.76 234.072   5
  -3  -7   8 3249.39 257.676  16
  -3  -7   8 3029.54 240.877  18
  -3   7   8 3044.96 237.478  17
  -3   7   8 3264.45 223.507  15
  -3  -7   8 3704.61 245.570  11
  -3   7   8 3262.67 229.362  11
   3   7  -8 3163.19 366.582  45
  -3   7   8 3812.33 240.646  24
  -3   7   8 3403.88 243.721  43
  -3  -7   8 3416.74 244.605  43
  -3  -7   8 2975.07 236.874   4
  -3  -7   7 173.934 114.030  42
  -3   7   7 201.334 117.357  42
  -3   7   7 311.852 85.5820  19
  -3  -7   7 383.166 79.6418  43
  -3   7   7 362.936 74.9629  43
  -3   7   7 393.302 72.0041  11
  -3  -7   7 334.022 72.5815  11
   3   7  -7 320.742 84.6576  39
  -3  -7   7 331.110 70.7547  40
   3  -7  -7 151.835 107.040  41
  -3   7   7 356.842 66.3483   6
  -3   7   7 450.099 81.1792  17
  -3   7   7 370.985 82.3680  18
   3   7  -7 433.416 78.4924  29
  -3   7   7 564.498 81.7268  24
  -3   7   7 461.205 80.4368  25
  -3   7   7 491.744 87.3886   4
  -3   7   7 430.066 81.5760   5
  -3  -7   7 532.149 89.7429   4
  -3   7   7 402.889 69.0507  15
  -3  -7   6 3190.25 351.950  42
  -3   7   6 3688.06 365.538  42
  -3   7   6 3808.55 259.491  19
   3   7  -6 4218.33 268.945  39
  -3   7   6 3442.30 233.032   5
  -3   7   6 3580.80 239.513   4
  -3   7   6 3885.32 236.029  43
  -3  -7   6 3632.45 232.595  43
  -3   7   6 3456.09 233.228  25
  -3   7   6 3876.85 248.206  23
  -3   7   6 3789.97 240.319  17
  -3   7   6 3756.81 253.261  18
   3   7  -6 4270.21 248.827  29
  -3  -7   5 10375.5 601.734  42
  -3   7   5 9737.86 589.278  42
  -3   7   5 9259.14 434.105  43
  -3  -7   5 9393.21 435.852  43
  -3   7   5 9840.12 592.137  10
  -3  -7   5 8992.55 588.911  10
  -3   7   4 33100.2 1368.39  42
  -3  -7   4 31264.6 1359.21  42
  -3  -7   4 29400.6 1201.05  43
   3   7  -4 31192.3 1436.14  45
  -3   7   4 32230.4 1370.69  10
  -3  -7   4 30912.8 1369.49  10
   3   7  -3 1609.99 203.124  45
  -3  -7   3 1536.43 169.566  10
  -3   7   3 1591.83 168.016  10
   3  -7  -2 92226.3 3344.10  46
   3   7  -2 90439.5 3460.21  45
  -3   7   2 86688.0 3298.80  45
   3   7  -2 85871.2 3323.86  46
  -3  -7   2 81274.0 3340.42  10
  -3   7   2 82632.5 3341.32  10
  -3   7   1 793.759 133.406  48
   3   7  -1 1180.32 149.257  48
  -3   7   1 1185.35 133.057  10
  -3  -7   1 1153.34 130.385  10
   3   7  -1 1265.10 120.711  46
   3   7  -1 1128.08 88.6253  44
   3   7  -1 1128.95 164.312  45
   3  -7  -1 1254.99 122.432  46
   3   7   0 22054.2 880.603  46
   3  -7   0 21535.1 874.813  46
  -3  -7   0 19615.1 916.865  10
  -3   7   0 19866.7 925.752  10
   3   7   0 22228.9 951.076  48
  -3   7   0 21642.4 963.238  48
   3   7   0 20369.6 819.104  44
  -3   7   0 17915.1 887.874  41
  -3  -7   0 18402.0 894.605  41
   3   7   1 151.205 51.3623  46
   3  -7   1 165.264 50.6518  46
   3   7   1 76.0548 57.2010  45
  -3   7  -1 70.3216 45.8766  48
   3   7   1 201.429 64.2747  48
   3   7   1 89.7146 31.3908  44
  -3  -7  -1 101.003 47.2475  41
  -3   7  -1 185.667 61.6882  41
   3   7   2 5770.83 379.169  46
   3  -7   2 5903.23 374.668  46
  -3  -7  -2 6039.27 383.421  41
  -3   7  -2 5777.43 387.747  41
   3   7   2 5716.81 383.874  42
   3  -7   2 5420.22 369.067  42
  -3   7  -2 5877.71 394.992  48
   3  -7   3 3090.10 280.780  42
  -3  -7  -3 2606.37 256.353  41
  -3   7  -3 2679.80 267.053  41
   3   7   3 2122.20 246.204  42
   3   7   3 2759.72 170.161  47
  -3   7  -3 2341.05 241.436  48
   3  -7   3 2402.54 159.546  47
  -3   7  -4 2325.05 175.340  36
  -3   7  -4 1861.56 162.636  38
   3   7   4 1767.20 163.206  33
   3   7   4 2046.31 157.017   5
   3   7   4 1590.68 147.465  15
  -3  -7  -4 1725.24 234.058  41
  -3   7  -4 1617.88 235.076  41
   3   7   4 2132.64 269.346  42
   3  -7   4 1900.40 248.141  42
   3   7   4 2330.60 169.247  18
  -3   7  -4 1846.35 158.181  39
   3  -7   4 2217.45 157.483  47
   3   7   4 1488.37 139.809  47
  -3   7  -4 1775.69 218.631  48
   3   7   4 1806.46 146.986  17
  -3   7  -5 21074.7 910.889  37
  -3   7  -5 20728.4 919.176  36
  -3   7  -5 20457.2 918.449  38
   3   7   5 18696.7 917.473  33
   3   7   5 21426.3 903.002   5
   3   7   5 20378.2 907.546  15
  -3  -7  -5 18879.3 1093.12  41
  -3   7  -5 19785.6 1108.04  41
   3   7   5 20620.3 1169.99  42
   3  -7   5 19913.0 1141.14  42
   3   7   5 22278.7 909.237  18
   3  -7   5 21850.9 905.778  47
   3   7   5 21089.9 911.404  47
  -3   7  -5 21301.8 921.510  39
   3   7   5 19897.3 891.170  17
  -3   7  -6 2975.71 226.645  39
   3   7   6 2587.67 216.830  47
   3  -7   6 2574.20 210.605  47
  -3   7  -6 1688.36 246.273  48
  -3   7  -6 2547.36 205.895  37
  -3   7  -6 2810.72 229.083  36
  -3   7  -6 2982.34 228.422  38
   3   7   6 2352.71 215.585  33
   3  -7   6 2953.10 203.852  34
   3  -7   6 2627.09 216.632  43
   3   7   6 2841.96 229.828  43
   3   7   6 2911.01 222.063  15
   3   7   6 2582.16 206.394   5
  -3  -7  -6 2270.11 317.073  41
  -3   7  -6 2612.62 341.038  41
   3   7   6 2638.41 368.498  42
   3  -7   6 2799.84 372.493  42
   3   7   6 2673.64 206.231  17
   3   7   7 163.359 133.005  42
   3  -7   7 384.774 156.167  42
  -3   7  -7 332.899 83.8289  39
  -3  -7  -7 259.665 116.964  41
  -3   7  -7 262.868 133.465  41
  -3   7  -7 280.566 69.4102  37
  -3   7  -7 353.184 90.6741  38
  -3   7  -7 359.028 90.3165  36
   3   7   7 300.108 80.7112  33
   3  -7   7 247.605 63.4906  34
   3   7   7 303.791 78.9278   5
   3   7   7 380.733 87.4683  43
   3  -7   7 155.249 62.8117  43
   3   7   7 241.580 72.0289  15
   3  -7   7 312.890 71.1578   6
   3  -7   7 275.610 80.2325  47
   3   7   7 194.800 72.8864  47
   3   7   7 270.128 70.0020  17
  -3   7  -8 16216.9 729.099  38
  -3   7  -8 16087.1 733.218  36
   3  -7   8 14010.4 669.177  34
   3   7   8 14410.7 724.200  33
  -3   7  -8 15256.4 733.716  31
  -3   7  -8 15953.4 736.884  30
   3   7   8 15611.0 719.537  15
   3   7   8 14838.0 730.870  43
   3  -7   8 14114.8 716.402  43
   3   7   8 15752.8 706.333   5
   3  -7   8 15203.3 687.538   6
   3   7   8 14967.4 754.225  19
   3   7   8 14752.8 688.985  17
  -3   7  -9 2951.54 220.756  31
  -3   7  -9 3133.58 224.733  30
  -3   7  -9 3009.76 209.695  38
   3  -7   9 2400.68 199.435  43
   3   7   9 2268.07 184.149  17
  -3   7  -9 2831.65 209.602  36
   3  -7   9 2746.68 183.956   6
   3   7   9 3101.30 208.150   5
   3   7   9 2715.29 211.068   8
   3   7   9 2622.16 215.001  19
  -3   7 -10 1231.76 106.665  36
  -3   7 -10 1321.51 125.320  31
  -3   7 -10 1365.29 120.924  30
   3   7  10 1256.57 108.382  17
  -3  -7 -10 1329.85 112.090  27
   3  -7  10 1485.35 119.151  15
   3   7  10 1216.25 116.878   8
  -3   7 -11 6679.93 297.992  31
  -3  -8  12 3041.96 176.065   6
  -3   8  12 3514.42 174.636   5
  -3   8  12 3128.56 175.454  17
   3   8 -12 2829.24 156.856  36
  -3  -8  11 2086.71 173.418   6
  -3   8  11 2047.38 162.045   5
  -3   8  11 2258.56 167.606  17
  -3   8  11 2555.77 186.254  18
   3   8 -11 1892.63 151.718  38
  -3  -8  10 4548.89 278.938  43
   3   8 -10 5150.06 314.036  38
  -3   8  10 4643.61 294.987  17
  -3  -8  10 4908.22 313.509  16
  -3   8  10 4520.59 288.109   5
  -3  -8   9 14478.7 681.913  43
  -3   8   9 15470.2 690.305  43
  -3   8   9 14747.6 663.912  15
  -3   8   9 14270.3 687.816   5
   3   8  -9 15158.6 694.204  39
  -3  -8   9 14623.4 720.594  16
  -3   8   9 14279.4 691.674  17
  -3  -8   9 14630.6 681.529   4
   3   8  -9 12738.3 873.405  41
  -3  -8   8 36717.9 1854.91  42
  -3   8   8 38858.7 1879.69  42
   3  -8  -8 39672.9 1827.62  41
   3   8  -8 36582.5 1803.88  41
  -3  -8   8 38615.4 1562.89  40
   3   8  -8 40316.7 1599.88  39
  -3   8   8 37387.2 1567.60   5
  -3  -8   8 35750.9 1565.52  18
  -3   8   8 38244.6 1576.10  17
  -3   8   8 37653.9 1587.67  18
  -3  -8   8 35831.3 1595.02  16
   3   8  -8 35009.0 1835.12  45
  -3  -8   8 39929.9 1558.99  11
  -3   8   8 40017.9 1551.82  11
  -3   8   8 37598.2 1538.76  15
  -3  -8   8 36873.2 1555.82  43
  -3   8   8 40119.0 1566.02  43
  -3  -8   8 38895.9 1568.82   4
   3  -8  -7 16177.7 912.096  41
  -3  -8   7 15931.3 955.844  42
  -3   8   7 17141.5 972.658  42
   3   8  -7 14712.2 889.947  41
  -3   8   7 17251.8 781.017  19
  -3  -8   7 15922.7 734.575  40
   3   8  -7 16889.0 769.288  39
  -3   8   7 15072.7 703.091  11
  -3   8   7 15938.5 733.996   5
  -3   8   7 16313.1 714.500   6
  -3   8   7 15541.0 733.867  17
  -3   8   7 15442.4 748.006  18
   3   8  -7 17149.1 747.645  29
   3   8  -7 14472.4 953.568  45
  -3   8   7 16320.0 714.269  24
  -3   8   7 17356.6 737.616  25
  -3  -8   7 16159.0 722.443  43
  -3   8   7 16016.4 718.731  43
  -3   8   7 15252.2 703.154  15
  -3  -8   6 1571.42 227.141  42
  -3   8   6 1679.72 235.227  42
  -3  -8   6 1500.10 152.650  26
  -3   8   6 1585.63 145.803  17
  -3   8   6 1563.92 150.933  18
   3   8  -6 1634.31 149.848  29
   3   8  -6 1592.43 250.710  45
  -3   8   6 1651.74 144.594  25
  -3   8   6 1459.47 130.602  24
  -3   8   6 1749.63 154.457  23
   3   8  -6 1631.89 163.280  39
  -3   8   6 1609.74 142.881   5
  -3   8   6 1630.41 135.025  43
  -3  -8   6 1442.30 128.877  43
  -3  -8   5 144.033 64.9241  42
  -3   8   5 143.330 64.6097  42
  -3  -8   5 157.352 38.0995  43
  -3   8   5 184.071 40.6366  43
  -3   8   5 173.584 56.2743  19
   3   8  -5 174.258 85.4310  45
  -3   8   4 1223.27 158.735  10
  -3  -8   4 1055.61 154.318  10
   3   8  -4 1444.12 211.573  45
  -3   8   3 626.549 101.435  10
  -3  -8   3 572.191 100.934  10
   3   8  -3 628.699 101.388  46
   3   8  -3 563.935 127.299  45
   3  -8  -3 679.203 104.528  46
  -3   8   2 65227.8 2610.41  10
  -3  -8   2 65253.9 2612.30  10
   3  -8  -2 64895.5 2606.12  46
  -3   8   2 71356.9 2620.19  45
   3   8  -2 64739.0 2599.01  46
   3   8  -1 34531.8 1367.72  48
  -3   8   1 30525.8 1349.32  48
   3  -8  -1 30680.3 1206.63  46
   3   8  -1 29507.6 1178.83  44
   3   8  -1 32881.1 1211.74  46
  -3  -8   1 27541.4 1218.98  10
  -3   8   1 26299.5 1216.73  10
   3   8   0 3062.58 268.475  48
  -3   8   0 3603.21 295.003  48
  -3   8   0 3064.19 235.035  10
  -3  -8   0 2954.27 229.370  10
   3  -8   0 3342.18 207.352  46
   3   8   0 3421.04 209.335  46
   3   8   0 3214.96 184.266  44
  -3   8  -1 44674.3 1890.54  41
  -3  -8  -1 43252.8 1882.27  41
   3  -8   1 47403.7 1864.87  46
   3   8   1 49512.1 1991.48  45
   3   8   1 45406.3 1861.00  46
   3   8   1 47282.1 1799.77  44
   3   8   1 48570.1 1878.22  42
   3  -8   1 45874.9 1862.50  42
   3   8   1 44080.5 1923.79  48
  -3   8  -1 48995.0 1984.79  48
  -3   8  -2 10453.1 617.222  48
   3   8   2 10772.8 579.129  42
   3  -8   2 10591.6 568.149  42
  -3  -8  -2 10072.1 564.239  41
  -3   8  -2 10639.8 579.515  41
   3  -8   3 1486.93 196.853  42
  -3  -8  -3 1413.94 190.752  41
  -3   8  -3 1601.30 209.449  41
   3   8   3 1968.41 228.922  42
  -3   8  -3 1848.99 220.299  48
   3   8   3 1501.37 123.130  47
   3   8   4 893.844 117.553  33
   3   8   4 738.655 95.8361   5
   3   8   4 753.371 99.8383  15
   3   8   4 635.044 150.352  42
   3  -8   4 766.970 160.064  42
  -3   8  -4 837.723 156.771  48
   3  -8   4 861.076 96.8390  47
   3   8   4 893.811 100.591  47
  -3   8  -4 1071.26 120.246  38
  -3   8  -4 913.860 114.965  39
  -3  -8  -4 491.187 128.194  41
   3   8   4 786.655 95.3501  17
  -3   8  -5 740.208 182.313  41
  -3   8  -5 972.336 125.100  39
  -3  -8  -5 667.179 174.629  41
  -3   8  -5 1028.85 181.732  48
  -3   8  -5 882.679 120.669  36
  -3   8  -5 914.084 121.056  37
  -3   8  -5 1044.93 128.437  38
   3   8   5 768.008 120.329  33
   3   8   5 1041.76 120.989   5
   3   8   5 1290.65 135.749  15
   3   8   5 1123.04 213.154  42
   3  -8   5 1062.83 204.410  42
   3   8   5 1064.42 117.153  17
   3   8   5 735.523 106.855  47
   3  -8   5 812.687 107.699  47
  -3   8  -6 56.7661 49.1626  39
  -3  -8  -6-29.1552 83.5008  41
  -3   8  -6 58.4931 89.5454  41
  -3   8  -6 23.9729 51.9041  48
  -3   8  -6 180.197 59.6242  37
  -3   8  -6 70.5154 53.9781  38
  -3   8  -6 70.5960 52.5175  36
   3   8   6-24.5575 46.0477  33
   3   8   6 33.2685 43.2866  43
   3  -8   6 10.4555 48.0217  43
   3   8   6-19.8222 58.7659   5
   3   8   6-10.7962 42.1421  15
   3   8   6 31.8146 38.0793  47
   3  -8   6 30.1491 37.6906  47
   3   8   6 35.5029 76.8639  42
   3  -8   6 33.4720 72.4676  42
   3   8   6 9.53436 37.2181  17
  -3   8  -7 4630.01 302.580  39
  -3   8  -7 4406.05 303.515  36
  -3   8  -7 3994.39 272.189  37
  -3   8  -7 3992.83 291.392  38
   3  -8   7 3896.52 252.506  34
   3   8   7 4118.91 297.882  33
   3   8   7 3997.14 274.014   5
   3   8   7 4132.39 283.083  15
   3  -8   7 3889.77 273.538  47
   3   8   7 4039.60 282.584  47
  -3   8  -7 3420.38 408.660  41
   3   8   7 3604.98 450.033  42
   3   8   7 3844.26 266.141  17
   3   8   7 3991.72 286.485  43
   3  -8   7 3925.26 275.422  43
  -3   8  -8 5175.59 332.604  30
   3  -8   8 5405.36 297.285   6
   3   8   8 5822.95 325.217   5
   3   8   8 4778.88 322.476   8
   3   8   8 5411.31 361.517  19
   3  -8   8 4724.91 312.581  43
   3   8   8 4692.19 325.384  33
   3  -8   8 4733.57 283.157  34
   3   8   8 4749.49 301.181  17
  -3   8  -8 6068.41 349.058  38
  -3   8  -8 5024.66 297.388  37
  -3   8  -8 5654.76 342.447  36
   3   8   9 411.722 86.7723  17
  -3   8  -9 749.153 108.532  31
  -3   8  -9 676.373 101.767  30
  -3  -8  -9 577.691 80.9957  27
   3   8   9 438.774 88.5838  19
   3   8   9 664.251 100.172   8
  -3   8  -9 642.247 94.9066  36
  -3   8  -9 734.128 99.9642  38
   3  -8   9 416.402 72.3699  43
  -3   8 -10 626.395 77.5346  30
  -3   8 -10 587.168 80.6406  31
  -3   8 -10 579.915 71.0546  36
  -3   8 -10 492.087 58.6168  38
   3   8  10 479.635 69.7427   8
   3   8  10 527.186 74.4813  17
   3  -8  10 549.403 67.7200  15
   3   9 -12 298.264 41.1009  36
  -3  -9  12 337.277 49.5559   6
  -3   9  12 322.808 56.5551  17
   3   9 -12 281.534 43.8107  31
   3   9 -11 564.241 75.9940  38
  -3   9  11 616.335 82.0717   5
  -3  -9  11 578.543 85.9063   6
  -3   9  10 299.799 67.3287  17
  -3  -9  10 273.590 70.6498  16
  -3   9  10 125.489 56.4401   5
   3   9 -10 251.701 70.2767  38
   3   9  -9 700.565 108.609  39
  -3  -9   9 761.391 99.0147  43
  -3   9   9 790.802 110.456   5
  -3   9   9 1072.38 126.833  17
  -3  -9   9 973.668 129.909  16
  -3   9   9 924.869 126.325  18
   3   9  -8 23658.0 1017.42  29
  -3   9   8 24215.4 994.928  43
  -3  -9   8 22723.4 990.984  43
  -3   9   8 22014.2 1022.85  18
  -3   9   8 23604.5 1020.24  17
  -3  -9   8 22962.3 1040.08  16
  -3  -9   8 22786.7 1008.63  40
   3   9  -8 23737.0 1046.35  39
   3   9  -8 23538.4 1306.55  45
  -3   9   8 23451.1 1012.57   5
  -3   9   7 8500.85 434.454   5
  -3   9   7 8216.56 438.301  17
  -3   9   7 8043.50 446.257  18
   3   9  -7 8348.85 448.788  29
  -3   9   7 7910.08 408.124  43
  -3  -9   7 7645.32 406.422  43
  -3   9   7 8304.52 428.177  25
  -3   9   7 8472.52 411.342  24
  -3  -9   7 8376.70 443.391  40
   3   9  -7 8553.92 469.423  39
  -3   9   7 8238.23 608.996  42
   3   9  -7 7578.17 566.074  41
   3   9  -7 7116.40 618.944  45
  -3   9   6 8317.27 426.342   5
  -3   9   6 8548.27 436.861  17
  -3   9   6 8937.55 452.211  18
   3   9  -6 8387.18 448.704  29
  -3  -9   6 8121.26 575.912  42
  -3   9   6 7651.35 560.531  42
   3   9  -6 7384.64 535.773  41
  -3   9   6 9111.60 478.074  19
  -3   9   6 8817.90 415.621  24
  -3   9   6 8260.58 436.454  23
  -3   9   6 8569.25 431.854  25
   3   9  -6 8466.53 645.300  45
   3   9  -6 8640.05 470.862  39
  -3   9   6 8446.22 407.231  43
   3   9  -5 5264.60 333.099  39
   3   9  -5 5584.71 484.524  45
  -3  -9   5 5380.01 328.546  26
   3   9  -5 5506.09 323.127  29
  -3   9   5 5584.05 305.032  17
  -3   9   5 5850.54 320.538  18
  -3   9   5 6143.59 345.161  19
  -3   9   5 5327.53 315.654  23
  -3  -9   5 5703.65 412.383  42
   3   9  -4 936.454 191.771  45
  -3   9   3 10905.5 478.126  44
   3   9  -3 11500.7 548.085  46
   3   9  -3 12597.8 722.024  45
  -3   9   3 11547.0 559.623  10
  -3   9   2 8324.39 429.525  45
   3   9  -2 7838.11 533.785  45
  -3   9   2 6885.99 368.212  10
   3   9  -2 8512.46 527.312  48
  -3   9   1 204.828 83.5319  48
   3   9  -1 234.442 85.5065  48
   3   9  -1 233.274 46.6320  44
   3   9   0 3673.08 335.853  45
   3   9   0 4097.04 229.168  44
  -3   9   0 4197.13 351.023  48
   3   9   0 4905.29 357.827  48
   3   9   1 360.229 71.9368  42
  -3   9  -1 546.829 88.1806  41
   3   9   1 472.950 115.675  45
  -3   9  -1 498.684 94.2921  10
   3   9   1 591.674 116.937  48
  -3   9  -1 664.562 131.877  48
   3   9   1 686.617 76.8438  44
  -3   9  -2 6221.31 396.303  41
   3   9   2 5900.05 384.591  42
  -3   9  -2 6805.06 474.359  48
  -3   9  -3 2693.05 288.217  48
   3   9   3 2554.60 191.365   8
   3   9   3 2543.85 255.692  42
   3  -9   3 2108.37 235.579  42
  -3  -9  -3 2006.82 224.333  41
  -3   9  -3 2313.05 243.916  41
  -3   9  -3 2526.79 190.509  38
  -3   9  -3 2463.76 187.776  36
   3  -9   3 2299.98 181.626  40
   3   9   3 2412.20 172.316  17
   3   9   3 2526.92 196.488  33
  -3   9  -4 7623.55 556.979  48
  -3   9  -4 7483.23 425.514  36
   3   9   4 7364.69 408.141  35
  -3   9  -4 8557.84 435.739  31
  -3   9  -4 8029.69 414.107  29
   3   9   4 7960.83 432.921   8
  -3  -9  -4 7641.63 535.606  41
  -3   9  -4 7490.16 534.327  41
   3   9   4 7369.74 549.947  42
   3  -9   4 8260.65 565.309  42
  -3   9  -4 8642.80 441.279  39
   3  -9   4 8704.96 434.914  40
   3   9   4 8120.12 420.554  15
   3   9   4 7563.61 403.061  17
  -3   9  -5 1196.09 207.788  48
   3   9   5 1096.52 120.368  47
   3   9   5 938.185 196.569  42
  -3   9  -5 884.298 185.003  41
  -3   9  -5 1153.88 137.364  39
   3   9   5 1234.57 133.194  43
  -3   9  -5 947.358 130.336  36
  -3   9  -5 1258.45 142.394  37
  -3   9  -5 1244.31 144.382  38
   3   9   5 1022.88 139.430  33
  -3   9  -5 1265.67 145.717  31
   3   9   5 1250.87 133.691   5
   3   9   5 1129.44 131.734  15
   3   9   5 973.735 117.883  17
  -3   9  -6 130.142 60.0928  39
   3  -9   6-9.60548 48.7984  43
   3   9   6 50.6003 46.5074  43
  -3   9  -6 50.7550 61.4485  48
  -3   9  -6 44.6761 46.8554  37
  -3   9  -6 72.7719 54.1580  38
  -3   9  -6 72.5114 55.5273  36
   3   9   6 88.4709 56.4333  33
  -3   9  -6 59.2884 51.3700  31
   3   9   6 9.66381 34.7360  47
   3  -9   6 102.050 43.8063  47
   3   9   6 152.272 71.2343   5
   3   9   6-9.71017 56.6283  17
   3   9   6 164.789 61.8149  15
  -3   9  -7 2269.72 210.607  36
  -3   9  -7 2444.53 214.502  38
  -3   9  -7 2535.51 204.778  37
   3   9   7 2210.98 208.434  33
   3  -9   7 2295.61 177.413  34
   3   9   7 2270.00 193.142  43
   3  -9   7 1960.06 180.368  43
  -3   9  -7 2494.33 213.027  39
   3   9   7 2344.92 198.937   5
   3   9   7 2068.11 200.009   8
  -3   9  -7 2218.76 206.046  31
  -3   9  -7 2421.32 216.197  30
   3   9   7 2138.13 190.001  17
   3   9   8 92.1494 81.3174  17
   3   9   8 243.282 71.6338  14
   3   9   8 286.502 86.7848  19
  -3   9  -8 522.422 100.525  30
  -3   9  -8 303.711 67.3527  37
  -3   9  -8 609.147 100.492  38
  -3   9  -8 264.508 76.2195  36
   3   9   8 214.071 67.4266   8
   3   9   8 480.497 97.7466   5
   3   9   9 2039.77 181.475  19
  -3   9  -9 2245.24 172.436  38
  -3   9  -9 2007.66 167.749  36
   3   9   9 1803.88 160.147   8
   3   9   9 2063.69 158.331  17
  -3   9  -9 1940.65 170.424  30
  -3   9 -10 77.4399 34.9618  30
  -3   9 -10 38.6606 23.3733  38
  -3   9 -10 14.1645 26.6207  36
   3  -9  10 56.3067 28.1911  15
   3   9  10 56.8399 33.1421   8
  -3 -10  12 4703.61 214.016   6
   3  10 -12 4274.83 216.142  30
  -3  10  11 8671.60 388.630  17
   3  10 -11 8302.09 398.823  36
   3  10 -11 8338.19 382.561  38
  -3 -10  11 8507.10 400.230   6
  -3 -10  10 4107.03 253.419  16
  -3  10  10 3812.31 249.084  17
  -3  10  10 3968.85 257.383  18
  -3  10  10 3677.54 235.557   5
   3  10 -10 3680.25 230.989  39
   3  10 -10 4032.13 265.716  38
   3  10  -9 84.8271 57.3203  38
   3  10  -9 132.741 56.5035  39
  -3 -10   9 95.0869 51.3049  16
  -3  10   9 115.578 57.8836   5
  -3  10   9 51.0663 67.3690  18
  -3  10   9 181.533 65.5349  17
   3  10  -8 10.5535 39.5910  29
  -3 -10   8 114.220 56.6709  16
   3  10  -8 48.7406 55.9727  39
  -3 -10   8 30.9736 41.8334  40
   3  10  -8-34.2805 64.2826  45
  -3  10   8-10.8252 69.3337  18
  -3  10   8 60.7306 43.8419  17
  -3  10   8 37.6423 55.8069   5
   3  10  -7 27488.2 1179.00  29
  -3 -10   7 25973.9 1160.49  40
   3  10  -7 29257.7 1209.38  39
  -3  10   7 26755.6 1139.32   5
   3  10  -7 26433.2 1460.57  45
  -3  10   7 28551.1 1143.32  25
  -3  10   7 26582.3 1151.38  17
  -3  10   7 27000.5 1165.15  18
  -3 -10   7 25860.7 1166.41  16
  -3  10   6 2386.74 187.226  17
  -3  10   6 2492.45 198.384  18
   3  10  -6 2465.86 205.658  29
   3  10  -6 2214.94 210.617  39
  -3  10   6 2167.69 159.902   2
  -3  10   6 2138.76 171.619   5
   3  10  -6 2121.69 311.548  45
  -3  10   6 2390.27 182.168  25
  -3  10   6 2196.58 184.654  23
  -3  10   6 2425.20 214.806  19
  -3  10   5 248.372 58.4667  18
  -3  10   5 248.315 54.4459  17
   3  10  -5 153.656 56.1285  39
  -3  10   5 135.614 40.0942   1
  -3  10   5 120.962 44.1603   2
  -3  10   5 164.093 45.2594   7
   3  10  -5 209.164 112.246  45
   3  10  -5 170.607 54.7308  29
  -3  10   5 202.278 52.3468  25
  -3  10   5 202.823 53.5711  23
  -3 -10   5 247.817 69.2278  26
  -3  10   5 243.813 72.8829  19
   3  10  -4 27773.3 1196.86  39
   3  10  -4 26664.1 1404.07  45
   3  10  -4 29169.1 1188.80  29
  -3  10   3 24442.8 990.234  44
   3  10  -3 27142.1 1290.02  45
   3  10  -3 24716.0 1239.87  48
  -3  10   2 4645.86 319.515  45
   3  10  -2 4668.80 407.802  45
   3  10  -2 5321.44 416.648  48
   3  10  -1 753.674 83.4614  44
  -3  10   1 731.362 153.119  48
   3  10  -1 544.644 132.824  48
   3  10   0 21487.7 897.569  44
   3  10   0 21722.2 1101.05  45
  -3  10   0 21803.3 1112.38  48
   3  10   0 21964.3 1088.44  48
   3  10   1 36341.3 1444.03  44
   3  10   1 34562.9 1611.61  48
  -3  10  -1 37264.5 1678.72  48
   3  10   1 36952.3 1656.36  45
   3  10   2 267.858 58.0466   8
  -3  10  -2 188.112 84.9227  48
  -3  10  -2 387.755 72.2385  29
   3  10   2 256.601 58.2929  17
  -3  10  -2 181.248 52.8154  39
   3  10   3 42057.1 1706.55  33
   3  10   3 40287.9 1679.35  35
   3  10   3 40308.7 1686.71   8
  -3  10  -3 40620.8 1898.68  48
  -3  10  -3 43880.9 1691.76  31
  -3  10  -3 43104.9 1689.64  30
  -3  10  -3 42215.3 1687.01  29
  -3  10  -3 40410.3 1682.64  36
  -3  10  -3 39577.9 1680.70  38
   3  10   3 40936.1 1658.03  17
  -3  10  -3 41040.5 1687.75  39
   3 -10   3 45475.9 1695.62  40
   3  10   4 14804.1 716.544  35
   3  10   4 15371.5 741.038   8
  -3  10  -4 15499.0 917.465  48
  -3  10  -4 16463.4 731.899  29
  -3  10  -4 16252.6 741.872  31
  -3  10  -4 15840.3 739.250  36
  -3  10  -4 14651.7 730.541  38
   3  10   4 16257.7 717.114  17
  -3  10  -4 15995.5 744.081  39
   3 -10   4 17408.7 749.281  40
  -3  10  -5 4402.51 297.819  39
  -3  10  -5 3281.19 374.327  48
   3  10   5 4626.46 315.054  33
   3  10   5 4343.32 278.656  17
  -3  10  -5 4068.85 270.475  29
  -3  10  -5 3992.39 286.582  31
  -3  10  -5 4371.64 294.234  37
  -3  10  -5 4165.06 293.066  38
   3  10   6 13748.4 644.571   5
   3  10   6 13400.4 634.864  17
  -3  10  -6 12913.6 655.131  39
  -3  10  -6 13384.5 652.864  37
  -3  10  -6 13037.7 658.915  36
  -3  10  -6 12305.0 651.679  38
  -3  10  -6 13120.4 655.824  31
  -3  10  -7 53.4504 51.8117  37
  -3  10  -7 264.730 79.2710  38
  -3  10  -7 60.1006 53.7068  36
  -3  10  -7 70.6472 62.4911  31
   3  10   7-23.4432 47.5423   8
   3  10   7 363.007 99.6222  19
  -3  10  -7 104.912 61.8679  39
   3 -10   7 62.8170 43.4138  34
   3  10   7 161.068 68.4325  14
   3  10   7-28.1019 77.2634  17
  -3  10  -8 83.4724 51.8304  31
  -3  10  -8 31.6461 45.7567  30
  -3  10  -8 116.675 47.8142  37
  -3  10  -8 84.2139 57.0400  36
  -3  10  -8 94.0815 57.7632  38
   3  10   8 90.8789 52.4917   8
   3  10   8 52.1655 43.8254  14
   3  10   8 63.1385 74.0363  17
   3  10   9 334.720 75.2683  19
  -3  10  -9 338.865 72.3158  31
  -3  10  -9 403.527 77.4316  30
  -3  10  -9 439.783 77.3086  36
  -3  10  -9 387.403 71.1574  38
   3  10   9 303.119 65.0590   8
   3  10   9 505.102 85.8256  17
  -3  10 -10 2234.39 131.971  36
  -3  10 -10 2320.67 141.203  30
   3 -10  10 1935.43 118.254  15
   3  10  10 2424.79 125.273  17
   3  11 -11 2338.56 164.711  36
   3  11 -11 2562.01 158.165  38
  -3 -11  11 2377.88 160.588   6
  -3  11  11 2474.27 159.259  17
   3  11 -10 267.141 69.9240  38
   3  11 -10 188.914 47.8360  39
  -3 -11  10 237.506 54.5129  16
  -3 -11   9 36.9725 42.4697  16
   3  11  -9 39.8761 48.2773  39
   3  11  -9 34.9150 51.9599  38
  -3  11   9 113.485 79.3060  18
  -3  11   9 8.01460 45.0987   5
   3  11  -8 7849.13 438.035  29
  -3  11   8 8240.77 421.755   5
  -3 -11   8 8093.59 441.522  16
  -3  11   8 8529.32 447.722  18
  -3  11   8 8293.72 432.147  17
  -3 -11   8 8315.36 443.593  40
   3  11  -8 8238.70 463.605  39
   3  11  -8 6942.89 630.557  45
  -3  11   8 7166.44 401.831  20
  -3 -11   7 23057.0 1013.64  40
   3  11  -7 23795.7 1043.98  39
  -3  11   7 22941.6 990.034  17
  -3  11   7 23257.5 1006.82  18
  -3 -11   7 20623.9 990.542  16
   3  11  -7 23628.6 1026.30  29
  -3  11   7 23036.6 976.119   5
   3  11  -7 21541.1 1288.18  45
  -3  11   6 24660.6 991.710   5
  -3  11   6 23453.2 1010.74  23
  -3  11   6 23648.1 990.951  25
  -3  11   6 24226.2 1020.31  18
  -3  11   6 22860.1 1000.97  17
   3  11  -6 22571.0 1304.95  45
   3  11  -6 23120.0 1041.57  29
  -3  11   6 22019.8 968.573   2
   3  11  -6 24144.9 1061.98  39
  -3  11   5 13480.4 587.685   7
  -3  11   5 13045.6 580.230  18
  -3  11   5 12589.8 568.536  17
   3  11  -5 12211.9 606.843  29
  -3  11   5 11059.2 554.154  25
  -3  11   5 11853.9 580.293  23
   3  11  -5 13142.3 859.422  45
   3  11  -5 11951.5 611.920  39
  -3  11   5 12075.6 552.508   1
  -3  11   5 11063.4 549.006   2
   3  11  -4 6172.89 527.424  48
  -3  11   4 7426.08 381.971   7
  -3  11   4 6822.59 347.040   9
  -3  11   4 6918.53 352.946  18
  -3  11   4 7012.65 353.335  17
   3  11  -4 6882.05 393.686  29
  -3  11   4 6687.82 352.659   1
  -3  11   4 6796.48 375.803  23
  -3 -11   4 7154.67 395.292  26
  -3  11   4 6961.84 327.027  44
   3  11  -4 6008.91 536.346  45
  -3  11   3 4671.58 275.558   7
  -3  11   3 4067.03 265.397  23
  -3 -11   3 4338.09 279.741  26
  -3  11   3 4115.71 230.750  44
   3  11  -3 4218.42 278.082  39
   3  11  -3 4800.22 421.917  48
   3  11  -3 4876.87 442.505  45
  -3  11   2 10325.9 496.453   7
   3  11  -2 11111.6 692.446  48
  -3  11   2 9221.86 543.193  45
   3  11  -1 1243.72 203.015  48
  -3  11   1 1160.76 202.426  48
   3  11  -1 1030.88 195.896  45
   3  11  -1 1127.08 110.878  44
  -3  11   1 991.197 159.778  45
   3  11   0 45606.2 2018.21  45
   3  11   0 45656.6 2004.03  48
  -3  11   0 43627.7 2028.71  48
   3  11   0 44763.3 1772.37  44
   3  11   1 6246.82 342.843  44
   3  11   1 6593.26 372.978  35
  -3  11  -1 6169.98 358.051  37
   3  11   1 7157.93 353.972  17
  -3  11  -1 6812.80 373.520  29
   3  11   1 6679.33 371.145  14
   3  11   1 7037.58 501.475  48
  -3  11  -1 6360.02 515.537  48
   3  11   1 6848.21 364.044   8
   3  11   1 7353.31 527.447  45
   3 -11   2 158.687 53.1052  40
  -3  11  -2 80.3234 39.1732  39
  -3  11  -2 282.401 64.4026   3
  -3  11  -2 222.075 55.0737  38
  -3  11  -2 145.532 46.7760  36
  -3  11  -2 200.542 61.4912  29
  -3  11  -2 267.172 60.7997  30
  -3  11  -2 183.654 55.5714  31
   3  11   2 122.249 49.7328  14
  -3  11  -2 266.224 104.102  48
   3  11   2 213.564 57.9116  35
   3  11   2 215.465 59.4478  17
   3  11   2 146.834 54.7876   8
  -3  11  -3 3171.82 231.481  36
  -3  11  -3 3041.46 228.487  38
  -3  11  -3 3249.43 233.474  29
  -3  11  -3 3277.20 234.550  31
  -3  11  -3 3097.48 229.397  30
   3  11   3 3057.43 240.961  14
  -3  11  -3 3659.05 380.230  48
  -3  11  -3 2879.60 227.348  39
   3 -11   3 3379.17 233.750  40
   3  11   3 2940.48 226.518  35
   3  11   3 3055.85 233.592   8
   3  11   3 3090.41 215.379  17
   3  11   4 15901.7 783.840   8
  -3  11  -4 17340.1 994.107  48
  -3  11  -4 16911.2 781.558  36
   3  11   4 15580.8 757.650  35
  -3  11  -4 16095.3 780.179  38
  -3  11  -4 16893.6 789.462  37
   3 -11   4 18636.0 795.164  40
   3  11   4 16663.1 756.273  17
  -3  11  -4 17133.3 785.313  30
  -3  11  -4 17071.4 775.137  29
  -3  11  -4 17114.9 780.373  31
  -3  11  -5 8635.61 468.785  31
  -3  11  -5 8030.89 463.319  30
  -3  11  -5 8480.67 450.523  29
   3  11   5 7721.81 475.282  14
  -3  11  -5 7160.74 597.616  48
  -3  11  -5 9139.22 484.372  39
   3  11   5 8386.31 449.227  17
  -3  11  -5 8768.30 476.050  36
  -3  11  -5 8802.14 478.616  37
  -3  11  -6 377.106 87.0307  37
  -3  11  -6 234.387 80.6745  38
   3  11   6 226.604 87.0432  19
   3  11   6 207.485 74.8749  14
  -3  11  -6 245.059 76.7743  39
   3  11   6 216.298 90.7958  17
  -3  11  -6 272.166 80.5475  31
  -3  11  -6 277.794 79.0096  30
   3 -11   7 185.485 55.4478  34
  -3  11  -7 179.928 71.2808  31
   3  11   7 239.103 73.4977  14
  -3  11  -7 216.162 67.7703  39
  -3  11  -7 268.452 79.1725  38
  -3  11  -7 116.194 63.2280  36
  -3  11  -7 84.5596 48.9829  37
   3  11   7 203.445 72.6762   8
   3  11   7 218.082 91.9779  17
   3  11   7 231.381 84.5524  19
  -3  11  -8 4559.20 294.958  31
   3  11   8 4210.67 285.869  14
   3  11   8 4972.82 281.316  17
   3  11   8 4104.35 281.685   8
  -3  11  -8 5316.93 310.837  38
  -3  11  -8 4809.57 281.011  37
  -3  11  -8 5027.89 303.924  36
   3  11   9 1553.52 147.238  19
  -3  11  -9 1699.35 140.128  36
  -3  11  -9 1829.25 143.039  38
   3  11   9 1499.36 131.526   8
  -3  11  -9 1479.79 135.081  30
  -3  11  -9 1503.90 133.011  31
   3  11   9 1865.06 136.971  17
  -3  11 -10 2363.95 131.405  36
  -3 -12  11 3596.79 191.689   6
   3  12 -11 3591.92 199.939  36
   3  12 -11 3299.30 185.034  38
   3  12 -10 329.448 67.0078  38
  -3  12  10 297.529 83.3371  17
   3  12 -10 235.082 50.2889  39
   3  12  -9 2990.84 221.277  39
  -3 -12   9 2735.60 194.977  16
  -3  12   9 2707.21 210.232  17
   3  12  -9 2814.18 225.190  38
  -3  12   9 3567.06 232.402  18
  -3 -12   8 2535.55 205.108  16
  -3  12   8 2931.27 224.308  17
   3  12  -8 2686.26 220.429  29
  -3  12   8 3181.16 210.970   5
  -3 -12   8 3029.62 229.354  40
   3  12  -8 3113.62 244.765  39
  -3  12   8 3000.87 228.724  18
  -3  12   8 2595.46 197.860  20
   3  12  -7 14470.6 682.067  29
  -3  12   7 13578.5 618.247   5
  -3 -12   7 12250.5 629.978  16
  -3  12   7 14695.5 658.170  18
  -3  12   7 13379.5 638.994  17
   3  12  -7 13705.7 936.333  45
  -3 -12   7 13318.9 663.800  40
   3  12  -7 14360.0 695.123  39
  -3 -12   6 1971.33 188.193  40
   3  12  -6 2078.89 208.844  39
   3  12  -6 2189.91 333.675  48
   3  12  -6 2446.17 213.418  29
  -3  12   6 1961.96 174.815  23
  -3  12   6 2313.63 169.950   5
  -3  12   6 2200.68 189.500  18
  -3  12   6 1993.28 180.255  17
   3  12  -6 2212.45 339.892  45
  -3  12   6 2002.76 160.064   2
   3  12  -5 10326.4 535.206  39
  -3  12   5 10166.1 493.630   7
  -3  12   5 9460.69 470.721  17
  -3  12   5 9811.34 476.512  18
   3  12  -5 9564.69 519.126  29
  -3  12   5 9349.24 484.623  23
  -3  12   5 8717.52 451.080   1
  -3  12   5 9119.40 462.724   2
   3  12  -5 8864.97 699.227  48
   3  12  -5 10960.4 768.565  45
  -3  12   4 3334.60 207.638  18
  -3  12   4 2962.74 205.645   1
   3  12  -4 3149.30 370.624  48
  -3  12   4 3424.50 214.779  17
   3  12  -4 3129.92 244.366  29
  -3 -12   4 3147.67 241.658  26
  -3  12   4 2845.72 220.127  23
  -3  12   4 3191.51 226.928   7
  -3  12   4 3060.78 202.845   9
   3  12  -4 3136.31 377.610  45
  -3  12   4 2831.55 179.868  44
  -3  12   3 9634.24 438.482  17
   3  12  -3 9551.30 681.426  45
   3  12  -3 10026.5 684.081  48
   3  12  -3 8641.02 475.810  39
  -3  12   3 9372.14 474.929   7
  -3  12   3 8547.43 422.522  44
  -3 -12   3 9027.11 479.775  26
  -3  12   3 9274.86 472.089  23
  -3  12   2 13775.1 618.316  29
   3  12  -2 12999.9 627.364  29
  -3  12   2 12311.8 583.936  20
   3  12  -2 13110.2 819.880  48
   3  12  -2 12488.1 613.290  39
  -3 -12   2 12874.9 618.300  26
   3  12  -2 12888.7 606.127   7
  -3  12   1 186.523 49.2507  20
  -3  12   1 273.453 92.5593  45
   3  12  -1 187.943 101.043  45
  -3  12   1 196.459 113.995  48
   3  12  -1 161.503 97.0162  48
   3  12  -1 197.645 55.2541  44
  -3  12   1 334.248 70.1581  29
   3  12  -1 286.037 61.0325  39
   3  12  -1 223.916 61.1442  29
   3  12  -1 257.664 60.1465  14
  -3  12   0 550.585 83.1149   3
   3  12   0 781.982 172.617  45
   3  12   0 565.829 145.835  48
  -3  12   0 651.991 166.270  48
  -3  12   0 559.572 85.6234  37
   3  12   0 402.796 82.7037  35
   3  12   0 477.363 83.1295  29
  -3  12   0 522.794 75.0595  20
   3  12   0 383.289 72.3140  44
   3  12   0 517.938 85.1854  14
  -3  12  -1 34880.7 1484.44  37
   3  12   1 32167.6 1494.41  35
  -3  12  -1 34889.4 1464.11  38
  -3  12  -1 35331.5 1467.83  36
   3  12   1 35761.7 1711.69  45
  -3  12  -1 36039.8 1501.70  29
   3  12   1 36562.3 1501.95  14
   3  12   1 36352.1 1467.94  44
   3 -12   1 36688.4 1467.31  40
  -3  12  -1 33149.9 1467.51  39
  -3  12  -1 39380.4 1454.52  20
  -3  12  -1 36319.8 1764.49  48
  -3  12  -2 1765.18 159.287  36
   3  12   2 1708.07 168.794  35
  -3  12  -2 1860.51 172.320  37
  -3  12  -2 1280.05 141.643  38
  -3  12  -2 1844.10 164.549  30
  -3  12  -2 1655.51 153.987  31
  -3  12  -2 1712.83 168.088  29
   3  12   2 1920.23 178.233  14
  -3  12  -2 1620.20 158.826  39
   3 -12   2 1923.76 164.951  40
   3  12   2 1797.85 156.811  17
  -3  12  -2 1482.18 246.688  48
   3  12   2 1750.02 168.414   8
   3  12   3 50564.2 2008.83  17
   3  12   3 51641.7 2063.37  14
   3  12   3 47444.5 2028.03  35
  -3  12  -3 50674.0 2033.56  36
  -3  12  -3 50285.4 2034.64  38
   3  12   3 49958.8 2044.13   8
  -3  12  -3 50999.1 2042.80  39
   3 -12   3 52544.6 2038.79  40
  -3  12  -3 52600.6 2337.61  48
  -3  12  -3 50416.2 2031.76  30
  -3  12  -3 50828.0 2030.13  31
  -3  12  -3 51064.1 2047.59  29
  -3  12  -4 10075.9 527.110  29
  -3  12  -4 10344.1 531.330  31
  -3  12  -4 10040.3 531.197  30
   3  12   4 10546.9 545.010   8
  -3  12  -4 10050.3 532.594  36
   3  12   4 9105.86 508.254  35
  -3  12  -4 10502.5 545.074  37
  -3  12  -4 10015.5 531.722  38
   3 -12   4 11002.2 542.032  40
   3  12   4 10630.7 518.946  17
  -3  12  -4 9183.93 705.616  48
  -3  12  -5 10672.7 530.505  29
  -3  12  -5 10563.4 542.260  31
  -3  12  -5 9812.29 536.250  30
   3  12   5 9085.35 544.894  14
   3  12   5 10045.1 566.265  19
  -3  12  -5 10133.7 543.787  36
  -3  12  -5 10175.3 546.751  38
  -3  12  -5 10741.7 551.205  37
  -3  12  -5 10060.4 547.018  39
   3  12   5 11310.7 536.752  17
  -3  12  -5 9473.17 711.093  48
   3  12   6 664.189 116.264  14
   3  12   6 665.435 123.411  19
   3  12   6 574.812 122.379  17
  -3  12  -6 689.820 114.219  39
  -3  12  -6 598.279 106.405  37
  -3  12  -6 506.327 101.322  30
  -3  12  -6 651.076 110.859  31
  -3  12  -7 2247.14 194.732  38
  -3  12  -7 1649.33 163.817  37
  -3  12  -7 1855.77 175.009  31
  -3  12  -7 1719.41 177.000  30
   3  12   7 1859.46 175.986   8
   3  12   7 1610.78 187.113  19
   3 -12   7 1756.25 143.636  34
  -3  12  -7 1889.49 179.181  39
   3  12   7 2294.88 188.677  17
   3  12   7 1711.79 175.399  14
  -3  12  -8 426.655 76.7685  31
   3  12   8 264.907 64.1331  14
   3  12   8 588.398 102.709  17
   3  12   8 279.233 68.6106   8
   3  12   8 378.938 87.9277  19
  -3  12  -8 296.292 64.0222  37
  -3  12  -8 412.875 80.6321  38
  -3  12  -8 457.330 82.8658  36
  -3  12  -9 5.96748 30.9797  38
  -3  12  -9-12.2316 33.1013  36
  -3  12  -9-5.81691 33.3190  31
   3  13 -11 428.968 51.1637  36
   3  13 -11 262.594 38.8345  38
   3  13 -11 353.565 43.9717  30
   3  13 -10 265.891 56.8030  38
  -3 -13  10 183.830 51.1257   6
   3  13 -10 193.615 42.8131  39
   3  13  -9 305.733 70.2213  39
   3  13  -9 447.601 87.2450  38
  -3  13   9 422.797 97.2557  17
  -3  13   8 4207.88 278.908  17
   3  13  -8 4868.86 300.949  29
  -3 -13   8 4379.29 292.584  40
   3  13  -8 4482.24 307.765  39
   3  13  -8 4422.62 308.718  38
  -3  13   8 4222.89 269.641  20
  -3  13   8 5141.99 300.985  18
  -3  13   7 679.255 112.968  17
   3  13  -7 501.382 101.915  29
   3  13  -7 145.740 105.414  45
   3  13  -7 371.044 151.022  48
  -3 -13   7 311.410 85.0757  40
   3  13  -7 194.996 82.2080  39
  -3  13   6 8985.22 454.382  17
   3  13  -6 9168.90 501.505  29
   3  13  -6 7643.33 681.153  45
   3  13  -6 7950.12 685.844  48
  -3  13   6 8499.05 447.369  23
  -3  13   6 8152.76 424.892   2
  -3 -13   6 8284.95 474.590  40
   3  13  -6 8387.90 497.304  39
  -3  13   6 10010.5 470.514  18
  -3  13   5 4686.09 289.428   2
  -3  13   5 4404.15 274.778   1
   3  13  -5 4752.82 492.264  48
  -3  13   5 4466.89 297.392  23
  -3  13   5 5201.33 299.640  17
   3  13  -5 4614.39 329.067  29
   3  13  -5 4859.00 513.128  45
  -3  13   5 5729.82 307.042  18
  -3 -13   5 5242.50 342.240  26
  -3  13   4 5329.59 299.300   1
   3  13  -4 5275.32 341.473  39
   3  13  -4 4958.34 491.173  48
  -3  13   4 5270.74 294.556  17
   3  13  -4 4796.36 335.177  29
  -3 -13   4 5086.35 331.373  26
  -3  13   4 4993.56 312.842  23
  -3  13   4 5070.45 268.935  44
  -3  13   4 4603.06 283.902   9
   3  13  -4 4173.58 472.769  45
  -3  13   3 894.971 119.506  23
  -3 -13   3 901.555 121.462  26
  -3  13   3 801.852 92.2800  44
  -3  13   3 849.477 101.336  17
   3  13  -3 989.535 128.946  39
   3  13  -3 717.487 190.687  48
   3  13  -2 2527.54 189.488  44
  -3  13   2 2663.19 186.259  44
   3  13  -2 2068.15 305.866  45
  -3  13   2 2586.96 208.051  29
   3  13  -2 2428.32 212.027  29
  -3  13   2 2642.56 190.990  20
   3  13  -2 2993.89 353.456  48
   3  13  -2 2447.43 199.961   7
  -3 -13   2 2640.27 213.033  26
   3  13  -2 2680.47 213.971  39
  -3  13   1 1850.59 154.910  20
   3  13  -1 1873.42 160.294  44
   3  13  -1 2086.04 295.444  48
   3  13  -1 1891.12 181.390  29
  -3  13   1 2122.95 183.757  29
  -3  13   1 1797.48 236.448  45
   3  13  -1 2150.16 296.947  45
  -3  13   1 1767.94 155.291  37
   3  13  -1 2158.56 180.661  39
  -3  13   0 1645.28 154.358  37
  -3  13   0 1819.12 146.139  20
  -3  13   0 1968.29 165.308   3
   3  13   0 1368.64 141.031  44
  -3  13   0 1834.47 171.721  29
   3  13   0 1800.83 168.102  29
   3  13   0 1575.62 157.026  14
   3  13   0 1663.11 260.334  45
  -3  13   0 1422.95 226.915  45
   3  13   0 1369.11 236.566  48
  -3  13   0 1582.49 271.949  48
   3  13   0 1270.37 138.301  39
  -3  13   0 1623.16 143.653  39
  -3  13  -1 2316.42 189.579  39
   3 -13   1 2383.93 184.504  40
  -3  13  -1 3307.49 219.892   3
  -3  13  -1 2610.36 179.585  20
  -3  13  -1 2747.98 217.945  29
   3  13   1 2639.68 215.280  14
   3  13   1 2706.74 328.195  45
  -3  13  -1 2402.38 331.246  48
   3  13   1 2296.93 209.127  35
  -3  13  -1 2581.79 192.988  36
  -3  13  -1 2365.26 198.098  37
  -3  13  -1 2325.71 185.373  38
  -3  13  -2 207.700 66.9800  37
  -3  13  -2 85.6365 44.9593  36
  -3  13  -2 57.1232 41.2916  38
   3  13   2 11.3725 39.0019  35
  -3  13  -2 75.5318 45.7678  30
  -3  13  -2 90.6673 50.6385  29
  -3  13  -2 292.817 70.9151   3
   3 -13   2 28.3393 42.2281  40
  -3  13  -2 90.9851 51.3832  39
  -3  13  -2 32.4397 60.8673  48
   3  13   2 17.5942 55.5765  17
   3  13   2 224.681 67.7755  14
   3  13   2 9.94770 34.1353  19
   3  13   3 13914.4 693.387  35
  -3  13  -3 13808.5 686.061  36
  -3  13  -3 14555.2 694.574  38
  -3  13  -3 14347.1 684.092  31
  -3  13  -3 14841.5 694.174  30
  -3  13  -3 14782.8 710.221  29
   3  13   3 14293.0 717.558  14
  -3  13  -3 14621.1 701.994  39
   3 -13   3 15598.5 704.559  40
  -3  13  -3 14251.8 929.182  48
   3  13   3 14808.7 679.292  17
   3  13   3 14855.4 711.566   8
   3  13   3 14343.4 704.843  19
  -3  13  -4 4133.47 286.284  31
  -3  13  -4 4247.66 294.570  30
  -3  13  -4 4018.60 288.523  29
   3  13   4 3893.81 299.103  19
  -3  13  -4 3850.24 430.898  48
  -3  13  -4 4479.13 307.067  39
   3  13   4 4719.87 296.365  17
   3  13   4 4509.16 312.762   8
  -3  13  -4 4151.81 293.247  36
  -3  13  -4 4424.35 307.421  37
  -3  13  -4 4495.48 301.185  38
  -3  13  -5 2876.00 232.324  31
  -3  13  -5 3223.71 246.471  30
  -3  13  -5 2815.21 227.554  29
   3  13   5 2928.77 251.876  14
  -3  13  -5 2675.92 344.483  48
  -3  13  -5 2791.83 236.024  36
  -3  13  -5 3064.15 249.840  37
  -3  13  -5 3014.37 242.960  38
   3  13   5 3486.32 247.988  17
   3  13   5 3017.30 256.872  19
   3  13   6 1980.19 202.910  19
   3  13   6 1949.20 193.198  14
  -3  13  -6 1909.05 190.405  39
  -3  13  -6 1753.07 172.685  31
  -3  13  -6 2336.15 198.905  30
   3  13   6 2437.99 205.944  17
  -3  13  -6 1987.25 188.578  37
  -3  13  -6 1819.99 184.411  36
   3  13   7 9514.78 450.302  17
   3  13   7 8573.31 481.557  19
   3  13   7 7893.90 453.526  14
  -3  13  -7 9739.85 474.572  39
  -3  13  -7 8568.42 460.607  38
  -3  13  -7 8889.52 455.154  37
   3  13   7 8498.43 455.166   8
  -3  13  -7 8104.49 444.580  31
  -3  13  -7 8265.44 451.242  30
  -3  13  -8 237.797 59.6550  36
  -3  13  -8 106.028 42.7304  37
  -3  13  -8 151.426 53.4146  38
   3  13   8 189.829 77.2177  17
   3  13   8 112.137 51.8199  19
  -3  13  -8 123.717 51.1571  30
  -3  13  -8 108.107 44.4137  31
  -3  13  -9 191.973 42.8206  38
  -3  13  -9 171.400 42.4484  36
   3  14 -10 44.0619 31.1039  39
  -3 -14  10 98.4984 33.4226   6
   3  14 -10 95.0081 35.2015  37
   3  14 -10 92.6018 40.7070  38
  -3  14   9 1443.07 131.837  17
   3  14  -9 1118.45 123.732  39
   3  14  -9 1173.50 128.333  38
  -3  14   8 6067.99 338.214  20
  -3 -14   8 6401.34 366.606  40
   3  14  -8 6385.27 376.670  39
  -3  14   8 6544.82 351.333  17
   3  14  -8 6315.96 357.960  29
  -3  14   7 706.144 103.309  20
  -3  14   7 1038.62 140.833  17
   3  14  -7 773.081 120.637  29
  -3 -14   7 806.878 121.379  40
   3  14  -7 1027.82 137.851  39
  -3  14   6 192.311 55.0558   2
   3  14  -6 133.314 72.4971  39
  -3 -14   6 119.700 65.1680  40
   3  14  -6 225.263 134.970  45
   3  14  -6 185.320 76.1471  29
  -3  14   6 424.318 111.814  17
   3  14  -6 336.040 140.184  48
  -3  14   5 7948.95 430.869  23
  -3  14   5 8965.27 430.823  17
   3  14  -5 8123.84 478.563  29
  -3 -14   5 9229.95 487.950  26
   3  14  -5 8014.94 678.477  45
  -3  14   5 7050.57 396.596   1
  -3  14   5 7661.18 415.190   2
   3  14  -5 7959.86 671.713  48
   3  14  -4 1605.16 294.995  48
   3  14  -4 2517.34 228.225  39
  -3 -14   4 2501.65 217.671  26
  -3  14   4 2227.83 177.301   9
  -3  14   4 2551.92 188.553  17
   3  14  -4 2445.36 225.289  29
  -3  14   4 2307.05 161.683  44
  -3  14   4 2092.28 191.122  23
   3  14  -4 2373.95 347.590  45
  -3  14   4 2086.01 178.798   1
  -3  14   3 4982.55 303.745  20
   3  14  -3 4430.45 474.065  48
   3  14  -3 5373.58 309.264   7
   3  14  -3 4263.52 322.486  29
  -3  14   3 5211.04 284.201  44
   3  14  -3 4537.09 321.472  39
  -3 -14   3 5049.85 330.070  26
  -3  14   3 5004.46 321.947  23
   3  14  -2 15679.5 722.142   7
  -3  14   2 16462.3 737.541  29
   3  14  -2 16044.6 755.577  29
  -3  14   2 15218.7 703.599  20
   3  14  -2 16713.3 1003.02  48
   3  14  -2 15528.5 981.562  45
  -3  14   2 15641.6 694.152  44
   3  14  -2 14451.7 696.438  44
   3  14  -2 14725.4 729.302  39
  -3 -14   2 15082.2 731.097  26
  -3  14   1 519.379 84.9959  37
   3  14  -1 667.136 102.735   7
   3  14  -1 437.801 91.4432  29
  -3  14   1 523.111 96.5541  29
   3  14  -1 524.420 89.4692  39
   3  14  -1 451.029 149.042  48
  -3  14   1 382.348 113.006  45
   3  14  -1 247.641 117.459  45
  -3 -14   1 523.364 94.9320  26
  -3  14   1 543.298 81.7028  20
   3  14  -1 420.960 79.6192  44
  -3  14   0 18041.0 815.746  37
   3  14   0 18681.4 805.110  44
  -3  14   0 17769.7 837.610  29
   3  14   0 17922.5 831.759  29
   3  14   0 17929.9 831.844  14
  -3  14   0 18952.9 791.284  20
   3  14   0 17764.4 1059.64  48
  -3  14   0 16408.3 1072.38  48
   3  14   0 17061.4 800.965  39
  -3  14   0 16751.7 784.388  39
   3  14   0 18383.9 1062.88  45
  -3  14   0 15706.9 977.483  45
   3  14   1 5216.55 495.624  45
  -3  14  -1 5200.57 495.116  45
   3  14   1 6153.33 350.194  29
  -3  14  -1 5356.55 355.171  29
   3  14   1 5383.67 351.308  14
  -3  14  -1 6881.78 326.451  20
   3 -14   1 5605.12 325.338  40
  -3  14  -1 5223.05 330.065  39
  -3  14  -1 7278.98 369.905   3
  -3  14  -1 5802.89 351.782  37
  -3  14  -1 5497.04 325.867  38
  -3  14  -1 4696.13 502.868  48
  -3  14  -2 24.0983 56.8936  29
  -3  14  -2 85.0637 44.6487  30
  -3  14  -2 69.5278 84.1724  48
   3 -14   2 78.0521 47.2807  40
  -3  14  -2 20.9549 39.3485  39
  -3  14  -2 121.267 54.7378   3
  -3  14  -2 45.9738 49.8125  37
  -3  14  -2 78.2076 47.3747  38
  -3  14  -2-9.72710 36.5394  36
  -3  14  -3 29672.6 1293.72  29
  -3  14  -3 29609.3 1268.68  30
   3  14   3 32262.9 1324.84  14
   3  14   3 29328.6 1284.97  19
  -3  14  -3 29068.6 1569.94  48
  -3  14  -3 30700.6 1290.60  39
   3 -14   3 32261.7 1289.74  40
   3  14   3 29763.2 1263.96  17
  -3  14  -3 28763.9 1292.13  37
  -3  14  -3 29775.3 1276.93  38
  -3  14  -3 29612.4 1274.68  36
  -3  14  -4 309.537 77.4518  38
  -3  14  -4 248.576 72.3379  36
   3  14   4 371.630 86.7110  19
  -3  14  -4 630.818 169.002  48
  -3  14  -4 297.460 83.3545  39
   3  14   4 457.974 110.042  17
  -3  14  -4 334.861 84.7171  29
  -3  14  -4 261.554 72.7723  30
  -3  14  -4 376.031 81.7436  31
  -3  14  -5 7522.24 421.806  30
  -3  14  -5 7305.93 409.315  31
  -3  14  -5 7736.45 421.302  29
  -3  14  -5 7964.88 441.041  37
  -3  14  -5 7466.45 428.403  38
  -3  14  -5 7337.49 423.580  36
   3  14   5 6952.14 433.862  19
   3  14   5 6418.31 423.562  14
  -3  14  -5 7177.89 375.408   9
   3  14   5 8354.68 427.467  17
  -3  14  -6 7908.95 435.889  31
  -3  14  -6 8530.12 454.196  30
  -3  14  -6 8395.93 459.014  38
  -3  14  -6 8419.96 459.426  37
  -3  14  -6 8341.16 456.251  36
   3  14   6 8021.37 466.874  19
   3  14   6 8173.34 461.958  14
  -3  14  -6 9233.54 472.299  39
   3  14   6 8531.89 457.183   7
   3  14   6 8836.93 448.749  17
   3  14   7 72.3581 55.0647  19
   3  14   7 109.484 53.4404  14
  -3  14  -7 171.640 61.2909  36
  -3  14  -7 165.263 54.3387  37
  -3  14  -7 163.861 56.8480  39
  -3  14  -7 113.012 53.4876  30
  -3  14  -8 1325.80 120.736  30
   3  14   8 1672.15 143.765  19
  -3  14  -8 1473.68 119.611  37
  -3  14  -8 1636.31 134.213  38
  -3  14  -9 567.996 59.3189  36
  -3  14  -9 530.159 56.7553  38
   3  15 -10 491.761 57.3260  36
   3  15 -10 452.179 57.3893  38
   3  15 -10 374.904 48.8363  37
   3  15  -9-7.38491 39.9805  38
   3  15  -9 41.3132 38.0164  36
   3  15  -9 52.9528 37.2420  39
  -3  15   8 4240.58 245.852  17
  -3  15   8 3691.23 232.463  20
   3  15  -8 4149.20 267.699  39
  -3 -15   8 3808.49 251.393  40
   3  15  -8 3457.12 238.113  29
   3  15  -7 222.571 78.3303  39
  -3 -15   7 86.6344 56.4464  40
   3  15  -7 168.447 62.1897  38
   3  15  -7 78.1580 45.5057  29
  -3  15   7 261.016 97.7509  17
  -3  15   7 168.546 56.2201  20
   3  15  -6 475.874 169.690  45
   3  15  -6 557.794 110.301  29
  -3  15   6 626.416 89.1165   2
  -3  15   6 857.114 127.392  17
   3  15  -6 483.365 162.640  48
   3  15  -6 632.136 121.528  39
  -3  15   6 637.973 100.638  20
  -3  15   5 868.014 112.713  23
  -3  15   5 896.193 126.520  17
   3  15  -5 664.894 120.531  29
   3  15  -5 597.067 187.291  48
   3  15  -5 601.332 192.936  45
  -3  15   5 784.430 107.155   2
   3  15  -4 2267.71 227.089  39
   3  15  -4 2630.74 367.039  48
  -3  15   4 2649.31 202.478   1
  -3  15   4 2752.06 200.495   9
   3  15  -4 2832.28 246.869  29
  -3  15   4 2651.31 178.579  44
  -3  15   4 2687.59 216.104  23
   3  15  -4 2607.77 368.822  45
  -3  15   4 2716.36 212.156  20
  -3 -15   4 2623.62 230.020  26
  -3  15   3 2385.54 193.987  20
   3  15  -3 2218.72 338.001  48
  -3  15   3 2192.57 185.558   9
   3  15  -3 2548.38 198.719   7
   3  15  -3 2483.06 228.105  29
  -3  15   3 2473.96 179.809  44
  -3  15   3 2345.85 207.267  23
   3  15  -3 2343.39 190.775  44
  -3 -15   3 2472.97 215.522  26
   3  15  -3 2212.69 213.424  39
   3  15  -2 422.119 86.1507   7
   3  15  -2 289.808 83.3960  29
  -3  15   2 468.824 93.9391  29
   3  15  -2 444.267 82.7084  44
  -3  15   2 496.647 83.3447  44
  -3 -15   2 427.622 86.2813  26
   3  15  -2 303.885 137.647  45
   3  15  -2 525.084 170.180  48
  -3  15   2 429.175 78.1478  20
   3  15  -2 442.193 91.3069  39
   3  15  -1 117.349 49.1525  39
   3  15  -1 34.0851 64.0275  48
   3  15  -1 32.3386 85.8358  45
  -3 -15   1 244.214 70.1761  26
  -3  15   1 54.7941 39.7391  37
   3  15  -1 252.907 70.5031   7
  -3  15   1 178.060 65.6390  29
   3  15  -1 24.9770 45.0093  29
   3  15  -1 339.576 77.1887  44
  -3  15   1 111.015 47.2999  20
  -3  15   1 71.1376 49.3546   3
   3  15   0-9.45689 39.6698  39
  -3  15   0 25.0121 29.9629  39
   3  15   0 98.4149 86.9918  48
  -3  15   0 53.8215 71.3659  45
   3  15   0 124.933 89.4597  45
  -3 -15   0-10.7153 36.7041  26
  -3  15   0 10.2361 41.4802  37
   3  15   0 61.6916 56.6797   7
  -3  15   0 48.8091 47.6431  29
   3  15   0 266.784 72.1401  29
   3  15   0 47.0758 53.9454  44
  -3  15   0 70.9665 40.9567  20
  -3  15   0 111.220 53.6348   3
   3  15   1 16207.3 774.299  14
  -3  15  -1 15087.7 729.426  39
   3 -15   1 15474.8 716.079  40
   3  15   1 15696.8 738.853  29
  -3  15  -1 16256.4 757.513  37
  -3  15  -1 15364.5 1024.82  48
   3  15   1 16050.9 973.550  45
  -3  15  -2 2288.38 188.034  30
  -3  15  -2 2695.11 231.621  29
   3  15   2 2299.69 217.566  14
  -3  15  -2 2282.65 198.416  39
   3 -15   2 2149.47 189.496  40
  -3  15  -2 2355.68 192.426  36
  -3  15  -2 2206.29 207.052  37
  -3  15  -2 2437.92 200.290  38
  -3  15  -2 2176.43 333.314  48
  -3  15  -2 1591.93 281.153  45
   3  15   3 538.655 108.588  14
   3 -15   3 553.392 96.0425  40
  -3  15  -3 453.214 91.8590  39
  -3  15  -3 632.090 183.570  48
   3  15   3 600.863 102.873  19
  -3  15  -3 572.112 97.9493  36
  -3  15  -3 757.508 119.514  37
  -3  15  -3 520.488 93.0728  38
  -3  15  -3 738.105 117.323  29
  -3  15  -3 636.960 97.8758  30
  -3  15  -4 8017.36 447.167  39
   3  15   4 7641.46 439.971  19
  -3  15  -4 6940.15 612.513  48
  -3  15  -4 7776.40 433.638  36
  -3  15  -4 7988.49 441.914  38
  -3  15  -4 7702.02 425.190  30
  -3  15  -4 8254.38 449.492  29
   3  15   5 217.226 77.7150  19
  -3  15  -5 219.432 64.3920  30
  -3  15  -5 179.574 63.4939  29
  -3  15  -5 263.148 80.6747  37
  -3  15  -5 274.254 70.8560  36
  -3  15  -5 161.410 62.1722  38
  -3  15  -5 254.468 55.7743   9
   3  15   5 212.680 68.1669   7
   3  15   6 1310.84 145.784  19
   3  15   6 1099.74 135.333  14
  -3  15  -6 1675.79 154.860  39
  -3  15  -6 1113.49 126.707  30
  -3  15  -6 1191.09 135.105  37
  -3  15  -6 1215.16 135.925  38
  -3  15  -6 1009.11 124.350  36
   3  15   6 1207.49 133.904   7
   3  15   7 682.989 91.1908  14
  -3  15  -7 564.023 82.4692  30
  -3  15  -7 641.804 89.8673  37
  -3  15  -7 735.058 94.3376  36
   3  15   7 579.790 91.5894  19
  -3  15  -8 4362.79 240.512  38
  -3  15  -8 4310.76 236.692  36
  -3  15  -8 4565.15 228.859  37
   3  16  -9 1000.23 90.9709  36
   3  16  -9 969.881 94.8071  37
   3  16  -9 986.076 94.1771  39
  -3 -16   9 816.617 74.5322   6
  -3 -16   8 398.488 71.7425  40
   3  16  -8 379.223 75.0619  39
   3  16  -8 287.462 64.5806  38
   3  16  -8 312.644 62.5945  36
  -3  16   8 249.413 57.2969  20
   3  16  -8 342.620 63.5225  29
   3  16  -7 978.466 122.043  29
  -3 -16   7 1023.25 126.420  40
   3  16  -7 844.540 121.554  39
  -3  16   7 961.531 110.760  20
   3  16  -7 745.263 90.6861  44
   3  16  -7 874.421 116.939  38
   3  16  -6 9708.67 494.971  44
  -3  16   6 10218.5 516.584  20
   3  16  -6 10706.8 540.477  38
   3  16  -6 11298.0 565.883  29
  -3  16   5 208.847 66.7582  20
   3  16  -5 185.678 120.812  48
   3  16  -5 220.729 112.867  45
   3  16  -5 137.280 54.7461  44
   3  16  -5 178.791 79.7441  39
  -3 -16   5 199.202 68.6913  40
  -3  16   5 223.240 60.8003   2
   3  16  -5 284.007 86.9120  29
  -3  16   4 635.885 91.4446   9
   3  16  -4 589.748 114.050  39
   3  16  -4 667.807 193.863  48
  -3  16   4 477.886 91.4476  23
  -3 -16   4 712.299 118.903  26
   3  16  -4 545.656 96.9592  44
  -3  16   4 585.969 93.1560   1
  -3  16   4 691.465 105.257  20
   3  16  -3 12664.9 675.308  39
   3  16  -3 13180.9 923.830  48
  -3  16   3 13744.5 653.687   1
   3  16  -3 15233.2 659.043   7
  -3  16   3 13608.1 646.288   9
   3  16  -3 13250.1 699.794  29
   3  16  -3 13180.7 643.540  44
  -3  16   3 14132.2 626.692  44
  -3  16   3 13549.2 669.063  23
   3  16  -3 13509.2 929.592  45
  -3 -16   3 14050.3 689.594  26
  -3  16   3 13693.2 651.925  20
   3  16  -2 10037.6 528.701  39
   3  16  -2 9527.86 750.413  48
  -3  16   2 10681.3 522.136   3
   3  16  -2 9521.53 509.762   7
   3  16  -2 9909.39 545.292  29
   3  16  -2 9568.79 500.519  44
  -3  16   2 10263.0 493.239  44
  -3  16   2 9424.06 525.780  23
   3  16  -2 9163.12 728.192  45
  -3  16   2 9849.62 497.739  20
  -3 -16   2 9446.12 520.685  26
   3  16  -1 1352.33 150.910  39
   3  16  -1 1432.55 269.824  48
   3  16  -1 1678.47 276.266  45
  -3  16   1 1193.84 134.550  44
  -3 -16   1 1350.42 153.738  26
   3  16  -1 1360.51 161.872  29
  -3  16   1 1472.24 166.796  29
   3  16  -1 1529.50 152.465  44
   3  16  -1 1511.94 161.903   7
  -3  16   1 1438.23 143.447  37
  -3  16   1 1531.25 157.738   3
  -3  16   1 1380.32 138.544  20
   3  16   0 58031.6 2691.17  45
  -3 -16   0 56512.3 2396.54  26
  -3  16   0 59723.8 2399.46  37
   3  16   0 56488.1 2425.17   7
  -3  16   0 60260.5 2440.44  29
   3  16   0 58843.1 2417.43  29
   3  16   0 59321.6 2388.27  44
  -3  16   0 62320.3 2367.39  20
   3 -16   1 58.2741 38.2612  40
  -3  16  -1 104.656 43.7193  39
  -3  16  -1-37.9354 91.8327  48
  -3  16  -1-29.9822 56.2327  45
  -3  16  -1 44.7143 51.3593  37
   3  16   1 79.4392 62.4879   7
   3  16   1 58.9751 42.5851  29
  -3 -16  -1 60.1521 42.0564  26
  -3  16  -1 100.034 34.9198  21
  -3  16  -1 21.1184 45.7441   3
  -3  16  -2 211.451 73.5391  37
  -3  16  -2 214.547 63.6264  38
  -3  16  -2 312.855 67.5710  36
   3  16   2 107.978 60.8347   7
  -3  16  -2 253.857 88.3842  29
   3  16   2 101.196 63.3189  14
  -3  16  -2 166.303 102.186  45
   3 -16   2 314.720 70.5291  40
  -3  16  -2 281.491 69.1685  39
  -3  16  -2 219.966 125.778  48
   3  16   2 448.557 86.2321  44
  -3  16  -3 7760.19 436.223  29
   3  16   3 7704.29 444.800  14
  -3  16  -3 6894.13 405.934  39
  -3  16  -3 7250.81 626.252  48
   3  16   3 6829.96 390.457  19
  -3  16  -3 7154.78 400.273  38
  -3  16  -3 7638.13 428.918  37
  -3  16  -3 7112.09 396.222  36
  -3  16  -3 6183.97 603.724  45
   3  16   4 5208.39 323.190  19
   3  16   4 5128.58 344.784  14
  -3  16  -4 5075.98 301.928   9
   3  16   4 5163.77 345.731   7
  -3  16  -4 5050.19 316.851  36
  -3  16  -4 5367.93 326.039  38
  -3  16  -4 5622.33 340.745  29
  -3  16  -4 5479.96 337.284  39
  -3  16  -5 691.258 101.043  36
  -3  16  -5 875.066 119.474  37
  -3  16  -5 686.628 102.280  38
   3  16   5 597.998 103.051   7
  -3  16  -5 672.722 83.6395   9
   3  16   5 517.301 91.7190  19
  -3  16  -5 688.652 105.136  39
   3  16   6 391.755 76.5864  14
  -3  16  -6 334.584 72.0802  37
  -3  16  -6 344.944 70.7806  38
  -3  16  -6 462.565 77.8717  36
   3  16   6 392.557 74.6687  19
  -3  16  -7 3466.60 207.335  38
  -3  16  -7 3075.63 197.355  36
  -3  16  -7 3172.78 201.142  37
  -3  16  -8 1410.04 95.5175  36
  -3  16  -8 1171.95 84.5378  37
   3  17  -9 1780.36 118.104  38
   3  17  -9 1664.46 115.561  37
   3  17  -9 1745.03 115.106  39
   3  17  -8 6815.03 338.950  39
  -3  17   8 6640.49 316.134  20
   3  17  -8 6171.12 314.651  29
   3  17  -8 6181.96 327.853  38
   3  17  -7 4794.77 293.068  29
   3  17  -7 4259.47 251.412  44
   3  17  -7 5042.23 293.761  38
  -3  17   7 5507.05 291.138   3
  -3 -17   7 5116.11 299.833  40
   3  17  -7 5365.46 309.456  39
  -3  17   7 4815.55 278.561  20
   3  17  -6 1648.61 157.033  38
   3  17  -6 1627.38 169.143  29
   3  17  -6 1615.57 139.474  44
  -3  17   5 3624.94 247.898  20
   3  17  -5 3668.65 239.960  44
   3  17  -5 3834.43 257.943  38
   3  17  -5 3634.40 279.407  29
  -3  17   5 3505.61 237.070   2
  -3 -17   5 3639.66 266.001  40
   3  17  -5 3633.06 269.407  39
   3  17  -4 8795.52 469.987  38
  -3  17   4 9274.80 461.046   9
   3  17  -4 9136.59 502.986  39
   3  17  -4 8943.13 469.629  44
  -3  17   4 9540.46 480.466   2
  -3  17   4 9581.84 479.342  20
[truncated: 879,623 more chars]
