# Supplementary material for: Crystal structure and Hirshfeld surface analysis of dimethyl 4-hy­droxy-5,4′-dimethyl-2′-(toluene-4-sulfonyl­amino)­biphenyl-2,3-di­carboxyl­ate
Source: Acta Crystallogr E Crystallogr Commun. 2024 Jan 1;80(Pt 1):62–6. doi: 10.1107/S205698902301071X (PMC10833369; doi:10.1107/S205698902301071X)
Supplement: Supplementary file 2 [file e-80-00062-Isup2.hkl]

data_I                                                                          
_shelx_title ' G23 in P2(1)/c'                                                  
_shelx_refln_list_code          4                                               
_shelx_F_calc_maximum      329.31                                               
_exptl_crystal_F_000      1016.00                                               
_reflns_d_resolution_high  0.7888                                               
                                                                                
loop_                                                                           
 _space_group_symop_operation_xyz                                               
 'x, y, z'                                                                      
 '-x, y+1/2, -z+1/2'                                                            
 '-x, -y, -z'                                                                   
 'x, -y-1/2, z-1/2'                                                             
                                                                                
_cell_length_a    12.5298                                                       
_cell_length_b    18.8728                                                       
_cell_length_c    10.6392                                                       
_cell_angle_alpha  90.000                                                       
_cell_angle_beta  109.409                                                       
_cell_angle_gamma  90.000                                                       
                                                                                
_shelx_F_squared_multiplier     1.000                                           
                                                                                
loop_                                                                           
 _refln_index_h                                                                 
 _refln_index_k                                                                 
 _refln_index_l                                                                 
 _refln_F_squared_calc                                                          
 _refln_F_squared_meas                                                          
 _refln_F_squared_sigma                                                         
 _refln_observed_status                                                         
   1   0   0       2686.65       2279.63        87.66 o                         
   2   0   0        792.43        557.52        26.58 o                         
   3   0   0     108448.19     104629.09      3880.27 o                         
   4   0   0       7786.14       7876.01       216.00 o                         
   5   0   0        745.63        804.48        27.81 o                         
   6   0   0       4091.79       4191.56        97.98 o                         
   7   0   0       5636.37       6244.48       145.06 o                         
   8   0   0         91.89        105.49         4.63 o                         
   9   0   0       2479.45       2499.80        43.09 o                         
  10   0   0       1285.50       1296.26        31.97 o                         
  11   0   0       1449.86       1542.63        38.68 o                         
  12   0   0        739.81        736.76        18.11 o                         
  13   0   0          0.31          0.95         1.60 o                         
  14   0   0          5.82         12.91         2.66 o                         
   1   1   0        356.67        342.39         8.63 o                         
   2   1   0        762.80        718.27        18.76 o                         
   3   1   0      18170.07      18598.72       939.95 o                         
   4   1   0      20130.58      20655.21      1351.03 o                         
   5   1   0       1970.75       1995.31        49.71 o                         
   6   1   0       3880.63       4128.16        97.31 o                         
   7   1   0         56.40         72.63         9.66 o                         
   8   1   0        121.22        127.36         4.25 o                         
   9   1   0         34.81         30.76         2.12 o                         
  10   1   0         25.75         31.36         2.60 o                         
  11   1   0         33.51         32.08         2.62 o                         
  12   1   0         49.36         50.21         3.79 o                         
  13   1   0          1.31          0.79         1.15 o                         
  14   1   0          0.93          2.19         1.19 o                         
   0   2   0      43777.57      42473.00      1574.41 o                         
   1   2   0        714.58        669.66        19.90 o                         
   2   2   0        138.85        127.67         3.86 o                         
   3   2   0      26719.00      26069.57       395.59 o                         
   4   2   0          5.82          2.73         2.28 o                         
   5   2   0       2765.44       2856.53        48.52 o                         
   6   2   0       3526.61       3930.91        65.80 o                         
   7   2   0        160.54        174.12         6.31 o                         
   8   2   0       1098.08       1116.55        15.32 o                         
   9   2   0        761.23        782.01        12.16 o                         
  10   2   0         27.44         23.85         2.13 o                         
  11   2   0         14.42         14.80         1.68 o                         
  12   2   0        223.32        231.96         7.02 o                         
  13   2   0         90.96        102.50         3.74 o                         
  14   2   0        319.90        329.52        11.01 o                         
   1   3   0       2049.94       2021.05        35.04 o                         
   2   3   0          9.74         15.01         1.24 o                         
   3   3   0          3.15         16.08         1.75 o                         
   4   3   0       4164.19       4490.22        84.78 o                         
   5   3   0         16.28         20.19         1.85 o                         
   6   3   0       3798.25       3948.63        66.10 o                         
   7   3   0        937.92        917.44        18.64 o                         
   8   3   0          0.71          5.97         1.63 o                         
   9   3   0         75.81         93.87         3.10 o                         
  10   3   0        761.06        779.04        16.51 o                         
  11   3   0        129.19        125.10         4.33 o                         
  12   3   0        144.91        165.41         5.28 o                         
  13   3   0          3.48          4.44         1.35 o                         
  14   3   0         54.75         52.96         4.88 o                         
   0   4   0        209.79        299.35        17.42 o                         
   1   4   0       6670.02       6427.40        98.49 o                         
   2   4   0        109.36        106.65         3.57 o                         
   3   4   0       2386.32       2296.97        35.62 o                         
   4   4   0        214.83        223.53         7.18 o                         
   5   4   0       2626.65       2990.45        50.62 o                         
   6   4   0        366.94        316.48         9.17 o                         
   7   4   0         31.06         32.79         3.23 o                         
   8   4   0       1149.17       1113.74        14.12 o                         
   9   4   0        579.02        599.90         8.85 o                         
  10   4   0       1604.11       1634.07        20.94 o                         
  11   4   0        953.37        990.61        21.25 o                         
  12   4   0         39.03         33.16         2.58 o                         
  13   4   0         26.47         36.05         2.34 o                         
  14   4   0        360.66        353.95        10.80 o                         
   1   5   0        418.17        415.88         7.92 o                         
   2   5   0       1523.25       1568.78        26.79 o                         
   3   5   0        412.84        379.64         9.21 o                         
   4   5   0       1291.08       1313.57        23.08 o                         
   5   5   0       2169.47       2219.67        32.73 o                         
   6   5   0        343.09        379.56         9.59 o                         
   7   5   0        892.82        920.74        13.50 o                         
   8   5   0        448.01        447.31         7.38 o                         
   9   5   0       1079.52        988.50        13.25 o                         
  10   5   0        495.37        464.22         8.18 o                         
  11   5   0         28.30         23.87         1.84 o                         
  12   5   0          0.68          0.51         1.27 o                         
  13   5   0        255.58        252.43         8.63 o                         
  14   5   0         29.29         28.63         2.09 o                         
   0   6   0        146.39        113.57        11.42 o                         
   1   6   0         84.81         86.49         6.98 o                         
   2   6   0         72.06         51.31         3.29 o                         
   3   6   0       1096.87       1006.08        17.06 o                         
   4   6   0         57.55         70.32         2.88 o                         
   5   6   0        290.84        337.46         6.98 o                         
   6   6   0        634.42        640.67        13.77 o                         
   7   6   0         13.26         10.16         1.05 o                         
   8   6   0         78.14         62.99         2.10 o                         
   9   6   0        456.02        464.29         9.19 o                         
  10   6   0         22.36         23.82         1.70 o                         
  11   6   0        506.93        531.98         9.92 o                         
  12   6   0         55.70         49.16         2.62 o                         
  13   6   0          7.09          7.72         1.49 o                         
  14   6   0        374.34        335.21        23.12 o                         
   1   7   0       1593.41       1507.57        99.07 o                         
   2   7   0        704.02        837.20        19.08 o                         
   3   7   0       1471.80       1517.88        34.28 o                         
   4   7   0        923.30        960.94        16.15 o                         
   5   7   0       1138.55       1088.90        16.23 o                         
   6   7   0       1636.94       1666.57        28.58 o                         
   7   7   0        726.86        739.04         8.54 o                         
   8   7   0        625.85        661.67         8.57 o                         
   9   7   0        817.88        858.83        11.88 o                         
  10   7   0        145.84        118.79         4.30 o                         
  11   7   0         37.35         30.51         1.97 o                         
  12   7   0        547.57        595.30        15.33 o                         
  13   7   0        190.71        189.26        12.72 o                         
  14   7   0        157.00        150.06        11.20 o                         
   0   8   0        106.19        132.35        13.65 o                         
   1   8   0        277.58        336.75        17.68 o                         
   2   8   0       1954.55       1970.08        85.64 o                         
   3   8   0        261.92        239.52         6.29 o                         
   4   8   0         29.13         14.47         1.67 o                         
   5   8   0         75.04         90.08         4.02 o                         
   6   8   0       1374.26       1366.83        19.00 o                         
   7   8   0        596.94        653.63         8.77 o                         
   8   8   0        231.18        213.29         4.02 o                         
   9   8   0        737.99        698.12        12.79 o                         
  10   8   0         22.06         21.54         1.62 o                         
  11   8   0        103.58         93.08         4.16 o                         
  12   8   0        456.59        446.99        15.01 o                         
  13   8   0         22.36         32.70         3.64 o                         
  14   8   0        252.54        195.30         7.75 o                         
   1   9   0         65.33         78.33         8.57 o                         
   2   9   0        229.60        209.82         8.67 o                         
   3   9   0        312.33        310.91        14.47 o                         
   4   9   0         54.26         71.50         4.16 o                         
   5   9   0        446.40        414.45        11.97 o                         
   6   9   0         23.61         19.27         1.26 o                         
   7   9   0        117.21         89.75         2.67 o                         
   8   9   0         23.81         31.65         1.66 o                         
   9   9   0         29.68         32.43         1.89 o                         
  10   9   0        467.99        468.31        10.56 o                         
  11   9   0        319.77        347.34        10.63 o                         
  12   9   0        949.49        974.76        26.54 o                         
  13   9   0        481.69        526.68        21.58 o                         
   0  10   0       2098.65       2145.70       187.33 o                         
   1  10   0        631.73        638.58        23.70 o                         
   2  10   0        187.99        179.91         8.41 o                         
   3  10   0       1587.16       1608.53        38.41 o                         
   4  10   0         33.07         40.05         3.90 o                         
   5  10   0        476.23        510.98         9.57 o                         
   6  10   0        350.97        344.85         7.51 o                         
   7  10   0          9.10         10.91         1.38 o                         
   8  10   0          1.90          3.26         1.02 o                         
   9  10   0         61.16         55.46         2.82 o                         
  10  10   0         24.02         20.15         2.20 o                         
  11  10   0        207.41        201.05         8.42 o                         
  12  10   0         48.32         43.80         5.43 o                         
  13  10   0          0.29          1.11         0.95 o                         
   1  11   0       1286.86       1328.91        56.15 o                         
   2  11   0         95.78        108.06         6.67 o                         
   3  11   0       3341.17       3338.62        72.33 o                         
   4  11   0        151.98        158.04         4.40 o                         
   5  11   0         17.83         26.89         2.17 o                         
   6  11   0        267.64        271.47         6.06 o                         
   7  11   0         73.22         68.83         2.99 o                         
   8  11   0         36.61         41.17         2.65 o                         
   9  11   0        234.38        253.50         6.73 o                         
  10  11   0         23.09         29.77         2.60 o                         
  11  11   0        886.26        892.58        23.57 o                         
  12  11   0        467.07        511.02        14.51 o                         
   0  12   0         79.62         87.46        10.84 o                         
   1  12   0       1244.94       1299.60        51.88 o                         
   2  12   0         23.93         29.02         2.69 o                         
   3  12   0         37.94         38.00         2.13 o                         
   4  12   0         35.11         36.02         1.70 o                         
   5  12   0        326.45        327.36         7.00 o                         
   6  12   0        119.10        113.10         3.68 o                         
   7  12   0        191.26        181.72         5.39 o                         
   8  12   0       1410.09       1418.12        29.85 o                         
   9  12   0        320.88        322.96         9.16 o                         
  10  12   0          0.57          1.79         1.40 o                         
  11  12   0        392.58        388.03         9.69 o                         
  12  12   0          7.53         10.95         1.70 o                         
   1  13   0          7.64          7.32         1.31 o                         
   2  13   0       1091.69       1071.04        16.16 o                         
   3  13   0        122.07        121.04         3.54 o                         
   4  13   0         67.63         71.76         2.70 o                         
   5  13   0        144.40        142.55         3.77 o                         
   6  13   0         30.35         31.00         2.70 o                         
   7  13   0         90.87         91.10         3.45 o                         
   8  13   0       1368.00       1437.38        26.31 o                         
   9  13   0          2.52          4.23         1.53 o                         
  10  13   0        517.51        551.47        15.93 o                         
  11  13   0       1946.50       1977.88        35.99 o                         
  12  13   0          9.73         13.01         3.30 o                         
   0  14   0       8636.11       8654.08       177.96 o                         
   1  14   0         75.35         74.19         2.86 o                         
   2  14   0        356.28        371.04         7.69 o                         
   3  14   0       1363.67       1311.53        18.59 o                         
   4  14   0       2372.68       2462.09        53.46 o                         
   5  14   0       1405.37       1362.17        19.75 o                         
   6  14   0       1303.26       1354.39        20.22 o                         
   7  14   0       1928.69       1969.82        37.28 o                         
   8  14   0       1345.39       1409.36        23.25 o                         
   9  14   0       1017.06       1075.16        24.78 o                         
  10  14   0        182.98        180.03         5.88 o                         
  11  14   0          1.31          2.58         0.94 o                         
  12  14   0        598.11        505.68        22.76 o                         
   1  15   0         34.31         30.33         2.11 o                         
   2  15   0       1209.40       1193.00        16.37 o                         
   3  15   0          1.22          4.25         1.03 o                         
   4  15   0       3843.09       3900.74        60.54 o                         
   5  15   0        454.67        468.29         9.60 o                         
   6  15   0        369.91        389.60        13.86 o                         
   7  15   0         48.96         57.30         2.84 o                         
   8  15   0        173.89        180.57         5.74 o                         
   9  15   0        121.33        126.19         5.53 o                         
  10  15   0        376.09        424.81        13.19 o                         
  11  15   0        154.98        152.09         6.97 o                         
   0  16   0       2357.71       2303.66        56.09 o                         
   1  16   0        110.81        130.63         4.99 o                         
   2  16   0        195.44        210.61         5.76 o                         
   3  16   0       4219.19       4389.72        64.03 o                         
   4  16   0       1590.27       1608.43        26.23 o                         
   5  16   0        179.12        185.99         5.69 o                         
   6  16   0       1459.79       1497.75        28.95 o                         
   7  16   0        536.00        593.08        11.55 o                         
   8  16   0          5.20          9.96         1.81 o                         
   9  16   0          6.20          6.23         1.41 o                         
  10  16   0         89.10         96.02         3.41 o                         
  11  16   0         23.32         21.20         2.06 o                         
   1  17   0       1000.25        982.98        18.65 o                         
   2  17   0         36.13         40.93         2.43 o                         
   3  17   0         26.76         30.53         2.12 o                         
   4  17   0       1427.25       1520.52        31.02 o                         
   5  17   0       1347.11       1404.49        24.14 o                         
   6  17   0        301.89        311.92         6.87 o                         
   7  17   0        272.63        310.15         7.24 o                         
   8  17   0         64.50         69.13         3.10 o                         
   9  17   0        322.27        334.35         7.39 o                         
  10  17   0        429.48        412.79        10.99 o                         
   0  18   0         27.60         31.47         2.92 o                         
   1  18   0        211.51        217.68         5.58 o                         
   2  18   0       1020.19       1098.59        33.35 o                         
   3  18   0          0.86          2.95         1.24 o                         
   4  18   0         26.43         27.56         2.37 o                         
   5  18   0        903.30        969.42        18.28 o                         
   6  18   0        408.51        440.01        12.22 o                         
   7  18   0         26.72         32.96         2.10 o                         
   8  18   0         10.74         12.39         1.58 o                         
   9  18   0        147.15        153.19         5.28 o                         
   1  19   0         59.62         64.15         3.23 o                         
   2  19   0          0.55          1.46         1.38 o                         
   3  19   0        281.82        276.09         9.59 o                         
   4  19   0         25.32         32.71         2.70 o                         
   5  19   0          3.68          5.32         1.08 o                         
   6  19   0          3.97          4.00         1.00 o                         
   7  19   0        362.65        372.09         8.60 o                         
   8  19   0        102.83        103.91         4.68 o                         
   9  19   0         43.01         31.32         3.49 o                         
   0  20   0        327.34        334.41        15.12 o                         
   1  20   0        593.05        605.21        14.15 o                         
   2  20   0        538.77        523.69        20.33 o                         
   3  20   0        192.38        189.85         8.12 o                         
   4  20   0         49.50         47.49         2.95 o                         
   5  20   0        771.47        840.34        20.48 o                         
   6  20   0        458.95        480.14         9.09 o                         
   7  20   0         50.71         51.11         2.66 o                         
   8  20   0        195.53        180.03         5.74 o                         
   1  21   0         97.35        102.70         7.59 o                         
   2  21   0          2.88          4.46         1.31 o                         
   3  21   0        524.31        545.34        19.85 o                         
   4  21   0          5.42          6.36         1.43 o                         
   5  21   0        182.66        174.39         6.31 o                         
   6  21   0        328.95        312.06        11.26 o                         
   7  21   0        289.95        251.76        10.76 o                         
   0  22   0        622.69        600.48        19.83 o                         
   1  22   0        626.28        625.86        16.67 o                         
   2  22   0        527.43        572.00        15.56 o                         
   3  22   0        348.51        357.11        13.48 o                         
   4  22   0        641.57        676.14        21.00 o                         
   5  22   0        282.42        275.86        12.02 o                         
   1  23   0        177.08        182.13         7.52 o                         
   2  23   0          2.57          4.63         2.02 o                         
   3  23   0         20.73         20.87         2.04 o                         
   4  23   0          3.45          6.01         1.60 o                         
 -15   1   1          1.55          1.04         1.21 o                         
 -14   1   1        134.54        123.69         5.16 o                         
 -13   1   1         91.03        101.14         4.82 o                         
 -12   1   1       1558.04       1621.83        32.35 o                         
 -11   1   1        123.00        115.54         4.41 o                         
 -10   1   1       2557.38       2577.83        44.91 o                         
  -9   1   1       3815.33       3905.79        72.58 o                         
  -8   1   1        291.16        358.77        10.30 o                         
  -7   1   1       2517.52       2387.04        98.43 o                         
  -6   1   1       1883.13       1810.15        51.85 o                         
  -5   1   1        457.64        618.48        22.34 o                         
  -4   1   1       2393.12       2146.37        54.14 o                         
  -3   1   1      11215.35      11044.10       383.98 o                         
  -2   1   1      16685.18      16264.58       432.33 o                         
  -1   1   1       2057.05       1987.35        71.86 o                         
   0   1   1       8022.29       8059.42       213.44 o                         
   1   1   1       1263.45       1296.50        43.70 o                         
   2   1   1       3059.96       2747.64        77.41 o                         
   3   1   1        555.73        475.11        13.87 o                         
   4   1   1       1391.30       1441.54        47.64 o                         
   5   1   1       1520.92       1605.15        41.81 o                         
   6   1   1          2.37         32.52         4.18 o                         
   7   1   1         68.82         60.48         5.76 o                         
   8   1   1        434.67        415.52         8.53 o                         
   9   1   1        259.86        247.16         6.72 o                         
  10   1   1        212.40        212.09         6.31 o                         
  11   1   1        153.98        143.26         5.01 o                         
  12   1   1        397.84        419.12         9.23 o                         
  13   1   1        245.74        277.20        10.98 o                         
  14   1   1         65.42         69.20         3.81 o                         
 -15   2   1        733.77        669.10        17.03 o                         
 -14   2   1         95.53         98.32         3.43 o                         
 -13   2   1        196.79        193.36         5.85 o                         
 -12   2   1         54.96         57.43         3.05 o                         
 -11   2   1        189.28        189.19         6.38 o                         
 -10   2   1       1725.76       1790.30        22.69 o                         
  -9   2   1       1162.12       1165.23        16.39 o                         
  -8   2   1       2136.04       2131.24        30.58 o                         
  -7   2   1       8271.54       8484.06       156.19 o                         
  -6   2   1        948.98       1022.77        24.01 o                         
  -5   2   1       3876.24       3672.36        63.51 o                         
  -4   2   1      14708.74      14385.27       207.14 o                         
  -3   2   1       2918.12       2757.03        45.72 o                         
  -2   2   1       2438.38       2239.84        52.46 o                         
  -1   2   1        627.28        617.19        11.86 o                         
   0   2   1       3338.84       3213.70        70.82 o                         
   1   2   1       1108.32       1138.25        23.54 o                         
   2   2   1      18721.57      19026.80       355.91 o                         
   3   2   1        398.36        425.76        10.62 o                         
   4   2   1      13782.90      14210.80       236.95 o                         
   5   2   1        247.61        278.30         7.90 o                         
   6   2   1        189.14        233.42         7.65 o                         
   7   2   1        696.70        817.99        14.72 o                         
   8   2   1        266.32        264.87         5.61 o                         
   9   2   1        253.01        232.95         5.80 o                         
  10   2   1        469.08        453.56        12.13 o                         
  11   2   1        137.31        138.65         4.28 o                         
  12   2   1         13.68         12.78         1.65 o                         
  13   2   1          0.49          2.72         1.05 o                         
  14   2   1         19.87         17.62         1.83 o                         
 -15   3   1         89.10         68.37         3.35 o                         
 -14   3   1          7.10         10.29         1.16 o                         
 -13   3   1       2179.06       2296.35        40.00 o                         
 -12   3   1         49.70         49.97         2.82 o                         
 -11   3   1         68.47         76.39         3.07 o                         
 -10   3   1       4402.46       4492.28        59.95 o                         
  -9   3   1        132.16        135.93         4.11 o                         
  -8   3   1         21.74         47.19         3.74 o                         
  -7   3   1       3313.90       3335.02        67.40 o                         
  -6   3   1          4.41         12.78         3.15 o                         
  -5   3   1          3.61          8.05         1.51 o                         
  -4   3   1       9229.02       8748.13       148.56 o                         
  -3   3   1        744.46        618.18        12.33 o                         
  -2   3   1       6654.63       6170.63       141.15 o                         
  -1   3   1      11068.96      10869.95       203.36 o                         
   0   3   1        337.41        364.44         8.85 o                         
   1   3   1        275.34        316.95         7.51 o                         
   2   3   1       3507.12       3446.91        67.84 o                         
   3   3   1       5546.19       5509.88        95.95 o                         
   4   3   1       5033.46       5076.80        88.66 o                         
   5   3   1       1243.69       1330.88        28.66 o                         
   6   3   1       5352.32       5880.55        95.74 o                         
   7   3   1       1475.80       1565.30        21.95 o                         
   8   3   1        133.78        143.64         3.53 o                         
   9   3   1        306.31        296.24         6.57 o                         
  10   3   1        160.88        164.22         4.53 o                         
  11   3   1         51.99         49.71         2.64 o                         
  12   3   1        267.56        284.86         7.46 o                         
  13   3   1        121.93        133.40         5.29 o                         
  14   3   1        150.10        144.94         5.11 o                         
 -15   4   1          3.29          3.72         1.66 o                         
 -14   4   1          2.29          3.54         0.93 o                         
 -13   4   1        435.47        439.33         9.65 o                         
 -12   4   1         23.53         23.08         2.74 o                         
 -11   4   1         94.76         99.00         3.71 o                         
 -10   4   1        229.34        239.20         6.02 o                         
  -9   4   1         25.52         30.65         1.90 o                         
  -8   4   1        746.89        770.31        11.49 o                         
  -7   4   1       1385.35       1501.77        39.87 o                         
  -6   4   1       1201.82       1207.67        27.35 o                         
  -5   4   1        185.61        187.41         6.25 o                         
  -4   4   1         39.23         79.73         4.08 o                         
  -3   4   1       2749.21       2609.90        48.26 o                         
  -2   4   1       2157.45       2107.33        37.36 o                         
  -1   4   1      21908.60      21917.22       649.36 o                         
   0   4   1       3276.03       3027.41        47.59 o                         
   1   4   1       1027.64       1006.12        15.22 o                         
   2   4   1       3373.41       3082.34        46.31 o                         
   3   4   1         39.96         32.57         2.78 o                         
   4   4   1        564.25        697.67        19.09 o                         
   5   4   1        616.59        724.61        15.68 o                         
   6   4   1        668.88        688.91        16.12 o                         
   7   4   1        296.34        350.99         6.90 o                         
   8   4   1         40.45         33.93         1.82 o                         
   9   4   1        887.66        914.18        13.06 o                         
  10   4   1        247.51        197.14         4.74 o                         
  11   4   1        407.18        406.86         8.46 o                         
  12   4   1        137.33        131.57         4.72 o                         
  13   4   1          2.56          1.80         1.04 o                         
  14   4   1         45.58         29.49         2.19 o                         
 -14   5   1        291.10        313.27         8.79 o                         
 -13   5   1        793.24        799.92        18.07 o                         
 -12   5   1          8.53         15.25         1.76 o                         
 -11   5   1       1252.44       1230.76        17.84 o                         
 -10   5   1        282.23        273.13         6.18 o                         
  -9   5   1         53.07         44.32         2.12 o                         
  -8   5   1        467.21        434.94         6.98 o                         
  -7   5   1        257.11        342.83        11.81 o                         
  -6   5   1         96.46        111.95         5.69 o                         
  -5   5   1       1908.95       2090.24        43.17 o                         
  -4   5   1          2.77          3.56         1.18 o                         
  -3   5   1       3283.06       3086.27        64.62 o                         
  -2   5   1       8179.19       7728.09       153.73 o                         
  -1   5   1       2550.64       2253.08        51.03 o                         
   0   5   1        203.97        160.17         3.89 o                         
   1   5   1          4.52         15.93         1.09 o                         
   2   5   1        790.44        833.50        14.96 o                         
   3   5   1        958.12        927.62        20.21 o                         
   4   5   1       3735.05       3990.20        65.32 o                         
   5   5   1       1351.79       1387.09        24.21 o                         
   6   5   1        747.19        723.94        16.82 o                         
   7   5   1        559.41        576.77         9.65 o                         
   8   5   1        101.02        126.11         3.63 o                         
   9   5   1        303.18        320.70         6.24 o                         
  10   5   1         10.81         10.70         1.34 o                         
  11   5   1        806.47        817.32        15.14 o                         
  12   5   1        556.00        617.90        17.79 o                         
  13   5   1        559.73        597.90        15.31 o                         
  14   5   1        451.54        394.26        33.92 o                         
 -14   6   1        279.07        275.92         8.94 o                         
 -13   6   1         71.64         68.26         3.65 o                         
 -12   6   1         55.11         65.44         3.10 o                         
 -11   6   1          3.96          7.00         1.33 o                         
 -10   6   1        153.84        171.45         4.91 o                         
  -9   6   1          0.17          3.48         0.99 o                         
  -8   6   1        146.86        144.20         3.23 o                         
  -7   6   1        284.64        329.15         7.04 o                         
  -6   6   1       2121.50       2397.95        49.15 o                         
  -5   6   1        134.49        167.44         5.78 o                         
  -4   6   1       1479.40       1490.91        35.42 o                         
  -3   6   1        436.61        361.03        10.12 o                         
  -2   6   1       1518.58       1291.33        27.18 o                         
  -1   6   1        298.29        238.59         8.32 o                         
   0   6   1       5772.29       5352.86        82.01 o                         
   1   6   1       6466.86       6354.88        90.98 o                         
   2   6   1        514.05        520.87         9.82 o                         
   3   6   1        134.37        100.99         4.16 o                         
   4   6   1        437.68        390.74        10.08 o                         
   5   6   1         67.08         70.16         3.77 o                         
   6   6   1        224.62        278.09         8.81 o                         
   7   6   1         42.11         47.40         1.96 o                         
   8   6   1        164.17        155.35         3.84 o                         
   9   6   1        215.99        231.66         5.53 o                         
  10   6   1        721.80        703.40        11.15 o                         
  11   6   1        795.08        760.08        12.82 o                         
  12   6   1          8.55          8.76         1.32 o                         
  13   6   1         43.70         45.01         3.03 o                         
  14   6   1         23.20         13.14         2.35 o                         
 -14   7   1        258.74        266.82        10.53 o                         
 -13   7   1        231.53        244.84         8.64 o                         
 -12   7   1         19.04         21.24         1.67 o                         
 -11   7   1        664.25        663.70        13.23 o                         
 -10   7   1        138.81        151.83         4.02 o                         
  -9   7   1          0.87          3.47         0.89 o                         
  -8   7   1        400.73        395.70         6.37 o                         
  -7   7   1        805.53        809.66        10.56 o                         
  -6   7   1        166.57        225.81         6.23 o                         
  -5   7   1       1756.73       1828.20        26.76 o                         
  -4   7   1       5564.98       5674.95       140.68 o                         
  -3   7   1         97.41         85.28         3.25 o                         
  -2   7   1       1015.53        977.08        34.94 o                         
  -1   7   1       2139.81       1989.86        63.39 o                         
   0   7   1       1381.05       1331.29        36.10 o                         
   1   7   1        697.70        698.79        12.36 o                         
   2   7   1         22.92         33.33         1.82 o                         
   3   7   1         14.03          9.19         1.28 o                         
   4   7   1         18.54         40.85         2.84 o                         
   5   7   1        161.77        167.74         5.59 o                         
   6   7   1        528.34        502.49         7.48 o                         
   7   7   1        999.35       1042.30        12.38 o                         
   8   7   1        576.42        573.55         9.53 o                         
   9   7   1         12.28         19.92         1.61 o                         
  10   7   1        354.55        383.35         7.49 o                         
  11   7   1       2252.47       2246.10        41.71 o                         
  12   7   1        198.21        239.85         8.99 o                         
  13   7   1        403.04        430.48        16.93 o                         
 -14   8   1         20.65         15.85         2.36 o                         
 -13   8   1        341.88        347.37         9.88 o                         
 -12   8   1          9.07          5.05         1.29 o                         
 -11   8   1         30.69         30.66         2.24 o                         
 -10   8   1        329.63        312.03         6.01 o                         
  -9   8   1          8.81         14.33         1.22 o                         
  -8   8   1         52.72         59.47         2.05 o                         
  -7   8   1        332.32        322.48         5.47 o                         
  -6   8   1         75.06        122.23         3.48 o                         
  -5   8   1         18.96         12.69         1.76 o                         
  -4   8   1       2043.81       2107.60        56.42 o                         
  -3   8   1       2266.94       2254.02        64.54 o                         
  -2   8   1       1755.49       1840.02        51.63 o                         
  -1   8   1       1130.41       1067.73        32.05 o                         
   0   8   1       6278.34       6387.62       193.32 o                         
   1   8   1       2706.85       2832.30        66.58 o                         
   2   8   1        114.35         75.44         3.43 o                         
   3   8   1       3567.81       3465.59        45.84 o                         
   4   8   1       2126.12       2201.20        39.38 o                         
   5   8   1         42.38         44.82         3.09 o                         
   6   8   1        156.03        135.44         3.16 o                         
   7   8   1        673.86        669.53         9.63 o                         
   8   8   1         44.17         37.69         1.89 o                         
   9   8   1        680.22        646.89        13.50 o                         
  10   8   1        300.78        289.92         8.40 o                         
  11   8   1        160.88        169.52         5.97 o                         
  12   8   1        185.05        165.16         9.88 o                         
  13   8   1          0.32          0.70         1.19 o                         
 -14   9   1        186.65        170.30         7.27 o                         
 -13   9   1        644.73        707.34        33.68 o                         
 -12   9   1        638.11        639.62        16.19 o                         
 -11   9   1        420.71        445.59        11.35 o                         
 -10   9   1         13.02         27.55         1.99 o                         
  -9   9   1         16.63         14.67         1.21 o                         
  -8   9   1        289.65        285.09         5.39 o                         
  -7   9   1        175.37        172.60         3.97 o                         
  -6   9   1        477.74        470.59         8.06 o                         
  -5   9   1        372.81        456.42        12.58 o                         
  -4   9   1       2149.62       2213.58        46.48 o                         
  -3   9   1         14.16         16.81         2.71 o                         
  -2   9   1       1702.76       1598.41        56.11 o                         
  -1   9   1       4586.56       4537.00       111.05 o                         
   0   9   1        252.43        325.45        19.53 o                         
   1   9   1         68.44         90.69         5.27 o                         
   2   9   1          1.40          1.34         2.60 o                         
   3   9   1         18.85         41.12         2.67 o                         
   4   9   1         64.54         68.89         3.56 o                         
   5   9   1       1163.79       1239.48        13.80 o                         
   6   9   1          3.79          4.50         0.75 o                         
   7   9   1        342.75        315.72         6.08 o                         
   8   9   1        181.10        186.81         4.38 o                         
   9   9   1          1.78          3.82         0.97 o                         
  10   9   1        511.91        560.56        26.06 o                         
  11   9   1        213.05        209.00         8.13 o                         
  12   9   1         19.73         23.65         3.03 o                         
  13   9   1        664.00        651.05        21.71 o                         
 -13  10   1        140.54        168.69         8.78 o                         
 -12  10   1        342.86        372.05        15.43 o                         
 -11  10   1         50.30         47.84         3.42 o                         
 -10  10   1         84.24         88.58         4.28 o                         
  -9  10   1        743.63        705.38        12.00 o                         
  -8  10   1        115.04         93.07         3.33 o                         
  -7  10   1         33.64         34.00         1.97 o                         
  -6  10   1        187.58        184.63         4.51 o                         
  -5  10   1        259.29        260.10         6.42 o                         
  -4  10   1         87.95         95.52         8.49 o                         
  -3  10   1         31.07         52.53         4.74 o                         
  -2  10   1       1979.72       2079.42        82.88 o                         
  -1  10   1          8.02         18.78         3.23 o                         
   0  10   1       3549.48       3646.14       106.70 o                         
   1  10   1       4164.08       4128.79       109.45 o                         
   2  10   1       4537.81       4560.38       139.16 o                         
   3  10   1       2663.18       2693.35        58.98 o                         
   4  10   1       1649.29       1666.16        27.19 o                         
   5  10   1          5.86         12.10         1.21 o                         
   6  10   1       1294.70       1303.90        18.45 o                         
   7  10   1       1298.48       1258.61        18.21 o                         
   8  10   1        717.80        729.46        15.51 o                         
   9  10   1        429.28        382.80        14.06 o                         
  10  10   1          0.87          2.40         1.41 o                         
  11  10   1        138.17        131.95        11.63 o                         
  12  10   1         28.96         18.27         2.06 o                         
  13  10   1         30.13         26.60         4.05 o                         
 -13  11   1        190.68        165.83        10.82 o                         
 -12  11   1          1.07          3.25         1.29 o                         
 -11  11   1        123.39         93.00         4.30 o                         
 -10  11   1        219.31        219.00         6.47 o                         
  -9  11   1         57.81         75.09         3.21 o                         
  -8  11   1        131.04        132.00         4.30 o                         
  -7  11   1          0.32          0.98         0.86 o                         
  -6  11   1        902.33        934.68        15.47 o                         
  -5  11   1          0.66          3.01         0.90 o                         
  -4  11   1          4.50          1.87         1.11 o                         
  -3  11   1         70.50         82.04         5.28 o                         
  -2  11   1        689.09        704.23        29.17 o                         
  -1  11   1       1655.03       1747.66        67.69 o                         
   0  11   1          0.25          3.68         2.39 o                         
   1  11   1        315.52        324.25        13.62 o                         
   2  11   1        755.45        847.65        34.53 o                         
   3  11   1        468.76        495.35         9.18 o                         
   4  11   1        251.87        273.47         5.01 o                         
   5  11   1        140.23        129.33         3.19 o                         
   6  11   1         60.12         71.80         2.91 o                         
   7  11   1          0.38          1.45         1.01 o                         
   8  11   1          2.46          6.20         1.66 o                         
   9  11   1         74.43         76.45         5.35 o                         
  10  11   1          0.09          0.95         1.35 o                         
  11  11   1          0.96          1.53         1.78 o                         
  12  11   1         51.50         53.80         5.40 o                         
 -13  12   1          0.96          0.14         1.19 o                         
 -12  12   1        176.15        181.69         7.40 o                         
 -11  12   1        188.70        194.97         6.85 o                         
 -10  12   1        510.06        506.88        10.60 o                         
  -9  12   1        430.53        425.34         8.86 o                         
  -8  12   1        135.18        131.63         4.28 o                         
  -7  12   1         84.73         78.34         2.91 o                         
  -6  12   1        650.35        608.58        12.36 o                         
  -5  12   1        362.52        320.73         8.11 o                         
  -4  12   1        168.34        173.74         4.69 o                         
  -3  12   1         17.86         17.62         1.59 o                         
  -2  12   1        320.85        351.17        10.23 o                         
  -1  12   1        184.03        157.64         8.01 o                         
   0  12   1         16.01         28.43         2.31 o                         
   1  12   1        351.16        346.78        11.07 o                         
   2  12   1       4861.32       4903.35       115.53 o                         
   3  12   1       2782.76       2649.74        32.40 o                         
   4  12   1       2036.79       2046.48        24.86 o                         
   5  12   1       1415.39       1434.50        18.98 o                         
   6  12   1        645.26        623.75        11.79 o                         
   7  12   1        605.84        623.86        13.03 o                         
   8  12   1        186.31        175.72         6.64 o                         
   9  12   1         20.69         28.29         2.63 o                         
  10  12   1        272.79        267.97        11.78 o                         
  11  12   1          7.16          6.30         1.78 o                         
  12  12   1         80.05         74.49         4.55 o                         
 -12  13   1         14.28         12.67         2.46 o                         
 -11  13   1        174.00        165.73         6.55 o                         
 -10  13   1        642.19        702.17        13.07 o                         
  -9  13   1         67.20         69.08         3.05 o                         
  -8  13   1        995.00       1012.83        16.94 o                         
  -7  13   1        473.27        458.29         8.80 o                         
  -6  13   1        349.11        365.87         7.69 o                         
  -5  13   1         36.19         42.87         2.36 o                         
  -4  13   1        312.15        307.46         6.77 o                         
  -3  13   1        155.10        143.65         4.64 o                         
  -2  13   1         98.00        107.57         3.74 o                         
  -1  13   1        775.94        774.55        13.68 o                         
   0  13   1          3.37          8.61         1.45 o                         
   1  13   1          0.00          4.42         1.15 o                         
   2  13   1          6.69          8.55         1.23 o                         
   3  13   1        189.93        189.32         4.64 o                         
   4  13   1       1166.13       1127.58        15.49 o                         
   5  13   1         20.35         20.48         1.55 o                         
   6  13   1       1485.77       1442.46        22.92 o                         
   7  13   1        819.48        801.15        13.44 o                         
   8  13   1        142.04        136.30         5.69 o                         
   9  13   1        184.92        178.13         6.27 o                         
  10  13   1         25.41         29.05         2.39 o                         
  11  13   1         70.29         65.16         3.69 o                         
  12  13   1          1.05          3.01         1.23 o                         
 -12  14   1        214.40        212.72        11.95 o                         
 -11  14   1        191.75        219.30         9.85 o                         
 -10  14   1        437.08        421.83         8.75 o                         
  -9  14   1        402.43        419.86         7.74 o                         
  -8  14   1        389.97        374.46         7.78 o                         
  -7  14   1        513.36        487.07         8.77 o                         
  -6  14   1        425.34        421.25         8.52 o                         
  -5  14   1         26.18         23.63         2.01 o                         
  -4  14   1        482.29        510.42        10.26 o                         
  -3  14   1         46.10         36.94         2.13 o                         
  -2  14   1        153.03        137.26         4.16 o                         
  -1  14   1       2813.77       2818.70        36.80 o                         
   0  14   1          3.24          4.13         1.27 o                         
   1  14   1       8831.87       8614.36       112.62 o                         
   2  14   1       1096.52       1109.47        23.46 o                         
   3  14   1        428.51        432.73        13.89 o                         
   4  14   1       5374.97       5392.22        65.66 o                         
   5  14   1       1632.59       1622.63        22.54 o                         
   6  14   1         60.95         65.46         3.08 o                         
   7  14   1        241.25        233.74         5.99 o                         
   8  14   1        242.25        235.78         7.01 o                         
   9  14   1         57.76         56.03         3.27 o                         
  10  14   1        561.64        561.13        14.19 o                         
  11  14   1          2.05          2.12         1.04 o                         
 -12  15   1         13.09         10.24         2.07 o                         
 -11  15   1        131.19        123.59         6.25 o                         
 -10  15   1          0.30          0.59         1.08 o                         
  -9  15   1        122.15        117.76         4.55 o                         
  -8  15   1        439.70        485.81        10.82 o                         
  -7  15   1        156.33        164.50         5.15 o                         
  -6  15   1        395.87        375.14         8.85 o                         
  -5  15   1       1291.49       1347.47        26.65 o                         
  -4  15   1         63.56         75.75         3.63 o                         
  -3  15   1          3.74          9.59         2.03 o                         
  -2  15   1       2177.47       2111.55        35.89 o                         
  -1  15   1        316.73        334.88         7.70 o                         
   0  15   1        172.70        161.51         5.01 o                         
   1  15   1        530.94        514.53        10.61 o                         
   2  15   1        663.42        680.12        12.31 o                         
   3  15   1       1168.02       1163.84        22.22 o                         
   4  15   1        411.73        400.10         8.23 o                         
   5  15   1        877.41        892.14        14.41 o                         
   6  15   1        136.94        159.55         5.42 o                         
   7  15   1          5.18         13.06         1.75 o                         
   8  15   1        750.82        823.15        17.73 o                         
   9  15   1        144.70        146.06         6.59 o                         
  10  15   1          1.76          2.23         1.26 o                         
  11  15   1        297.06        255.22         9.08 o                         
 -11  16   1         50.88         40.72         3.51 o                         
 -10  16   1        147.43        147.44         4.99 o                         
  -9  16   1         20.13         25.47         1.91 o                         
  -8  16   1       1022.57       1058.60        16.10 o                         
  -7  16   1         20.46         16.16         1.67 o                         
  -6  16   1        666.75        644.60        10.89 o                         
  -5  16   1       1741.42       1668.39        25.47 o                         
  -4  16   1        232.54        254.69         5.59 o                         
  -3  16   1        129.24        104.88         3.43 o                         
  -2  16   1        711.70        650.40        11.69 o                         
  -1  16   1        294.01        282.80         8.97 o                         
   0  16   1        361.65        355.14         9.32 o                         
   1  16   1       2377.96       2399.31        41.16 o                         
   2  16   1        483.38        498.21        10.14 o                         
   3  16   1          1.97          3.94         1.08 o                         
   4  16   1        916.63        954.16        16.65 o                         
   5  16   1        315.82        301.43         8.75 o                         
   6  16   1        402.25        415.34        10.60 o                         
   7  16   1        252.19        252.50         7.54 o                         
   8  16   1        314.60        323.34         9.83 o                         
   9  16   1         24.56         20.73         1.81 o                         
  10  16   1         61.93         54.64         2.26 o                         
 -10  17   1        104.10        102.97        11.77 o                         
  -9  17   1         54.64         47.02         2.73 o                         
  -8  17   1        649.14        685.05        11.01 o                         
  -7  17   1          1.54          3.05         1.12 o                         
  -6  17   1         27.03         35.49         2.61 o                         
  -5  17   1       1640.20       1651.87        30.18 o                         
  -4  17   1       1113.12       1118.30        18.15 o                         
  -3  17   1        296.91        313.95         7.74 o                         
  -2  17   1        146.54        162.71         4.56 o                         
  -1  17   1       2022.43       2017.23        38.06 o                         
   0  17   1          4.88          8.69         1.33 o                         
   1  17   1        209.82        224.49         5.75 o                         
   2  17   1         66.88         69.64         3.01 o                         
   3  17   1         92.45         96.17         5.11 o                         
   4  17   1          1.01          2.19         1.19 o                         
   5  17   1        288.51        303.71         7.88 o                         
   6  17   1        915.58        961.38        20.25 o                         
   7  17   1        234.33        243.47         6.27 o                         
   8  17   1        482.05        525.37        10.86 o                         
   9  17   1         84.18         82.12         2.80 o                         
 -10  18   1        297.31        252.70         8.99 o                         
  -9  18   1         46.44         45.24         2.44 o                         
  -8  18   1          9.74          7.68         1.02 o                         
  -7  18   1        639.30        685.29        11.59 o                         
  -6  18   1        118.27        115.63         3.95 o                         
  -5  18   1          1.53          1.57         1.18 o                         
  -4  18   1       1525.48       1591.25        27.08 o                         
  -3  18   1         22.22         26.98         2.03 o                         
  -2  18   1        255.11        242.44         6.68 o                         
  -1  18   1         32.22         36.89         2.74 o                         
   0  18   1       1172.55       1174.25        24.31 o                         
   1  18   1          8.04          5.24         1.22 o                         
   2  18   1        298.99        274.93         7.90 o                         
   3  18   1         96.39         89.77         7.64 o                         
   4  18   1         76.92         88.13         3.95 o                         
   5  18   1         15.06         16.31         1.98 o                         
   6  18   1         98.35        104.60         3.97 o                         
   7  18   1        116.17        108.53         3.71 o                         
   8  18   1         12.75         14.50         1.73 o                         
   9  18   1         72.70         74.86         2.82 o                         
  -9  19   1        204.53        205.70         6.67 o                         
  -8  19   1         28.96         28.39         1.87 o                         
  -7  19   1        349.29        353.10         6.29 o                         
  -6  19   1        275.01        303.55         7.18 o                         
  -5  19   1        842.32        878.98        15.56 o                         
  -4  19   1          1.46          2.14         1.09 o                         
  -3  19   1        143.20        159.40         5.63 o                         
  -2  19   1         28.28         26.38         2.64 o                         
  -1  19   1         87.93         85.24         3.92 o                         
   0  19   1        504.18        539.58        16.57 o                         
   1  19   1         21.69         15.19         1.64 o                         
   2  19   1          3.82          3.80         1.27 o                         
   3  19   1         68.79         61.87         6.04 o                         
   4  19   1        116.52        119.10         5.92 o                         
   5  19   1         68.30         73.53         6.28 o                         
   6  19   1         37.83         33.09         2.21 o                         
   7  19   1         10.77         14.26         1.43 o                         
   8  19   1         28.21         27.03         1.78 o                         
  -8  20   1         40.62         38.23         4.26 o                         
  -7  20   1        204.17        202.77         6.07 o                         
  -6  20   1        206.99        219.46         5.71 o                         
  -5  20   1        116.49        119.88         3.98 o                         
  -4  20   1        118.18        110.61         3.98 o                         
  -3  20   1        151.79        137.63         5.00 o                         
  -2  20   1        101.58         90.88         5.24 o                         
  -1  20   1        244.49        240.73         7.11 o                         
   0  20   1        172.62        172.60         6.03 o                         
   1  20   1        262.19        247.15         9.34 o                         
   2  20   1        517.79        482.59        22.78 o                         
   3  20   1          6.67          6.14         1.34 o                         
   4  20   1          2.09          1.40         1.37 o                         
   5  20   1         29.07         37.59         2.59 o                         
   6  20   1        420.76        436.17        13.94 o                         
   7  20   1          4.12          4.29         0.95 o                         
  -7  21   1        179.01        153.90         9.37 o                         
  -6  21   1         64.31         58.00         3.29 o                         
  -5  21   1         44.68         48.93         2.47 o                         
  -4  21   1        157.69        158.83         4.37 o                         
  -3  21   1        217.94        226.46         5.73 o                         
  -2  21   1        421.89        422.73        12.69 o                         
  -1  21   1         86.14         95.21         3.90 o                         
   0  21   1         28.43         32.75         2.49 o                         
   1  21   1         37.63         41.90         3.22 o                         
   2  21   1         53.97         57.31         3.64 o                         
   3  21   1          9.53          8.70         1.70 o                         
   4  21   1        286.21        294.06         8.66 o                         
   5  21   1        299.65        303.57         7.26 o                         
   6  21   1          0.62          0.88         0.81 o                         
  -6  22   1          9.82          7.32         1.67 o                         
  -5  22   1          4.39          3.86         1.06 o                         
  -4  22   1          0.08          1.07         0.84 o                         
  -3  22   1        164.05        176.12         6.49 o                         
  -2  22   1        182.16        174.65         8.54 o                         
  -1  22   1          9.50          8.47         5.57 o                         
   0  22   1        130.58        122.46         6.63 o                         
   1  22   1         14.07         23.18         2.58 o                         
   2  22   1         13.54          6.86         1.39 o                         
   3  22   1        229.15        236.75        11.11 o                         
   4  22   1         22.02         25.59         5.13 o                         
   5  22   1        171.73        158.47         8.81 o                         
  -4  23   1        199.35        179.66         9.29 o                         
  -3  23   1          0.95          0.24         1.38 o                         
  -2  23   1          6.73          7.88         2.24 o                         
  -1  23   1        590.30        516.27        23.31 o                         
   0  23   1          0.40          2.92         1.08 o                         
   1  23   1         60.89         53.78         2.86 o                         
   2  23   1         17.41         16.10         1.74 o                         
   3  23   1         25.45         17.12         2.53 o                         
 -15   0   2        865.25        835.92        25.93 o                         
 -14   0   2         36.69         23.21         2.33 o                         
 -13   0   2        565.68        556.13        15.56 o                         
 -12   0   2        281.22        308.86        14.79 o                         
 -11   0   2       2789.63       2943.86        67.15 o                         
 -10   0   2       2815.97       2762.76        58.39 o                         
  -9   0   2        617.17        588.39        12.06 o                         
  -8   0   2       2535.62       2435.19        66.09 o                         
  -7   0   2       1596.98       1458.82        56.91 o                         
  -6   0   2         62.24         46.12         9.88 o                         
  -5   0   2        646.85        660.08        42.37 o                         
  -4   0   2        409.15        364.92        18.09 o                         
  -3   0   2        698.85        712.42        33.23 o                         
  -2   0   2       5666.61       5221.11       170.82 o                         
  -1   0   2       4464.37       4594.68       177.72 o                         
   0   0   2      43180.46      48839.95      1814.21 o                         
   1   0   2      12592.41      12757.59       340.06 o                         
   2   0   2      52286.93      55272.32      1452.92 o                         
   3   0   2        838.23        809.84        29.81 o                         
   4   0   2       1481.91       1400.76        36.90 o                         
   5   0   2      14311.08      14241.85       316.21 o                         
   6   0   2        300.55        323.82        13.92 o                         
   7   0   2        193.12        210.78         7.02 o                         
   8   0   2        103.00         80.97         4.46 o                         
   9   0   2        241.88        231.15         8.56 o                         
  10   0   2         69.13         69.46         5.99 o                         
  11   0   2        271.72        307.92        10.88 o                         
  12   0   2         78.97         68.27         3.80 o                         
  13   0   2        168.09        187.70         7.66 o                         
  14   0   2          0.02         -0.23         1.11 o                         
 -15   1   2          0.60          2.37         1.17 o                         
 -14   1   2         60.39         53.25         3.91 o                         
 -13   1   2          4.44          6.12         1.55 o                         
 -12   1   2         18.11         14.11         2.05 o                         
 -11   1   2       1904.46       1981.05        30.70 o                         
 -10   1   2         77.89         70.21         2.76 o                         
  -9   1   2        241.08        241.99         5.56 o                         
  -8   1   2          0.61          2.52         1.43 o                         
  -7   1   2        937.77       1046.03        45.15 o                         
  -6   1   2        380.84        373.80        22.11 o                         
  -5   1   2        289.86        248.27        21.08 o                         
  -4   1   2        472.88        539.00        21.83 o                         
  -3   1   2        339.72        264.48        16.90 o                         
  -2   1   2      16723.00      16172.25       296.72 o                         
  -1   1   2         97.86        103.01         6.38 o                         
   0   1   2        131.70        109.34         9.29 o                         
   1   1   2       3285.16       3315.17        75.82 o                         
   2   1   2          7.89         16.05         3.00 o                         
   3   1   2       1647.72       1588.51        50.87 o                         
   4   1   2       6971.53       7093.20       147.95 o                         
   5   1   2       2431.96       2490.96        61.83 o                         
   6   1   2       2246.04       2155.29        56.56 o                         
   7   1   2          2.97          6.48         1.16 o                         
   8   1   2        647.50        640.35        13.84 o                         
   9   1   2         35.46         38.90         2.99 o                         
  10   1   2         96.20         94.81         4.29 o                         
  11   1   2         13.88          9.42         1.98 o                         
  12   1   2          2.29          4.08         1.07 o                         
  13   1   2         18.34         12.91         1.51 o                         
  14   1   2          0.41         -0.28         0.65 o                         
 -15   2   2         85.89         72.26         3.79 o                         
 -14   2   2        121.76        114.04         3.92 o                         
 -13   2   2       1532.58       1598.96        30.71 o                         
 -12   2   2        471.44        491.88        12.58 o                         
 -11   2   2         45.80         42.80         2.89 o                         
 -10   2   2       1685.40       1680.99        21.51 o                         
  -9   2   2        250.00        223.44         4.77 o                         
  -8   2   2         14.83         10.06         1.51 o                         
  -7   2   2         73.81         70.38         7.22 o                         
  -6   2   2        469.00        440.74        17.15 o                         
  -5   2   2       2352.89       2524.47        49.87 o                         
  -4   2   2       2264.46       2344.07        58.73 o                         
  -3   2   2        106.59         79.46         6.54 o                         
  -2   2   2       4020.81       3741.86        94.44 o                         
  -1   2   2      15185.81      15037.02       282.03 o                         
   0   2   2        659.78        620.44        21.33 o                         
   1   2   2        241.61        291.52         7.26 o                         
   2   2   2       2139.30       2092.51        44.06 o                         
   3   2   2        514.33        460.03        14.21 o                         
   4   2   2       1122.53        945.02        17.10 o                         
   5   2   2       3759.98       3538.91        60.07 o                         
   6   2   2        630.71        686.93        20.11 o                         
   7   2   2        649.45        647.89        10.05 o                         
   8   2   2        803.70        857.55        12.90 o                         
   9   2   2       1356.74       1299.26        19.12 o                         
  10   2   2        283.47        244.99         6.45 o                         
  11   2   2        153.68        143.27         4.74 o                         
  12   2   2        161.20        166.42         4.54 o                         
  13   2   2          2.66          1.62         1.01 o                         
 -15   3   2          0.08         -0.23         0.89 o                         
 -14   3   2          5.16          7.17         1.11 o                         
 -13   3   2         14.80         10.47         1.63 o                         
 -12   3   2         26.26         24.74         2.37 o                         
 -11   3   2        484.96        477.75         8.23 o                         
 -10   3   2        647.91        602.75        10.93 o                         
  -9   3   2        119.76        126.71         3.97 o                         
  -8   3   2         22.97         22.91         2.28 o                         
  -7   3   2         15.70         26.69         4.91 o                         
  -6   3   2        527.10        504.66        18.66 o                         
  -5   3   2        579.82        553.64        16.91 o                         
  -4   3   2       1410.70       1428.00        30.00 o                         
  -3   3   2       1963.02       1830.12        46.32 o                         
  -2   3   2       1099.27       1022.57        23.45 o                         
  -1   3   2       1552.28       1571.97        32.93 o                         
   0   3   2         38.83         41.98         3.96 o                         
   1   3   2       7984.74       7877.49       122.57 o                         
   2   3   2        272.03        296.53        11.52 o                         
   3   3   2        259.46        230.98         9.30 o                         
   4   3   2       1676.64       1649.62        27.57 o                         
   5   3   2         32.60         37.13         2.77 o                         
   6   3   2        147.89        171.96        13.32 o                         
   7   3   2        138.48        133.63         3.14 o                         
   8   3   2        538.55        501.07        10.44 o                         
   9   3   2        262.28        249.19         6.34 o                         
  10   3   2          7.16         11.72         1.46 o                         
  11   3   2         10.13          8.99         1.46 o                         
  12   3   2        437.28        418.74         9.10 o                         
  13   3   2        228.86        219.61         7.14 o                         
 -15   4   2         19.56         20.30         1.86 o                         
 -14   4   2        617.53        628.99        10.73 o                         
 -13   4   2        526.65        550.82        11.46 o                         
 -12   4   2        243.90        260.31         6.77 o                         
 -11   4   2       1377.48       1407.88        22.20 o                         
 -10   4   2         92.96         82.81         3.73 o                         
  -9   4   2          2.56          1.44         0.88 o                         
  -8   4   2        263.82        254.78         5.97 o                         
  -7   4   2         21.15         26.76         4.70 o                         
  -6   4   2        872.93        948.40        32.83 o                         
  -5   4   2        569.97        573.64        17.48 o                         
  -4   4   2       1283.22       1207.12        26.50 o                         
  -3   4   2        941.99       1031.70        29.10 o                         
  -2   4   2       1140.66       1135.18        23.73 o                         
  -1   4   2       8170.79       7390.25       126.18 o                         
   0   4   2       4692.64       4752.55       130.14 o                         
   1   4   2       3397.91       3152.56        56.15 o                         
   2   4   2       7295.81       7400.37       116.57 o                         
   3   4   2       4903.11       4843.69       124.49 o                         
   4   4   2         29.37         27.24         1.98 o                         
   5   4   2         52.18         35.03         2.73 o                         
   6   4   2         82.91         88.99         3.88 o                         
   7   4   2         27.11         46.65         2.48 o                         
   8   4   2        302.51        311.75         8.07 o                         
   9   4   2        199.47        175.01         5.44 o                         
  10   4   2        258.40        260.11         7.10 o                         
  11   4   2        610.87        598.18        14.04 o                         
  12   4   2          4.95          3.15         1.14 o                         
  13   4   2         10.31         10.09         1.62 o                         
 -15   5   2         48.34         21.70         2.94 o                         
 -14   5   2         51.51         42.38         2.49 o                         
 -13   5   2        134.22        129.80         4.14 o                         
 -12   5   2        267.14        267.87         6.38 o                         
 -11   5   2        111.76         93.90         3.68 o                         
 -10   5   2        890.25        893.36        13.05 o                         
  -9   5   2        658.88        685.02         9.96 o                         
  -8   5   2        665.90        599.34         8.10 o                         
  -7   5   2       1959.84       1857.77        48.70 o                         
  -6   5   2         51.85         46.89         4.06 o                         
  -5   5   2        279.18        237.47        10.59 o                         
  -4   5   2       2828.07       2903.87        55.23 o                         
  -3   5   2        857.59        813.38        24.56 o                         
  -2   5   2        585.97        492.12        12.11 o                         
  -1   5   2      12652.12      12179.87       204.88 o                         
   0   5   2       2085.96       2140.04        38.70 o                         
   1   5   2          0.81         14.91         2.07 o                         
   2   5   2        196.71        213.58         6.64 o                         
   3   5   2        847.67        797.45        17.30 o                         
   4   5   2        161.18        172.36         5.44 o                         
   5   5   2          8.12          5.04         1.10 o                         
   6   5   2       1582.93       1715.93        21.34 o                         
   7   5   2         21.45         23.76         1.63 o                         
   8   5   2        595.96        606.37         8.51 o                         
   9   5   2       1398.28       1397.49        20.32 o                         
  10   5   2         15.29         25.65         1.98 o                         
  11   5   2        204.86        209.23         6.09 o                         
  12   5   2        234.33        246.88         6.78 o                         
  13   5   2        178.34        165.47         6.41 o                         
 -15   6   2        244.50        180.30         6.97 o                         
 -14   6   2       1008.78       1062.71        29.40 o                         
 -13   6   2         68.42         69.89         3.49 o                         
 -12   6   2        441.76        480.92         9.48 o                         
 -11   6   2        303.40        308.84         7.04 o                         
 -10   6   2        521.99        522.47         9.32 o                         
  -9   6   2         40.37         43.75         2.66 o                         
  -8   6   2       1250.16       1314.78        15.57 o                         
  -7   6   2        726.16        746.81        16.43 o                         
  -6   6   2        956.50       1068.19        27.33 o                         
  -5   6   2       1116.86       1079.71        30.37 o                         
  -4   6   2         41.15         35.95         3.39 o                         
  -3   6   2       3361.27       3416.74        78.49 o                         
  -2   6   2         11.72          8.89         1.45 o                         
  -1   6   2        144.54        182.67         7.15 o                         
   0   6   2        167.26        185.27         6.82 o                         
   1   6   2       5822.92       6081.59       104.78 o                         
   2   6   2       2061.80       2013.87        35.17 o                         
   3   6   2       1091.71        983.30        17.23 o                         
   4   6   2       2198.94       2306.03        35.06 o                         
   5   6   2        270.21        264.90         7.67 o                         
   6   6   2         71.10         63.21         2.25 o                         
   7   6   2        109.19         97.98         2.89 o                         
   8   6   2        380.81        375.16         5.78 o                         
   9   6   2        486.13        458.82         7.39 o                         
  10   6   2        199.57        195.30         5.39 o                         
  11   6   2          5.35          5.36         1.38 o                         
  12   6   2         31.94         33.63         2.76 o                         
  13   6   2         92.49         91.79         5.23 o                         
 -14   7   2        129.69        154.23         6.30 o                         
 -13   7   2        126.14        122.88         4.76 o                         
 -12   7   2        623.57        654.59        11.36 o                         
 -11   7   2        849.74        827.34        12.97 o                         
 -10   7   2        538.08        521.18         9.64 o                         
  -9   7   2       1127.43       1077.27        14.75 o                         
  -8   7   2       1834.83       1854.73        20.78 o                         
  -7   7   2       1705.17       1833.81        21.61 o                         
  -6   7   2        965.70       1010.27        20.54 o                         
  -5   7   2          3.94          9.76         1.57 o                         
  -4   7   2       1257.17       1154.92        26.47 o                         
  -3   7   2       6827.64       6512.60       109.67 o                         
  -2   7   2         40.92         53.52         4.92 o                         
  -1   7   2       2402.47       2345.80        46.73 o                         
   0   7   2       6315.46       6393.11       137.12 o                         
   1   7   2       1512.54       1573.92        27.12 o                         
   2   7   2        369.96        370.47         9.25 o                         
   3   7   2        414.32        427.63        10.66 o                         
   4   7   2        114.53         96.29         3.69 o                         
   5   7   2         27.34         31.30         2.07 o                         
   6   7   2       2248.06       2434.80        27.41 o                         
   7   7   2         55.49         40.37         1.74 o                         
   8   7   2         11.86         17.66         1.38 o                         
   9   7   2        589.01        617.48        10.41 o                         
  10   7   2          4.79          8.48         1.32 o                         
  11   7   2         12.65          6.90         1.65 o                         
  12   7   2        389.98        410.54        12.26 o                         
  13   7   2          2.28          2.43         1.25 o                         
 -14   8   2        141.98        149.42         6.12 o                         
 -13   8   2        228.81        254.68        10.41 o                         
 -12   8   2        396.42        420.61         9.17 o                         
 -11   8   2          3.97          4.10         1.26 o                         
 -10   8   2        357.31        349.12         7.15 o                         
  -9   8   2         13.66          9.96         1.43 o                         
  -8   8   2        270.04        265.27         5.26 o                         
  -7   8   2       1383.59       1399.01        16.82 o                         
  -6   8   2         55.20         69.05         6.03 o                         
  -5   8   2        461.13        450.35        11.28 o                         
  -4   8   2         41.11         59.14         3.74 o                         
  -3   8   2       5225.40       4963.10        87.26 o                         
  -2   8   2       2511.06       2424.83        40.10 o                         
  -1   8   2        125.12        177.01         8.33 o                         
   0   8   2       4706.98       5087.77       101.20 o                         
   1   8   2       6344.31       6563.44       112.89 o                         
   2   8   2       1873.24       1712.69        28.36 o                         
   3   8   2        657.82        776.77        19.20 o                         
   4   8   2       3240.56       3596.69        52.89 o                         
   5   8   2        815.03        800.59         9.84 o                         
   6   8   2        135.43        141.96         2.97 o                         
   7   8   2        301.93        315.05         5.52 o                         
   8   8   2         82.80         69.90         2.56 o                         
   9   8   2         90.85         83.25         3.21 o                         
  10   8   2         25.10         22.02         1.99 o                         
  11   8   2          3.96          1.32         1.35 o                         
  12   8   2        263.95        244.22        14.19 o                         
  13   8   2         39.50         30.34         2.09 o                         
 -14   9   2         81.69         63.48         4.29 o                         
 -13   9   2         21.53         21.94         3.62 o                         
 -12   9   2        760.08        755.07        16.11 o                         
 -11   9   2        315.89        324.31         9.34 o                         
 -10   9   2        650.61        642.14        11.61 o                         
  -9   9   2       1050.25       1074.07        16.64 o                         
  -8   9   2        163.43        158.67         5.50 o                         
  -7   9   2        337.98        265.57         5.56 o                         
  -6   9   2          6.14         18.67         1.54 o                         
  -5   9   2         29.20         18.47         2.40 o                         
  -4   9   2        145.30        207.67         7.84 o                         
  -3   9   2        660.97        576.62        23.34 o                         
  -2   9   2        272.69        301.90        17.26 o                         
  -1   9   2        554.16        703.57        21.00 o                         
   0   9   2        902.98        830.67        28.00 o                         
   1   9   2       1329.76       1339.99        38.07 o                         
   2   9   2         17.24         19.78         2.13 o                         
   3   9   2        492.16        462.91        17.63 o                         
   4   9   2        347.52        374.97         6.58 o                         
   5   9   2       2898.88       2837.58        26.72 o                         
   6   9   2         99.34        113.48         2.94 o                         
   7   9   2        303.86        279.95         6.24 o                         
   8   9   2        584.73        617.46        10.55 o                         
   9   9   2        564.02        562.73        11.41 o                         
  10   9   2        363.07        375.35        15.48 o                         
  11   9   2        490.33        506.92        15.04 o                         
  12   9   2        174.00        170.73         6.68 o                         
 -14  10   2         10.02         10.35         1.70 o                         
 -13  10   2          1.48          0.92         2.45 o                         
 -12  10   2         97.33         85.90         4.27 o                         
 -11  10   2         16.31         12.95         2.04 o                         
 -10  10   2        217.54        213.93         5.87 o                         
  -9  10   2          2.25          4.84         1.14 o                         
  -8  10   2          0.01          1.14         1.00 o                         
  -7  10   2        485.09        500.47         9.09 o                         
  -6  10   2         56.48         58.54         3.06 o                         
  -5  10   2       1065.26       1122.83        26.54 o                         
  -4  10   2         84.74         93.92         5.61 o                         
  -3  10   2        330.42        358.27        15.90 o                         
  -2  10   2          0.08          6.37         3.83 o                         
  -1  10   2         28.87         22.52         4.73 o                         
   0  10   2        110.22        149.33         8.70 o                         
   1  10   2        694.03        700.85        29.82 o                         
   2  10   2       2918.96       3257.02        78.66 o                         
   3  10   2         25.23         19.68         2.19 o                         
   4  10   2        208.71        196.50         4.17 o                         
   5  10   2       2162.92       2263.44        25.50 o                         
   6  10   2        835.09        809.64        12.24 o                         
   7  10   2         17.52         13.04         1.54 o                         
   8  10   2          0.78          2.19         1.10 o                         
   9  10   2        314.64        337.84         8.94 o                         
  10  10   2         34.79         29.01         2.57 o                         
  11  10   2         65.56         76.66         3.99 o                         
  12  10   2         52.61         44.38         4.09 o                         
 -13  11   2        177.66        172.21         6.09 o                         
 -12  11   2        277.89        261.43         7.33 o                         
 -11  11   2         31.80         37.52         2.96 o                         
 -10  11   2        235.00        254.50         7.00 o                         
  -9  11   2        736.92        714.16        12.28 o                         
  -8  11   2          2.85          3.89         1.24 o                         
  -7  11   2        148.02        146.93         4.47 o                         
  -6  11   2        427.01        412.23         9.10 o                         
  -5  11   2        398.98        408.16         8.92 o                         
  -4  11   2         76.72         91.98         4.12 o                         
  -3  11   2        800.61        750.87        35.88 o                         
  -2  11   2       1185.26       1083.75        41.13 o                         
  -1  11   2       1124.04       1130.45        28.88 o                         
   0  11   2        130.95        143.53         8.95 o                         
   1  11   2         50.77         57.54         5.22 o                         
   2  11   2          9.81         25.07         2.06 o                         
   3  11   2         23.53         14.03         1.13 o                         
   4  11   2         16.38         19.78         1.38 o                         
   5  11   2       2051.33       2141.21        29.13 o                         
   6  11   2         32.45         35.80         2.25 o                         
   7  11   2        499.50        480.46        10.73 o                         
   8  11   2        538.62        573.26        10.57 o                         
   9  11   2         11.24         14.05         1.76 o                         
  10  11   2        308.63        353.35        10.29 o                         
  11  11   2        806.50        859.51        30.58 o                         
  12  11   2          2.49          2.74         1.02 o                         
 -13  12   2         39.76         27.46         2.98 o                         
 -12  12   2         49.62         58.95         2.69 o                         
 -11  12   2        119.29        112.45         4.82 o                         
 -10  12   2        210.63        204.93         6.80 o                         
  -9  12   2         39.99         44.90         2.48 o                         
  -8  12   2          2.26          1.99         1.08 o                         
  -7  12   2         13.69         15.61         1.75 o                         
  -6  12   2        127.97        133.45         4.96 o                         
  -5  12   2         23.16         19.15         1.61 o                         
  -4  12   2          0.51          2.97         1.06 o                         
  -3  12   2       1010.25        954.90        17.64 o                         
  -2  12   2          4.34          9.14         1.36 o                         
  -1  12   2         81.03         67.89         3.30 o                         
   0  12   2         78.78         86.12         3.69 o                         
   1  12   2       1330.17       1336.10        21.83 o                         
   2  12   2         88.09        100.24         2.70 o                         
   3  12   2        119.97        127.75         3.40 o                         
   4  12   2        306.35        299.78         5.53 o                         
   5  12   2        715.69        751.96        11.21 o                         
   6  12   2        248.11        251.86         7.10 o                         
   7  12   2         56.41         54.25         3.14 o                         
   8  12   2         17.80         27.48         2.40 o                         
   9  12   2         81.23         85.74         4.67 o                         
  10  12   2         28.30         24.13         2.33 o                         
  11  12   2         29.76         31.36         1.89 o                         
 -13  13   2        218.22        161.13        10.47 o                         
 -12  13   2        265.45        261.09         8.28 o                         
 -11  13   2          9.56         14.79         1.83 o                         
 -10  13   2        204.05        208.05         6.05 o                         
  -9  13   2       1327.12       1350.13        20.37 o                         
  -8  13   2        381.18        381.57         7.61 o                         
  -7  13   2        237.23        224.14         6.01 o                         
  -6  13   2       1757.64       1751.17        30.46 o                         
  -5  13   2         26.36         29.05         2.16 o                         
  -4  13   2        375.13        354.76         8.13 o                         
  -3  13   2        202.72        190.40         5.01 o                         
  -2  13   2        380.17        419.95         8.51 o                         
  -1  13   2        194.02        186.77         5.41 o                         
   0  13   2        163.45        147.31         4.45 o                         
   1  13   2        324.96        341.39         7.21 o                         
   2  13   2        219.49        216.78         6.45 o                         
   3  13   2          4.91          6.29         1.39 o                         
   4  13   2        151.57        160.25         4.96 o                         
   5  13   2       1262.41       1219.52        17.30 o                         
   6  13   2          2.66          4.11         1.67 o                         
   7  13   2        502.47        512.39        12.97 o                         
   8  13   2        358.81        375.58         9.40 o                         
   9  13   2        428.79        472.75        15.28 o                         
  10  13   2        338.79        323.57         9.05 o                         
  11  13   2        205.25        202.92         8.31 o                         
 -12  14   2         47.92         34.79         4.10 o                         
 -11  14   2        316.85        310.87         8.53 o                         
 -10  14   2        125.70        109.62         4.66 o                         
  -9  14   2         30.50         33.36         2.21 o                         
  -8  14   2        175.27        185.20         4.79 o                         
  -7  14   2          4.70          5.62         1.23 o                         
  -6  14   2        214.85        194.75         5.88 o                         
  -5  14   2          9.71         11.61         1.29 o                         
  -4  14   2        211.56        197.66         5.43 o                         
  -3  14   2       1166.67       1146.98        17.71 o                         
  -2  14   2          0.14          2.47         1.14 o                         
  -1  14   2         78.48         79.83         4.20 o                         
   0  14   2          0.32          2.20         1.26 o                         
   1  14   2          1.54          2.02         1.04 o                         
   2  14   2        379.31        351.99         9.09 o                         
   3  14   2          4.13          3.93         1.17 o                         
   4  14   2         62.81         66.62         2.97 o                         
   5  14   2          4.32          5.56         1.22 o                         
   6  14   2          1.46          4.27         1.56 o                         
   7  14   2         13.74         15.34         1.91 o                         
   8  14   2         35.18         32.81         2.62 o                         
   9  14   2        220.93        237.58         7.96 o                         
  10  14   2         12.86         11.61         1.71 o                         
  11  14   2         96.16         81.64         6.00 o                         
 -12  15   2        224.44        205.21        11.28 o                         
 -11  15   2       1114.92       1077.66        53.53 o                         
 -10  15   2        112.77        116.12         4.01 o                         
  -9  15   2          1.62          2.12         0.96 o                         
  -8  15   2        717.52        773.04        13.70 o                         
  -7  15   2        153.18        147.31         4.70 o                         
  -6  15   2         91.89         89.04         3.75 o                         
  -5  15   2        763.56        782.22        11.82 o                         
  -4  15   2         86.17         81.00         3.14 o                         
  -3  15   2         35.78         31.87         2.14 o                         
  -2  15   2       4298.33       4208.78        54.32 o                         
  -1  15   2        312.57        294.91         6.84 o                         
   0  15   2       1817.97       1792.48        33.54 o                         
   1  15   2       3354.99       3367.24        49.07 o                         
   2  15   2         51.48         52.51         2.46 o                         
   3  15   2        177.23        169.73         5.00 o                         
   4  15   2        143.54        142.47         5.96 o                         
   5  15   2         26.02         32.96         2.39 o                         
   6  15   2        530.41        532.39        13.40 o                         
   7  15   2         34.07         39.57         3.21 o                         
   8  15   2         81.68         82.19         3.79 o                         
   9  15   2        309.50        341.19        10.51 o                         
  10  15   2        205.45        225.25         6.75 o                         
 -11  16   2        281.01        285.91        19.16 o                         
 -10  16   2          9.34          8.23         1.49 o                         
  -9  16   2        233.65        254.13         5.36 o                         
  -8  16   2        249.58        250.14         5.67 o                         
  -7  16   2        665.96        684.03        12.35 o                         
  -6  16   2        240.79        229.04         5.75 o                         
  -5  16   2       1512.51       1480.69        20.22 o                         
  -4  16   2          2.50          5.38         1.14 o                         
  -3  16   2        803.39        726.02        12.06 o                         
  -2  16   2        464.37        474.79         8.95 o                         
  -1  16   2        296.58        295.42         7.92 o                         
   0  16   2         24.37         23.40         2.75 o                         
   1  16   2         45.56         54.36         2.69 o                         
   2  16   2        924.58        898.17        16.58 o                         
   3  16   2         20.62         18.69         1.79 o                         
   4  16   2       1157.76       1170.61        26.32 o                         
   5  16   2        254.47        251.19         7.23 o                         
   6  16   2         62.88         58.76         4.76 o                         
   7  16   2         83.46         94.64         5.30 o                         
   8  16   2        141.95        157.69         5.81 o                         
   9  16   2          4.45          5.20         1.07 o                         
  10  16   2         42.34         35.62         3.74 o                         
 -11  17   2        623.46        527.58        16.33 o                         
 -10  17   2          7.31          7.81         1.71 o                         
  -9  17   2        474.18        496.85        11.33 o                         
  -8  17   2        979.93       1041.97        17.50 o                         
  -7  17   2        458.90        456.91         9.48 o                         
  -6  17   2        159.67        177.53         4.37 o                         
  -5  17   2       2211.91       2331.68        33.43 o                         
  -4  17   2          5.68         10.20         1.41 o                         
  -3  17   2        567.49        608.53        11.44 o                         
  -2  17   2         24.91         27.92         2.08 o                         
  -1  17   2         17.72         19.70         2.06 o                         
   0  17   2        897.94        891.90        17.53 o                         
   1  17   2        209.81        236.84         7.45 o                         
   2  17   2          9.93         18.79         1.86 o                         
   3  17   2         89.45         88.14         4.68 o                         
   4  17   2        133.51        149.12         5.89 o                         
   5  17   2        209.66        209.61         6.34 o                         
   6  17   2       1086.91       1120.06        22.70 o                         
   7  17   2        521.03        534.07        13.46 o                         
   8  17   2          2.32          3.20         0.97 o                         
   9  17   2        781.09        750.15        43.45 o                         
 -10  18   2         40.84         33.17         2.30 o                         
  -9  18   2         56.31         56.66         2.80 o                         
  -8  18   2          0.59          1.69         0.92 o                         
  -7  18   2          1.80          2.28         1.04 o                         
  -6  18   2         11.71         17.97         1.49 o                         
  -5  18   2        258.42        290.31         6.09 o                         
  -4  18   2        633.22        676.51        10.60 o                         
  -3  18   2        572.89        528.63        10.76 o                         
  -2  18   2        259.88        317.80         8.49 o                         
  -1  18   2          3.13          4.70         1.30 o                         
   0  18   2        976.48       1081.91        21.03 o                         
   1  18   2        133.56        148.02         6.57 o                         
   2  18   2        145.66        140.80         6.54 o                         
   3  18   2       1755.28       1907.72        41.18 o                         
   4  18   2        484.96        485.70        13.62 o                         
   5  18   2        517.50        539.09        14.04 o                         
   6  18   2        415.39        438.72        11.90 o                         
   7  18   2        160.52        167.63         5.19 o                         
   8  18   2          4.30          4.56         0.90 o                         
  -9  19   2        474.53        457.92        15.31 o                         
  -8  19   2          0.56          2.16         1.06 o                         
  -7  19   2        380.86        399.49         8.52 o                         
  -6  19   2          8.89          8.95         1.21 o                         
  -5  19   2          2.72          6.33         1.17 o                         
  -4  19   2          5.09          6.01         1.26 o                         
  -3  19   2          6.68          9.05         1.61 o                         
  -2  19   2        299.56        294.45         6.77 o                         
  -1  19   2        214.23        212.86         7.91 o                         
   0  19   2         88.46         78.36         4.54 o                         
   1  19   2         22.60         23.01         2.59 o                         
   2  19   2         22.60         17.65         2.39 o                         
   3  19   2        410.50        391.47        10.48 o                         
   4  19   2         21.57         21.19         2.06 o                         
   5  19   2        205.69        202.18         6.67 o                         
   6  19   2         87.92         88.17         4.04 o                         
   7  19   2         73.11         69.47         3.19 o                         
   8  19   2          9.16          7.09         1.79 o                         
  -8  20   2         37.04         26.24         3.91 o                         
  -7  20   2          5.22          7.54         0.94 o                         
  -6  20   2        455.27        470.56         9.51 o                         
  -5  20   2         37.55         42.31         2.82 o                         
  -4  20   2        110.74        112.14         4.17 o                         
  -3  20   2        163.92        185.67         7.78 o                         
  -2  20   2         60.72         62.34         3.09 o                         
  -1  20   2         89.95         90.10         3.70 o                         
   0  20   2        652.46        702.76        17.16 o                         
   1  20   2        497.24        486.31        11.50 o                         
   2  20   2        229.10        221.77        13.60 o                         
   3  20   2        868.47        867.50        24.84 o                         
   4  20   2        455.23        452.48        13.39 o                         
   5  20   2        352.06        343.71         9.06 o                         
   6  20   2        438.66        460.15        12.48 o                         
   7  20   2        249.18        227.36         6.65 o                         
  -7  21   2        640.32        576.42        18.00 o                         
  -6  21   2        164.58        176.61         4.58 o                         
  -5  21   2        321.15        351.59         7.28 o                         
  -4  21   2         49.16         53.50         2.63 o                         
  -3  21   2        118.87        132.99         4.50 o                         
  -2  21   2        168.69        160.27         5.24 o                         
  -1  21   2        304.61        309.89        10.43 o                         
   0  21   2         53.74         49.26         3.32 o                         
   1  21   2         21.74         28.22         2.32 o                         
   2  21   2        112.50        105.27         4.21 o                         
   3  21   2        300.23        288.29         7.68 o                         
   4  21   2          2.86          3.63         0.99 o                         
   5  21   2         39.64         42.57         2.93 o                         
   6  21   2        123.29        129.92         7.12 o                         
  -6  22   2         73.26         83.96         5.49 o                         
  -5  22   2        177.49        172.26         9.69 o                         
  -4  22   2        154.46        140.43         8.00 o                         
  -3  22   2       1587.72       1539.84        46.70 o                         
  -2  22   2         38.07         31.49         2.01 o                         
  -1  22   2        121.89        132.14        12.59 o                         
   0  22   2        494.54        531.22        14.59 o                         
   1  22   2        517.75        485.49        13.79 o                         
   2  22   2        497.56        493.52        16.82 o                         
   3  22   2        172.32        177.14         7.02 o                         
   4  22   2        787.56        708.24        21.16 o                         
  -4  23   2         16.66         20.44         2.54 o                         
  -3  23   2        208.38        224.90        10.71 o                         
  -2  23   2        279.70        275.96        28.35 o                         
  -1  23   2          4.38          5.35         1.12 o                         
   0  23   2        256.11        260.12         9.76 o                         
   1  23   2         67.18         59.54         4.38 o                         
   2  23   2         29.72         26.67         2.19 o                         
 -15   1   3        129.27        127.65         5.58 o                         
 -14   1   3         31.05         27.98         2.06 o                         
 -13   1   3        312.45        314.58         8.42 o                         
 -12   1   3        230.15        245.20         7.36 o                         
 -11   1   3       3736.12       3932.47        55.26 o                         
 -10   1   3       1451.59       1387.58        19.18 o                         
  -9   1   3        261.99        279.65         6.20 o                         
  -8   1   3       3592.39       3458.41        92.50 o                         
  -7   1   3       3434.14       2996.02        99.84 o                         
  -6   1   3         55.99         67.75         7.24 o                         
  -5   1   3       8689.33       9037.76       246.16 o                         
  -4   1   3        296.86        250.70        13.47 o                         
  -3   1   3       4186.09       3796.53        73.61 o                         
  -2   1   3         45.78         19.98         3.47 o                         
  -1   1   3        368.58        264.35        13.24 o                         
   0   1   3       7455.42       7642.09       295.12 o                         
   1   1   3        483.54        504.45        20.50 o                         
   2   1   3         85.03         85.29         6.17 o                         
   3   1   3         15.07          9.34         1.79 o                         
   4   1   3         14.68         13.06         2.40 o                         
   5   1   3        892.30        917.83        25.39 o                         
   6   1   3        849.41        907.89        15.32 o                         
   7   1   3         33.35         28.56         1.90 o                         
   8   1   3        101.65        102.30         4.53 o                         
   9   1   3        306.19        289.56         7.74 o                         
  10   1   3          1.38          2.91         1.65 o                         
  11   1   3          2.58          1.91         1.54 o                         
  12   1   3         28.61         36.58         2.35 o                         
  13   1   3        117.33        121.76         6.51 o                         
 -15   2   3         73.63         76.67         3.07 o                         
 -14   2   3        380.92        366.97         8.05 o                         
 -13   2   3        136.82        135.00         4.44 o                         
 -12   2   3         98.49        106.37         4.77 o                         
 -11   2   3       1364.43       1420.42        19.83 o                         
 -10   2   3       1562.00       1568.60        23.38 o                         
  -9   2   3       1287.68       1272.61        17.84 o                         
  -8   2   3         18.68         43.01         3.19 o                         
  -7   2   3         13.08          5.77         4.06 o                         
  -6   2   3        886.08        996.21        21.16 o                         
  -5   2   3         27.74         32.03         2.41 o                         
  -4   2   3        547.28        557.69        19.37 o                         
  -3   2   3       1329.21       1198.64        25.49 o                         
  -2   2   3       2934.68       2847.54        59.05 o                         
  -1   2   3       6980.92       6954.97       134.68 o                         
   0   2   3         17.76         11.70         2.69 o                         
   1   2   3        920.27       1021.25        24.79 o                         
   2   2   3       2462.21       2781.59        48.11 o                         
   3   2   3         20.86          9.98         1.31 o                         
   4   2   3       1883.82       2015.86        32.20 o                         
   5   2   3        237.66        243.19         7.49 o                         
   6   2   3        182.05        215.80         5.20 o                         
   7   2   3        159.27        193.43         4.18 o                         
   8   2   3        151.40        134.56         5.26 o                         
   9   2   3         80.40         72.04         3.28 o                         
  10   2   3         50.00         51.18         2.96 o                         
  11   2   3         28.47         26.80         2.29 o                         
  12   2   3        292.35        284.23         6.18 o                         
  13   2   3          0.87         -0.27         1.38 o                         
 -15   3   3         76.41         59.57         2.61 o                         
 -14   3   3         17.51         15.68         1.79 o                         
 -13   3   3         20.80         20.17         2.71 o                         
 -12   3   3        874.70        918.89        19.06 o                         
 -11   3   3        288.41        297.99         6.97 o                         
 -10   3   3         80.91         74.64         3.18 o                         
  -9   3   3       2344.42       2274.51        27.39 o                         
  -8   3   3       2371.71       2207.42        31.64 o                         
  -7   3   3        123.17         95.39         8.53 o                         
  -6   3   3        169.81        124.01         5.95 o                         
  -5   3   3          8.86          2.46         1.31 o                         
  -4   3   3        302.69        229.79        11.33 o                         
  -3   3   3        232.86        302.67         9.63 o                         
  -2   3   3       1115.99        958.75        23.44 o                         
  -1   3   3        325.10        366.25        18.94 o                         
   0   3   3       2193.78       2194.42        66.10 o                         
   1   3   3          7.99          7.00         1.59 o                         
   2   3   3         13.26         11.60         1.81 o                         
   3   3   3         33.00         40.88         2.95 o                         
   4   3   3        189.80        191.97         6.07 o                         
   5   3   3        974.65        967.72        18.90 o                         
   6   3   3        875.86        916.25        11.39 o                         
   7   3   3        411.03        428.18         6.42 o                         
   8   3   3       2265.17       2350.62        29.12 o                         
   9   3   3        175.28        160.42         4.59 o                         
  10   3   3        163.22        160.45         4.89 o                         
  11   3   3         64.99         90.12         3.36 o                         
  12   3   3          3.05          6.31         1.03 o                         
  13   3   3         63.41         62.17         3.37 o                         
 -15   4   3        147.41        123.90         3.95 o                         
 -14   4   3         84.13         72.33         2.83 o                         
 -13   4   3        293.93        313.48         7.93 o                         
 -12   4   3         70.89         74.94         3.73 o                         
 -11   4   3       1476.43       1530.39        22.06 o                         
 -10   4   3        978.84        987.08        14.77 o                         
  -9   4   3         13.72         18.16         1.65 o                         
  -8   4   3        451.47        444.84         8.68 o                         
  -7   4   3          4.08          6.18         3.07 o                         
  -6   4   3       2182.50       2370.62        59.10 o                         
  -5   4   3        430.20        463.14        10.61 o                         
  -4   4   3       6204.99       5804.41       136.77 o                         
  -3   4   3       1696.99       1715.34        34.53 o                         
  -2   4   3        462.11        449.34        13.45 o                         
  -1   4   3      13277.86      13312.50       252.23 o                         
   0   4   3       1041.03       1123.51        30.45 o                         
   1   4   3       2756.96       3037.19        62.63 o                         
   2   4   3         69.38         45.98         3.39 o                         
   3   4   3        528.87        546.04        11.33 o                         
   4   4   3        509.60        404.68         9.07 o                         
   5   4   3          1.70          4.23         1.49 o                         
   6   4   3         17.29         16.04         1.44 o                         
   7   4   3          1.05          7.73         1.49 o                         
   8   4   3         57.55         62.58         2.75 o                         
   9   4   3          6.69          6.13         1.24 o                         
  10   4   3        189.83        181.89         5.18 o                         
  11   4   3        358.64        348.86         7.24 o                         
  12   4   3          6.88          3.90         0.98 o                         
  13   4   3          0.23          0.69         0.86 o                         
 -15   5   3          6.44          4.96         1.17 o                         
 -14   5   3         21.04         22.93         1.46 o                         
 -13   5   3         90.45         83.05         3.63 o                         
 -12   5   3          2.24          3.15         1.34 o                         
 -11   5   3        305.09        311.30         6.71 o                         
 -10   5   3         16.15         12.45         1.49 o                         
  -9   5   3       2139.49       2125.74        28.05 o                         
  -8   5   3       1219.06       1181.74        16.05 o                         
  -7   5   3        505.12        503.16        20.96 o                         
  -6   5   3       3016.99       2787.17        57.49 o                         
  -5   5   3        196.17        265.51         9.73 o                         
  -4   5   3        988.28       1180.07        34.83 o                         
  -3   5   3          2.94         10.84         2.11 o                         
  -2   5   3       1149.49       1126.04        26.63 o                         
  -1   5   3       7672.95       7358.24       146.17 o                         
   0   5   3          1.02          2.93         1.16 o                         
   1   5   3        748.61        806.07        20.83 o                         
   2   5   3       5679.42       6001.50       119.01 o                         
   3   5   3        387.46        389.19         9.00 o                         
   4   5   3          1.33         13.92         1.57 o                         
   5   5   3        237.61        278.54         5.79 o                         
   6   5   3       2535.66       2625.76        27.59 o                         
   7   5   3          4.46          5.94         1.00 o                         
   8   5   3        343.79        379.02         7.09 o                         
   9   5   3       1589.37       1604.64        24.95 o                         
  10   5   3         44.09         48.78         2.61 o                         
  11   5   3        937.61        946.25        15.80 o                         
  12   5   3        557.27        565.93        12.92 o                         
  13   5   3         32.24         29.07         2.35 o                         
 -15   6   3         42.70         28.97         2.59 o                         
 -14   6   3        434.19        461.59        14.22 o                         
 -13   6   3       1254.05       1284.31        20.17 o                         
 -12   6   3       1600.64       1654.94        24.37 o                         
 -11   6   3        662.94        659.64        10.85 o                         
 -10   6   3        815.16        804.55        12.69 o                         
  -9   6   3        503.43        451.18         7.72 o                         
  -8   6   3         17.61         18.01         2.05 o                         
  -7   6   3         83.94         73.94         2.82 o                         
  -6   6   3        795.04        765.85        24.98 o                         
  -5   6   3        847.45        905.13        20.17 o                         
  -4   6   3        393.77        398.54        16.73 o                         
  -3   6   3       2673.19       2499.00        62.34 o                         
  -2   6   3        319.49        285.37         9.80 o                         
  -1   6   3       2217.79       2336.67        91.54 o                         
   0   6   3        348.52        395.08        12.00 o                         
   1   6   3       3267.43       3781.62        67.69 o                         
   2   6   3        785.98        643.09        18.70 o                         
   3   6   3       1518.44       1599.17        27.78 o                         
   4   6   3        310.05        399.55         9.25 o                         
   5   6   3       1571.92       1511.74        16.94 o                         
   6   6   3       1181.80       1195.51        13.53 o                         
   7   6   3        115.15        132.39         3.33 o                         
   8   6   3        667.32        669.76         9.48 o                         
   9   6   3        321.03        328.04         5.95 o                         
  10   6   3         71.42         55.66         2.87 o                         
  11   6   3        192.48        199.70         5.48 o                         
  12   6   3         11.91         13.11         1.36 o                         
 -15   7   3         89.99         79.16         4.19 o                         
 -14   7   3        362.94        334.38         6.91 o                         
 -13   7   3         38.52         39.49         2.72 o                         
 -12   7   3         19.26         15.05         1.58 o                         
 -11   7   3        337.73        344.40         6.67 o                         
 -10   7   3          6.43          8.22         1.27 o                         
  -9   7   3         38.09         39.29         1.98 o                         
  -8   7   3       2160.15       2203.17        28.24 o                         
  -7   7   3         16.52         13.91         1.15 o                         
  -6   7   3         41.54         54.36         3.69 o                         
  -5   7   3       4325.38       4501.05        75.63 o                         
  -4   7   3        505.70        475.47        16.06 o                         
  -3   7   3        142.10        116.41         7.60 o                         
  -2   7   3      14489.12      15471.87       291.70 o                         
  -1   7   3       1025.72        990.49        33.27 o                         
   0   7   3       2118.77       2408.29        44.42 o                         
   1   7   3      20131.72      22242.36       372.55 o                         
   2   7   3         36.85         33.47         2.83 o                         
   3   7   3        198.18        190.41         7.28 o                         
   4   7   3       1032.27       1102.89        16.45 o                         
   5   7   3       1303.09       1366.93        14.66 o                         
   6   7   3        400.47        407.70         6.70 o                         
   7   7   3         22.35         23.40         1.52 o                         
   8   7   3       1216.69       1271.60        13.85 o                         
   9   7   3        251.63        264.01         5.76 o                         
  10   7   3         68.32         73.21         3.18 o                         
  11   7   3        996.83       1022.12        20.68 o                         
  12   7   3         36.49         30.68         3.39 o                         
 -14   8   3         30.17         33.44         3.65 o                         
 -13   8   3         55.14         56.76         4.16 o                         
 -12   8   3        367.86        365.77         8.44 o                         
 -11   8   3         11.14         15.39         1.65 o                         
 -10   8   3         36.70         34.12         2.03 o                         
  -9   8   3        575.87        588.26         8.62 o                         
  -8   8   3         84.71         84.69         2.86 o                         
  -7   8   3          0.24          1.24         0.78 o                         
  -6   8   3        694.21        771.94        14.46 o                         
  -5   8   3        155.77        132.29         6.74 o                         
  -4   8   3        956.63        900.67        21.54 o                         
  -3   8   3         33.69         45.76         3.50 o                         
  -2   8   3        847.00        752.83        34.44 o                         
  -1   8   3        148.86        137.04         4.86 o                         
   0   8   3       1622.30       1619.64        48.80 o                         
   1   8   3       3838.77       3793.57        68.14 o                         
   2   8   3       1265.39       1293.38        37.55 o                         
   3   8   3        136.43        118.64         5.66 o                         
   4   8   3         55.15         42.80         2.06 o                         
   5   8   3       3617.33       3693.05        43.94 o                         
   6   8   3        433.54        438.65         7.49 o                         
   7   8   3        291.12        254.58         5.33 o                         
   8   8   3        171.26        188.10         4.04 o                         
   9   8   3        865.55        894.07        14.96 o                         
  10   8   3          2.73          2.31         1.20 o                         
  11   8   3          5.25          6.37         1.39 o                         
  12   8   3         47.62         44.89         3.01 o                         
 -14   9   3          2.19         -0.31         1.58 o                         
 -13   9   3          1.27          1.67         1.61 o                         
 -12   9   3        122.25        126.66         4.95 o                         
 -11   9   3        451.01        479.38        11.49 o                         
 -10   9   3        233.17        233.54         6.16 o                         
  -9   9   3        118.84         94.88         3.42 o                         
  -8   9   3       1337.22       1385.43        20.49 o                         
  -7   9   3         80.40         75.18         2.53 o                         
  -6   9   3        198.60        213.81         4.94 o                         
  -5   9   3       1058.02       1033.91        31.75 o                         
  -4   9   3          6.56          2.56         2.65 o                         
  -3   9   3        835.40        850.32        20.66 o                         
  -2   9   3       2714.91       2772.47        56.74 o                         
  -1   9   3          1.36          3.57         0.94 o                         
   0   9   3       2120.29       1983.29        53.44 o                         
   1   9   3       6623.95       6582.33       129.19 o                         
   2   9   3          0.09          2.48         1.44 o                         
   3   9   3        184.49        178.57         4.62 o                         
   4   9   3       2414.37       2476.08        27.32 o                         
   5   9   3        280.80        307.67         5.81 o                         
   6   9   3       1549.20       1483.26        20.89 o                         
   7   9   3        205.87        200.49         5.71 o                         
   8   9   3         60.00         69.92         3.11 o                         
   9   9   3         10.27         13.32         1.65 o                         
  10   9   3        843.97        892.39        24.45 o                         
  11   9   3         43.60         46.47         3.29 o                         
  12   9   3         37.64         37.32         2.50 o                         
 -14  10   3        185.18        181.35         6.16 o                         
 -13  10   3        204.69        216.83         8.84 o                         
 -12  10   3        272.65        260.05         7.72 o                         
 -11  10   3          1.06          2.20         1.28 o                         
 -10  10   3         41.13         43.61         3.03 o                         
  -9  10   3         31.27         33.01         2.73 o                         
  -8  10   3          6.10          2.81         1.27 o                         
  -7  10   3        380.52        382.05         8.16 o                         
  -6  10   3         37.31         52.18         3.59 o                         
  -5  10   3        246.40        260.83         6.14 o                         
  -4  10   3        241.40        256.81        10.23 o                         
  -3  10   3       1960.30       1874.13        57.14 o                         
  -2  10   3        110.17        110.90         7.02 o                         
  -1  10   3        191.36        183.55         8.63 o                         
   0  10   3        938.84        883.90        31.84 o                         
   1  10   3       2481.49       2635.45        80.79 o                         
   2  10   3       6029.13       6109.25        78.99 o                         
   3  10   3       3243.71       3099.94        36.47 o                         
   4  10   3       2988.07       3019.07        35.88 o                         
   5  10   3        333.55        330.98         6.55 o                         
   6  10   3       1144.55       1106.76        15.94 o                         
   7  10   3       1958.37       1944.88        34.74 o                         
   8  10   3         29.68         33.96         2.50 o                         
   9  10   3         59.00         54.17         3.29 o                         
  10  10   3        107.65        108.44         6.34 o                         
  11  10   3        241.25        237.66         8.25 o                         
  12  10   3        317.32        229.88        10.01 o                         
 -14  11   3          3.16          4.68         1.52 o                         
 -13  11   3        181.70        186.34         6.10 o                         
 -12  11   3         39.37         32.48         2.45 o                         
 -11  11   3          3.05          1.60         1.47 o                         
 -10  11   3        346.15        332.77         9.03 o                         
  -9  11   3        111.21        105.95         4.13 o                         
  -8  11   3        118.27        103.94         4.05 o                         
  -7  11   3         51.92         69.33         2.97 o                         
  -6  11   3        107.30        109.76         3.59 o                         
  -5  11   3         47.54         48.07         2.53 o                         
  -4  11   3       1884.47       1857.55        27.04 o                         
  -3  11   3        349.24        321.85         8.47 o                         
  -2  11   3        254.72        258.21         7.09 o                         
  -1  11   3         41.35         43.35         2.59 o                         
   0  11   3        822.45        812.25        14.74 o                         
   1  11   3         28.71         41.30         2.23 o                         
   2  11   3        476.97        515.42         9.11 o                         
   3  11   3        233.08        231.63         5.04 o                         
   4  11   3         69.43         68.50         2.81 o                         
   5  11   3        506.53        525.11         9.51 o                         
   6  11   3         12.99         13.24         1.74 o                         
   7  11   3        374.66        365.16         8.69 o                         
   8  11   3        117.78        133.44         5.28 o                         
   9  11   3        340.42        359.44         9.95 o                         
  10  11   3        132.53        126.35         5.89 o                         
  11  11   3         64.18         56.66         6.80 o                         
 -13  12   3         51.36         62.83         4.44 o                         
 -12  12   3        718.99        685.46        13.51 o                         
 -11  12   3         85.35         87.35         4.74 o                         
 -10  12   3         36.17         31.37         2.38 o                         
  -9  12   3         14.87         22.08         1.90 o                         
  -8  12   3        165.92        158.94         4.49 o                         
  -7  12   3          1.08          3.98         1.13 o                         
  -6  12   3        625.21        639.00        10.85 o                         
  -5  12   3        192.18        203.23         5.74 o                         
  -4  12   3          6.55         11.55         1.29 o                         
  -3  12   3        629.44        679.25        12.91 o                         
  -2  12   3         54.11         53.34         2.66 o                         
  -1  12   3         54.59         53.55         2.60 o                         
   0  12   3        364.76        302.86         7.44 o                         
   1  12   3       1276.78       1251.36        20.70 o                         
   2  12   3        659.67        660.10         9.70 o                         
   3  12   3       3793.12       3771.21        44.14 o                         
   4  12   3       5460.30       5285.43        60.66 o                         
   5  12   3        541.77        560.40         9.59 o                         
   6  12   3       1569.87       1601.48        25.45 o                         
   7  12   3       1188.76       1204.72        23.55 o                         
   8  12   3        399.72        422.56        13.30 o                         
   9  12   3         72.87         77.31         4.15 o                         
  10  12   3        213.09        209.18        12.21 o                         
  11  12   3        184.18        167.03        11.59 o                         
 -13  13   3        139.95        114.05         5.44 o                         
 -12  13   3          0.76          0.97         0.91 o                         
 -11  13   3         15.74         11.41         1.73 o                         
 -10  13   3          1.74          1.06         1.19 o                         
  -9  13   3          0.03          1.18         1.17 o                         
  -8  13   3        283.25        278.61         6.25 o                         
  -7  13   3        134.03        138.15         4.86 o                         
  -6  13   3          1.92          3.30         0.97 o                         
  -5  13   3        113.21         99.22         3.67 o                         
  -4  13   3       1666.59       1665.44        23.85 o                         
  -3  13   3         64.95         64.12         3.52 o                         
  -2  13   3         55.68         59.14         2.87 o                         
  -1  13   3          6.38          5.89         1.17 o                         
   0  13   3        629.23        627.52        11.49 o                         
   1  13   3        226.84        203.23         5.80 o                         
   2  13   3         11.98         25.39         1.62 o                         
   3  13   3       1092.13       1076.77        14.57 o                         
   4  13   3        989.40       1041.94        15.57 o                         
   5  13   3        524.08        534.85        10.30 o                         
   6  13   3         77.96         78.80         3.79 o                         
   7  13   3        173.85        172.72         6.72 o                         
   8  13   3         33.48         29.72         2.48 o                         
   9  13   3         26.54         22.99         1.96 o                         
  10  13   3        192.78        162.74         7.19 o                         
 -12  14   3         82.59         83.01         4.58 o                         
 -11  14   3        119.46        145.38         5.55 o                         
 -10  14   3        132.72        137.76         5.21 o                         
  -9  14   3         30.16         36.41         2.32 o                         
  -8  14   3         87.69         84.27         3.07 o                         
  -7  14   3        350.18        332.44         7.14 o                         
  -6  14   3        134.61        116.81         3.56 o                         
  -5  14   3        943.38        986.78        15.18 o                         
  -4  14   3          5.62          4.16         1.05 o                         
  -3  14   3        397.08        364.25         8.82 o                         
  -2  14   3        247.79        230.78         8.11 o                         
  -1  14   3       1007.24        952.51        17.55 o                         
   0  14   3        352.45        327.01         7.51 o                         
   1  14   3       2999.41       2956.51        36.05 o                         
   2  14   3       1902.56       1881.37        25.07 o                         
   3  14   3       2273.64       2232.95        29.17 o                         
   4  14   3       2904.76       2946.45        41.20 o                         
   5  14   3       1698.44       1696.72        26.52 o                         
   6  14   3         22.88         21.40         2.07 o                         
   7  14   3          1.49          2.68         1.06 o                         
   8  14   3          6.68          7.96         1.40 o                         
   9  14   3         21.49         19.50         1.77 o                         
  10  14   3        316.32        340.56        12.16 o                         
 -12  15   3        128.82        112.00         5.52 o                         
 -11  15   3         89.55         87.17         3.78 o                         
 -10  15   3        120.88        120.20         5.22 o                         
  -9  15   3          8.30         10.42         1.49 o                         
  -8  15   3         27.98         26.22         2.05 o                         
  -7  15   3        830.25        898.63        14.69 o                         
  -6  15   3         18.61         10.22         1.30 o                         
  -5  15   3        110.79         96.37         3.32 o                         
  -4  15   3         94.20        114.12         3.45 o                         
  -3  15   3        146.23        175.82         4.83 o                         
  -2  15   3        120.74        126.61         5.84 o                         
  -1  15   3        688.40        730.21        14.50 o                         
   0  15   3         42.92         42.48         3.01 o                         
   1  15   3        456.34        477.53         9.49 o                         
   2  15   3        112.29        114.06         3.51 o                         
   3  15   3         45.31         44.14         2.46 o                         
   4  15   3         18.63         18.99         1.74 o                         
   5  15   3         71.81         68.13         3.65 o                         
   6  15   3        104.72        108.18         4.86 o                         
   7  15   3        590.98        603.46        12.51 o                         
   8  15   3        415.39        495.54        12.82 o                         
   9  15   3        489.04        463.61        22.13 o                         
  10  15   3        171.97        113.66         7.00 o                         
 -11  16   3        276.71        263.73         7.94 o                         
 -10  16   3         16.73         21.57         1.87 o                         
  -9  16   3        601.25        637.96        11.24 o                         
  -8  16   3        259.19        280.94         6.48 o                         
  -7  16   3        209.39        219.59         5.22 o                         
  -6  16   3        742.72        738.74        12.82 o                         
  -5  16   3        117.91        140.05         3.90 o                         
  -4  16   3         74.80         91.79         3.14 o                         
  -3  16   3       1153.33       1014.26        14.72 o                         
  -2  16   3          1.73          5.96         1.44 o                         
  -1  16   3        209.10        185.66         8.06 o                         
   0  16   3       1015.74        914.01        17.94 o                         
   1  16   3          3.99          4.82         1.30 o                         
   2  16   3        162.19        167.34         4.51 o                         
   3  16   3        579.69        533.95        10.86 o                         
   4  16   3         19.20         21.78         2.17 o                         
   5  16   3        397.33        388.31        12.09 o                         
   6  16   3        402.67        430.11        17.26 o                         
   7  16   3         25.69         23.99         2.86 o                         
   8  16   3        240.45        250.62         6.74 o                         
   9  16   3         44.32         38.39         3.05 o                         
 -11  17   3          0.85          1.67         1.42 o                         
 -10  17   3        322.60        327.79         8.61 o                         
  -9  17   3         76.20         70.63         3.03 o                         
  -8  17   3         23.82         29.38         2.01 o                         
  -7  17   3        395.51        392.29         7.32 o                         
  -6  17   3        551.16        580.42        10.67 o                         
  -5  17   3        613.96        623.23        11.24 o                         
  -4  17   3         25.70         24.48         1.82 o                         
  -3  17   3         65.66         77.12         2.92 o                         
  -2  17   3        103.14         82.51         3.51 o                         
  -1  17   3        372.44        379.92         9.92 o                         
   0  17   3         32.97         28.48         2.40 o                         
   1  17   3        291.42        296.69         7.53 o                         
   2  17   3        566.58        593.67        14.61 o                         
   3  17   3        215.97        211.90         7.48 o                         
   4  17   3         34.25         46.59         3.65 o                         
   5  17   3        111.18        104.43         6.86 o                         
   6  17   3         41.56         44.58         3.10 o                         
   7  17   3        176.46        162.42         7.95 o                         
   8  17   3         10.88         11.68         1.37 o                         
 -10  18   3         79.52         83.85         4.77 o                         
  -9  18   3         89.38         91.95         5.16 o                         
  -8  18   3        168.60        179.61         5.03 o                         
  -7  18   3         58.88         64.03         3.06 o                         
  -6  18   3          0.34          2.40         1.05 o                         
  -5  18   3         14.68         16.64         1.86 o                         
  -4  18   3         48.68         57.79         2.81 o                         
  -3  18   3         47.16         45.50         2.74 o                         
  -2  18   3         81.94         87.58         3.73 o                         
  -1  18   3          0.42          6.96         1.75 o                         
   0  18   3        201.90        175.80         6.10 o                         
   1  18   3         26.41         30.62         3.90 o                         
   2  18   3        147.86        156.20         7.95 o                         
   3  18   3        195.75        171.64         6.05 o                         
   4  18   3        246.00        252.28         9.72 o                         
   5  18   3         84.57         91.96         6.22 o                         
   6  18   3        242.76        225.23         7.89 o                         
   7  18   3         37.56         43.17         2.80 o                         
   8  18   3         12.51         11.56         1.46 o                         
  -9  19   3         70.18         69.30         6.12 o                         
  -8  19   3        349.31        367.61         7.66 o                         
  -7  19   3          1.26          2.51         0.97 o                         
  -6  19   3        461.45        477.34         8.98 o                         
  -5  19   3       1038.72       1082.05        20.61 o                         
  -4  19   3        135.72        155.94         4.64 o                         
  -3  19   3        463.32        479.11        10.15 o                         
  -2  19   3        107.50        119.01         4.66 o                         
  -1  19   3         32.35         31.45         3.62 o                         
   0  19   3       1078.48       1076.14        26.14 o                         
   1  19   3         44.95         33.36         3.08 o                         
   2  19   3        485.15        519.91        20.39 o                         
   3  19   3         85.54         82.94         4.70 o                         
   4  19   3        153.57        151.06         8.12 o                         
   5  19   3         19.68         16.29         2.07 o                         
   6  19   3          5.04          6.63         1.14 o                         
   7  19   3        246.77        247.38         9.01 o                         
  -8  20   3          0.88          1.94         0.96 o                         
  -7  20   3         55.85         50.80         2.58 o                         
  -6  20   3         28.63         37.43         2.19 o                         
  -5  20   3          0.51          0.64         1.13 o                         
  -4  20   3        899.69        888.28        23.54 o                         
  -3  20   3         46.17         48.30         2.71 o                         
  -2  20   3         22.43         21.25         1.97 o                         
  -1  20   3          7.11          8.32         1.60 o                         
   0  20   3        102.48         90.75         6.20 o                         
   1  20   3        115.93        127.21        12.28 o                         
   2  20   3        113.83         94.83         4.70 o                         
   3  20   3         53.83         67.56         4.95 o                         
   4  20   3          5.30          2.90         1.53 o                         
   5  20   3         46.87         53.02         3.41 o                         
   6  20   3          1.59          0.80         0.87 o                         
  -7  21   3        785.77        775.69        32.44 o                         
  -6  21   3        529.75        567.55        12.51 o                         
  -5  21   3          1.58          2.83         1.22 o                         
  -4  21   3        171.01        183.65         5.38 o                         
  -3  21   3        140.32        148.72         5.59 o                         
  -2  21   3        118.86        104.34         3.68 o                         
  -1  21   3        397.77        444.91        10.45 o                         
   0  21   3        255.39        280.13        17.51 o                         
   1  21   3         65.62         57.38         2.72 o                         
   2  21   3         11.39         12.75         1.39 o                         
   3  21   3        120.79        119.93         8.56 o                         
   4  21   3         65.17         71.39         3.42 o                         
   5  21   3          0.05          1.32         0.89 o                         
  -6  22   3        265.54        264.87        12.42 o                         
  -5  22   3        301.22        289.10        27.53 o                         
  -4  22   3        180.71        149.67         6.35 o                         
  -3  22   3         92.77         93.60         3.55 o                         
  -2  22   3         15.63         20.85         1.95 o                         
  -1  22   3         20.26         24.80         2.22 o                         
   0  22   3         12.15          9.97         1.80 o                         
   1  22   3         49.43         42.27         3.74 o                         
   2  22   3          8.80         11.14         1.68 o                         
   3  22   3          1.89          2.28         0.97 o                         
  -3  23   3        586.65        521.54        15.47 o                         
  -1  23   3        128.54        134.38        27.01 o                         
   0  23   3         65.82         57.92         4.67 o                         
 -15   0   4        256.95        254.12         8.80 o                         
 -14   0   4        429.03        445.75        12.44 o                         
 -13   0   4        480.50        488.58        16.60 o                         
 -12   0   4       1148.02       1161.20        27.33 o                         
 -11   0   4        372.80        347.39        14.42 o                         
 -10   0   4       1138.74       1050.74        31.26 o                         
  -9   0   4        197.72        129.54         7.59 o                         
  -8   0   4         71.05        101.59         5.50 o                         
  -7   0   4       6575.48       7370.15       203.95 o                         
  -6   0   4       3888.67       4643.87       182.31 o                         
  -5   0   4       8226.50       8715.18       240.28 o                         
  -4   0   4        257.79        256.35         8.56 o                         
  -3   0   4       3101.31       2905.65        69.95 o                         
  -2   0   4       9301.97       9492.12       260.80 o                         
  -1   0   4      10763.62      12119.28       491.47 o                         
   0   0   4       5525.07       5572.03       224.09 o                         
   1   0   4        632.35        649.68        24.13 o                         
   2   0   4         37.37         22.29         3.03 o                         
   3   0   4        100.96         87.34         5.57 o                         
   4   0   4       7283.02       7497.52       149.70 o                         
   5   0   4       2552.01       2622.23        60.59 o                         
   6   0   4       3288.50       3170.72        42.20 o                         
   7   0   4       2534.91       2689.93        42.06 o                         
   8   0   4         57.66         53.60         3.95 o                         
   9   0   4       1025.75        972.74        27.29 o                         
  10   0   4         25.43         29.62         3.30 o                         
  11   0   4        187.69        155.65         8.10 o                         
  12   0   4          3.25          3.45         1.24 o                         
 -15   1   4         37.81         35.54         2.84 o                         
 -14   1   4          0.55          1.09         1.11 o                         
 -13   1   4        173.39        184.49         7.74 o                         
 -12   1   4        140.33        137.63         5.68 o                         
 -11   1   4        680.23        671.76        15.65 o                         
 -10   1   4        279.47        267.47        11.44 o                         
  -9   1   4          1.01          0.72         1.58 o                         
  -8   1   4        100.27         78.79         3.49 o                         
  -7   1   4       2864.21       3199.55       103.17 o                         
  -6   1   4        125.59        110.54        12.21 o                         
  -5   1   4         94.22        106.26         5.96 o                         
  -4   1   4       2545.44       2824.63        58.53 o                         
  -3   1   4       1918.61       1849.76        62.14 o                         
  -2   1   4        321.23        338.35        17.35 o                         
  -1   1   4       1471.60       1472.36        55.77 o                         
   0   1   4       2355.66       2641.62       114.46 o                         
   1   1   4       1063.37       1130.22        30.70 o                         
   2   1   4          0.23          2.21         1.96 o                         
   3   1   4       2337.49       2338.90        51.98 o                         
   4   1   4       1786.86       1908.57        45.54 o                         
   5   1   4          9.77         15.77         1.84 o                         
   6   1   4         11.12          9.36         1.16 o                         
   7   1   4        428.59        415.59        12.22 o                         
   8   1   4        176.44        172.42         5.76 o                         
   9   1   4         26.15         24.39         2.45 o                         
  10   1   4          6.81         11.80         2.05 o                         
  11   1   4          0.88          0.81         1.12 o                         
  12   1   4        158.52        149.10         3.92 o                         
 -15   2   4        365.65        358.94         8.85 o                         
 -14   2   4        224.42        221.54         5.97 o                         
 -13   2   4        305.62        299.35        10.95 o                         
 -12   2   4        689.23        700.72        14.43 o                         
 -11   2   4       1918.46       1909.06        35.93 o                         
 -10   2   4       1738.11       1707.78        29.04 o                         
  -9   2   4         62.67         55.04         2.92 o                         
  -8   2   4        215.14        173.95         5.42 o                         
  -7   2   4         21.62         44.87         3.41 o                         
  -6   2   4        760.30        934.53        18.76 o                         
  -5   2   4        599.33        743.01        17.30 o                         
  -4   2   4       4429.89       4709.91        71.17 o                         
  -3   2   4        170.95        192.90         9.14 o                         
  -2   2   4        533.76        519.83        16.28 o                         
  -1   2   4       1022.44       1027.79        26.47 o                         
   0   2   4       2995.23       3413.65       101.44 o                         
   1   2   4        110.82         84.55         3.81 o                         
   2   2   4       1388.31       1306.92        25.17 o                         
   3   2   4        652.75        734.70        14.89 o                         
   4   2   4       3130.89       3247.08        50.17 o                         
   5   2   4       4612.69       4476.12        51.64 o                         
   6   2   4        247.97        204.13         4.40 o                         
   7   2   4       4292.94       4307.50        42.32 o                         
   8   2   4       1081.37       1119.15        16.30 o                         
   9   2   4        468.37        453.29         9.89 o                         
  10   2   4       1806.24       1805.94        24.85 o                         
  11   2   4        277.22        269.91         5.94 o                         
  12   2   4          1.56          2.78         0.92 o                         
 -15   3   4         31.71         30.67         1.71 o                         
 -14   3   4        218.83        216.87         5.81 o                         
 -13   3   4        492.72        501.92        12.86 o                         
 -12   3   4         13.96          9.14         2.47 o                         
 -11   3   4        200.72        183.13         5.67 o                         
 -10   3   4        239.61        229.55         6.37 o                         
  -9   3   4         77.90         83.64         3.51 o                         
  -8   3   4        516.51        461.13         9.49 o                         
  -7   3   4          7.93         11.91         2.26 o                         
  -6   3   4        314.08        327.32         8.97 o                         
  -5   3   4       1367.07       1429.88        29.68 o                         
  -4   3   4        255.28        226.63         6.71 o                         
  -3   3   4       2188.39       2201.61        49.47 o                         
  -2   3   4        672.54        606.99        18.16 o                         
  -1   3   4        231.57        262.70        10.52 o                         
   0   3   4        745.14        773.27        21.28 o                         
   1   3   4         83.04        130.14         5.47 o                         
   2   3   4        259.18        295.05         8.47 o                         
   3   3   4       2650.43       2701.90        47.70 o                         
   4   3   4        173.01        197.57         6.76 o                         
   5   3   4        152.89        166.04         3.74 o                         
   6   3   4       1383.09       1448.12        17.49 o                         
   7   3   4        429.43        418.26         7.00 o                         
   8   3   4        164.52        163.85         5.17 o                         
   9   3   4        151.49        146.38         4.71 o                         
  10   3   4          1.88          2.04         1.19 o                         
  11   3   4        498.46        490.10         9.12 o                         
  12   3   4        464.23        450.23         8.27 o                         
 -15   4   4        213.15        181.10         7.86 o                         
 -14   4   4        355.86        369.92        12.00 o                         
 -13   4   4        125.04        144.85         4.66 o                         
 -12   4   4       1146.60       1155.94        19.50 o                         
 -11   4   4        738.24        731.53        14.31 o                         
 -10   4   4          8.78          5.92         1.34 o                         
  -9   4   4        870.48        812.98        14.95 o                         
  -8   4   4        163.61        184.05         5.91 o                         
  -7   4   4        114.32        142.31        13.20 o                         
  -6   4   4         98.07        117.69         4.88 o                         
  -5   4   4        381.75        478.73        12.66 o                         
  -4   4   4        734.00        733.58        14.80 o                         
  -3   4   4         88.09         78.42         5.69 o                         
  -2   4   4        515.48        518.12        18.85 o                         
  -1   4   4       1940.71       1951.71        62.36 o                         
   0   4   4         45.99         46.40         4.16 o                         
   1   4   4          9.17          5.02         1.11 o                         
   2   4   4       1365.12       1498.13        28.33 o                         
   3   4   4       4096.53       4104.06        69.54 o                         
   4   4   4       3026.67       3103.97        54.23 o                         
   5   4   4       1694.60       1643.82        19.09 o                         
   6   4   4          3.64          7.55         1.03 o                         
   7   4   4        605.94        637.41         8.72 o                         
   8   4   4       1017.84       1029.63        21.01 o                         
   9   4   4        235.03        246.91         6.28 o                         
  10   4   4         85.50         91.89         3.25 o                         
  11   4   4        373.50        351.82         7.54 o                         
  12   4   4         11.78         18.46         1.48 o                         
 -15   5   4        106.48        101.19         4.83 o                         
 -14   5   4         95.61         90.58         3.03 o                         
 -13   5   4         41.23         44.13         2.29 o                         
 -12   5   4        694.31        710.30        13.30 o                         
 -11   5   4        223.99        212.09         5.61 o                         
 -10   5   4         37.48         43.83         2.58 o                         
  -9   5   4        556.44        524.88         9.62 o                         
  -8   5   4        633.64        565.64        15.62 o                         
  -7   5   4        699.27        704.66        11.97 o                         
  -6   5   4        546.86        552.96        12.96 o                         
  -5   5   4         57.15         60.33         3.55 o                         
  -4   5   4        797.24        831.73        21.25 o                         
  -3   5   4        649.55        603.48        18.49 o                         
  -2   5   4        342.90        398.91        13.67 o                         
  -1   5   4       5634.10       5660.43       160.30 o                         
   0   5   4       2066.82       2277.15        50.03 o                         
   1   5   4        213.58        184.00         6.10 o                         
   2   5   4         32.20         34.47         2.66 o                         
   3   5   4         62.79         68.61         4.25 o                         
   4   5   4        350.39        332.86         6.52 o                         
   5   5   4        676.22        675.46         9.60 o                         
   6   5   4         36.93         31.49         1.76 o                         
   7   5   4          0.44          0.72         0.85 o                         
   8   5   4          3.10          1.96         1.19 o                         
   9   5   4         13.90         18.45         1.75 o                         
  10   5   4         89.66         69.74         2.92 o                         
  11   5   4        324.31        344.10         7.17 o                         
  12   5   4         54.07         50.33         3.24 o                         
 -15   6   4        120.77         99.74         5.12 o                         
 -14   6   4        622.11        601.17        11.91 o                         
 -13   6   4         18.22         18.98         1.62 o                         
 -12   6   4        452.60        456.39         9.53 o                         
 -11   6   4        422.17        414.84         7.65 o                         
 -10   6   4         11.31         11.50         1.43 o                         
  -9   6   4       1736.62       1683.68        24.28 o                         
  -8   6   4        206.59        193.62         4.52 o                         
  -7   6   4          1.05          3.42         1.10 o                         
  -6   6   4        585.38        624.67        14.16 o                         
  -5   6   4          9.83          9.58         1.50 o                         
  -4   6   4        180.20        239.13         7.67 o                         
  -3   6   4       1396.84       1428.95        31.01 o                         
  -2   6   4       1856.44       2126.06        47.26 o                         
  -1   6   4        114.22        125.89         9.98 o                         
   0   6   4       3206.11       3245.93        49.63 o                         
   1   6   4        759.27        770.51        16.34 o                         
   2   6   4        338.52        354.53         9.77 o                         
   3   6   4        571.78        577.58        14.41 o                         
   4   6   4          1.88          2.78         0.75 o                         
   5   6   4        226.30        198.84         4.00 o                         
   6   6   4       1768.87       1796.75        19.94 o                         
   7   6   4        201.91        184.18         4.15 o                         
   8   6   4        536.41        510.10         9.88 o                         
   9   6   4         90.83         73.06         2.96 o                         
  10   6   4        170.90        141.25         4.33 o                         
  11   6   4         38.62         35.83         2.33 o                         
  12   6   4         32.35         20.98         3.05 o                         
 -15   7   4        111.96        115.33         5.41 o                         
 -14   7   4        374.33        369.63         8.80 o                         
 -13   7   4          9.27         10.57         1.44 o                         
 -12   7   4        166.55        170.27         4.73 o                         
 -11   7   4        789.25        761.42        11.88 o                         
 -10   7   4        173.85        171.76         4.51 o                         
  -9   7   4        860.83        860.91        13.71 o                         
  -8   7   4        905.71        854.82        15.59 o                         
  -7   7   4       1687.54       1637.53        24.02 o                         
  -6   7   4       1359.38       1315.03        23.33 o                         
  -5   7   4         13.05         10.83         1.32 o                         
  -4   7   4        990.87        926.21        20.56 o                         
  -3   7   4       2230.67       2322.54        40.73 o                         
  -2   7   4          1.96          2.19         3.57 o                         
  -1   7   4        348.36        338.55        10.40 o                         
   0   7   4        182.61        171.52         5.13 o                         
   1   7   4         28.44         47.80         2.34 o                         
   2   7   4       2312.28       2407.85        42.86 o                         
   3   7   4        126.83        141.77         4.31 o                         
   4   7   4        100.57         99.24         2.86 o                         
   5   7   4        268.34        279.85         5.17 o                         
   6   7   4          6.68         11.47         1.14 o                         
   7   7   4          3.32          5.62         1.06 o                         
   8   7   4         88.34         89.66         3.03 o                         
   9   7   4         12.39         13.59         1.55 o                         
  10   7   4         74.97         86.07         3.67 o                         
  11   7   4        114.83        120.64         4.68 o                         
  12   7   4        139.13        114.55         7.08 o                         
 -14   8   4        126.54        118.56         6.54 o                         
 -13   8   4         45.95         46.67         2.63 o                         
 -12   8   4        344.40        350.70         8.65 o                         
 -11   8   4        965.64       1044.77        17.45 o                         
 -10   8   4         22.03         29.95         2.07 o                         
  -9   8   4        834.59        763.44        10.46 o                         
  -8   8   4       3154.07       3076.51        41.98 o                         
  -7   8   4         48.83         43.77         3.00 o                         
  -6   8   4         59.58         45.94         2.41 o                         
  -5   8   4       1689.63       1745.50        32.99 o                         
  -4   8   4          2.32          8.91         1.81 o                         
  -3   8   4         66.44         90.12         7.24 o                         
  -2   8   4       1131.88       1296.39        33.96 o                         
  -1   8   4        144.84        143.02         7.26 o                         
   0   8   4          3.91          1.57         0.99 o                         
   1   8   4        340.48        336.31         9.03 o                         
   2   8   4        495.95        453.84         8.05 o                         
   3   8   4         77.68         61.48         2.42 o                         
   4   8   4         14.64         15.82         1.21 o                         
   5   8   4         12.85         16.36         1.26 o                         
   6   8   4        543.28        585.57         8.68 o                         
   7   8   4         10.76         12.36         1.27 o                         
   8   8   4          1.03          2.52         1.09 o                         
   9   8   4          6.44          5.51         1.27 o                         
  10   8   4         21.74         18.72         2.15 o                         
  11   8   4          3.28          2.65         1.44 o                         
 -14   9   4        239.40        250.11        22.86 o                         
 -13   9   4        251.82        284.39        15.69 o                         
 -12   9   4         64.13         63.28         2.97 o                         
 -11   9   4          6.49          8.25         1.86 o                         
 -10   9   4       1183.30       1125.29        18.51 o                         
  -9   9   4        521.21        471.94         8.22 o                         
  -8   9   4        893.59        907.09        13.76 o                         
  -7   9   4       4229.06       4040.57        88.79 o                         
  -6   9   4          4.85         13.62         1.26 o                         
  -5   9   4       1954.39       1718.13        31.22 o                         
  -4   9   4       1494.36       1440.50        25.47 o                         
  -3   9   4         51.84         69.12        14.16 o                         
  -2   9   4        937.41        804.57        19.89 o                         
  -1   9   4         25.70         32.96         2.97 o                         
   0   9   4        186.32        225.31         9.42 o                         
   1   9   4       1558.25       1538.17        23.04 o                         
   2   9   4       2092.35       2159.84        28.55 o                         
   3   9   4        653.36        588.51         9.04 o                         
   4   9   4       1159.27       1173.85        16.33 o                         
   5   9   4       1147.11       1173.99        17.14 o                         
   6   9   4        152.29        133.52         4.23 o                         
   7   9   4         13.23         14.39         1.55 o                         
   8   9   4        537.31        587.54        10.71 o                         
   9   9   4         91.39         93.56         3.97 o                         
  10   9   4        667.48        701.76        21.43 o                         
  11   9   4        268.47        266.88         9.74 o                         
 -14  10   4         38.69         33.64         2.40 o                         
 -13  10   4        313.11        316.72        10.22 o                         
 -12  10   4        182.14        165.32         5.01 o                         
 -11  10   4         24.91         27.71         2.68 o                         
 -10  10   4        780.83        761.68        14.86 o                         
  -9  10   4        189.63        187.87         5.54 o                         
  -8  10   4        186.84        198.12         5.15 o                         
  -7  10   4          7.13          8.77         1.34 o                         
  -6  10   4       1043.19       1061.90        15.37 o                         
  -5  10   4        324.60        326.78         6.23 o                         
  -4  10   4        326.55        309.80         8.55 o                         
  -3  10   4       1984.83       2077.20        53.58 o                         
  -2  10   4       1422.05       1457.29        26.60 o                         
  -1  10   4         20.68         15.28         1.59 o                         
   0  10   4         11.77         17.70         1.33 o                         
   1  10   4        441.61        451.60         8.46 o                         
   2  10   4        108.73        106.61         4.91 o                         
   3  10   4       1107.80       1175.64        17.49 o                         
   4  10   4        214.93        233.94         5.47 o                         
   5  10   4          5.72          7.71         1.54 o                         
   6  10   4        273.97        266.56        11.29 o                         
   7  10   4          1.09          3.70         1.45 o                         
   8  10   4        314.55        285.80         8.96 o                         
   9  10   4        108.05         91.36         4.05 o                         
  10  10   4         53.20         42.28         3.83 o                         
  11  10   4         23.26         23.59         2.18 o                         
 -14  11   4          1.14          1.08         1.12 o                         
 -13  11   4          3.32          5.48         1.40 o                         
 -12  11   4         66.41         68.70         3.59 o                         
 -11  11   4          4.85          6.01         1.63 o                         
 -10  11   4         54.04         43.50         2.82 o                         
  -9  11   4        464.76        432.18         8.80 o                         
  -8  11   4       1283.07       1253.52        19.89 o                         
  -7  11   4          5.71          8.29         1.41 o                         
  -6  11   4          4.19          7.20         1.06 o                         
  -5  11   4       2867.78       2816.77        35.11 o                         
  -4  11   4          3.89          7.96         1.35 o                         
  -3  11   4        558.09        508.89         8.50 o                         
  -2  11   4        283.39        289.65         6.24 o                         
  -1  11   4        389.50        338.21         6.49 o                         
   0  11   4       2383.57       2345.33        31.13 o                         
   1  11   4        528.44        575.55        11.50 o                         
   2  11   4         11.25          5.74         1.47 o                         
   3  11   4       1238.58       1246.79        17.67 o                         
   4  11   4         77.25         81.09         3.03 o                         
   5  11   4        890.40        904.32        16.08 o                         
   6  11   4        238.33        244.89         8.49 o                         
   7  11   4       1496.38       1678.63        55.45 o                         
   8  11   4        151.92        179.30         5.69 o                         
   9  11   4        136.73        144.49        11.84 o                         
  10  11   4        194.38        184.19         9.69 o                         
 -13  12   4         21.05         22.04         3.07 o                         
 -12  12   4          2.28          2.44         1.34 o                         
 -11  12   4        113.65        126.58         4.45 o                         
 -10  12   4        263.15        269.22         7.36 o                         
  -9  12   4         83.06         86.89         3.56 o                         
  -8  12   4         43.61         50.97         2.53 o                         
  -7  12   4        290.43        289.54         7.03 o                         
  -6  12   4        152.14        153.96         4.12 o                         
  -5  12   4        428.52        411.01         8.61 o                         
  -4  12   4        514.26        419.98         8.69 o                         
  -3  12   4        233.51        229.24         5.07 o                         
  -2  12   4         10.18         11.57         1.08 o                         
  -1  12   4          0.91          4.34         2.02 o                         
   0  12   4          0.30          2.95         1.13 o                         
   1  12   4        273.01        267.63         7.05 o                         
   2  12   4        341.54        335.43         7.69 o                         
   3  12   4        818.90        753.16        12.07 o                         
   4  12   4        640.57        637.05        10.22 o                         
   5  12   4        519.56        537.94         9.75 o                         
   6  12   4        824.35        797.90        15.65 o                         
   7  12   4        304.26        322.14         8.79 o                         
   8  12   4         16.00         16.43         2.23 o                         
   9  12   4         32.06         32.44         3.69 o                         
  10  12   4        702.49        641.56        41.60 o                         
 -13  13   4          2.31          2.07         1.24 o                         
 -12  13   4          1.23          3.18         1.17 o                         
 -11  13   4          1.28          2.37         1.42 o                         
 -10  13   4         57.62         58.02         2.92 o                         
  -9  13   4        379.86        374.72         7.58 o                         
  -8  13   4        510.23        498.98         9.76 o                         
  -7  13   4       1185.51       1100.79        22.43 o                         
  -6  13   4       2707.97       2683.95        34.63 o                         
  -5  13   4         27.88         25.72         1.82 o                         
  -4  13   4        340.01        281.94         7.42 o                         
  -3  13   4        373.51        370.76         7.60 o                         
  -2  13   4       1008.69        970.18        14.48 o                         
  -1  13   4        914.65        888.39        16.59 o                         
   0  13   4        399.38        441.69         8.67 o                         
   1  13   4        490.90        468.34        10.06 o                         
   2  13   4        426.67        407.98         8.33 o                         
   3  13   4        291.70        317.17         6.81 o                         
   4  13   4          5.84          4.52         1.10 o                         
   5  13   4        167.24        155.41         4.75 o                         
   6  13   4         83.89         74.82         3.97 o                         
   7  13   4          9.60          8.12         2.28 o                         
   8  13   4        351.19        347.86        10.92 o                         
   9  13   4        820.31        868.20        39.64 o                         
  10  13   4         12.74         17.80         2.53 o                         
 -12  14   4          9.27          7.73         1.22 o                         
 -11  14   4        276.63        285.61         7.70 o                         
 -10  14   4        172.84        167.02         5.47 o                         
  -9  14   4          9.60         11.05         1.69 o                         
  -8  14   4        529.68        538.80        11.37 o                         
  -7  14   4        172.67        175.92         9.35 o                         
  -6  14   4        373.32        394.56         8.67 o                         
  -5  14   4        396.34        366.22         7.08 o                         
  -4  14   4         10.11          6.72         1.32 o                         
  -3  14   4        184.09        170.43         5.10 o                         
  -2  14   4        130.65        139.69         4.15 o                         
  -1  14   4        119.83        105.16         4.67 o                         
   0  14   4        185.10        191.54         5.16 o                         
   1  14   4        184.29        190.70         5.31 o                         
   2  14   4        100.45         96.75         3.61 o                         
   3  14   4         26.33         25.58         2.12 o                         
   4  14   4       1045.74       1075.29        17.24 o                         
   5  14   4          8.31         13.51         1.66 o                         
   6  14   4         74.27         65.33         3.98 o                         
   7  14   4        811.15        825.31        19.52 o                         
   8  14   4         26.35         28.54         1.88 o                         
   9  14   4         93.31         92.38         6.31 o                         
 -12  15   4          0.76          1.80         0.67 o                         
 -11  15   4        147.85        146.34         5.00 o                         
 -10  15   4        512.69        519.48        11.90 o                         
  -9  15   4        680.80        703.66        13.23 o                         
  -8  15   4         34.94         42.34         2.50 o                         
  -7  15   4        519.15        540.37        10.93 o                         
  -6  15   4       2722.70       2797.70        35.96 o                         
  -5  15   4        138.48        112.11         3.26 o                         
  -4  15   4        406.13        370.19         7.93 o                         
  -3  15   4        222.82        196.01         5.30 o                         
  -2  15   4         80.07         98.89         3.87 o                         
  -1  15   4        682.76        625.20        13.61 o                         
   0  15   4       2368.22       2317.08        29.43 o                         
   1  15   4       2180.44       2290.94        29.14 o                         
   2  15   4        832.05        851.38        13.12 o                         
   3  15   4        597.16        578.45        12.72 o                         
   4  15   4        448.80        472.59        10.42 o                         
   5  15   4        497.76        518.89        11.77 o                         
   6  15   4        171.94        168.79         6.06 o                         
   7  15   4        157.00        167.81         8.27 o                         
   8  15   4        313.08        283.86         6.95 o                         
   9  15   4        152.04        137.47        22.32 o                         
 -11  16   4          2.68          2.74         0.98 o                         
 -10  16   4        504.56        522.57        11.46 o                         
  -9  16   4          0.95          2.35         1.27 o                         
  -8  16   4        420.41        429.38         7.76 o                         
  -7  16   4         53.24         45.84         2.43 o                         
  -6  16   4         47.50         56.72         2.62 o                         
  -5  16   4       1127.91       1078.05        16.66 o                         
  -4  16   4        258.29        233.89         5.92 o                         
  -3  16   4         52.33         44.93         2.74 o                         
  -2  16   4         63.62         55.38         3.17 o                         
  -1  16   4          5.08          3.07         1.52 o                         
   0  16   4        572.75        529.89        12.12 o                         
   1  16   4        117.65         81.86         3.52 o                         
   2  16   4        583.86        562.18        11.26 o                         
   3  16   4        402.41        388.58         8.58 o                         
   4  16   4        263.11        277.54         7.16 o                         
   5  16   4        165.47        161.58         5.30 o                         
   6  16   4         29.77         28.67         1.92 o                         
   7  16   4          0.63          1.85         1.05 o                         
   8  16   4          4.78          4.71         1.12 o                         
 -11  17   4        310.67        291.73        14.43 o                         
 -10  17   4        124.97        130.41         5.23 o                         
  -9  17   4          4.38          9.30         1.71 o                         
  -8  17   4        266.99        283.70         6.30 o                         
  -7  17   4        127.35        145.31         4.44 o                         
  -6  17   4        164.39        158.31         4.78 o                         
  -5  17   4        124.54        139.67         4.26 o                         
  -4  17   4         32.68         52.52         2.75 o                         
  -3  17   4        730.15        681.26        14.38 o                         
  -2  17   4         66.42         45.75         3.14 o                         
  -1  17   4         22.78         10.28         2.07 o                         
   0  17   4        334.46        275.45         9.70 o                         
   1  17   4        235.58        245.62         7.55 o                         
   2  17   4          2.90          3.44         1.59 o                         
   3  17   4         76.48         70.18         3.13 o                         
   4  17   4         23.17         24.97         2.10 o                         
   5  17   4          1.85          3.70         1.25 o                         
   6  17   4         78.72         71.82         5.53 o                         
   7  17   4        116.67        102.85         5.22 o                         
 -10  18   4        421.73        387.23        16.78 o                         
  -9  18   4          2.08          0.64         1.15 o                         
  -8  18   4          0.94          1.97         1.06 o                         
  -7  18   4        266.61        286.02         6.26 o                         
  -6  18   4         15.06         18.41         1.56 o                         
  -5  18   4         77.10         82.46         3.07 o                         
  -4  18   4        137.96        120.88         6.72 o                         
  -3  18   4         14.88         17.77         2.00 o                         
  -2  18   4          0.31          2.56         1.37 o                         
  -1  18   4          1.21          1.17         1.63 o                         
   0  18   4       1947.32       2049.44        39.40 o                         
   1  18   4          3.75         11.13         2.09 o                         
   2  18   4         22.93         19.07         2.56 o                         
   3  18   4        928.99        926.92        21.73 o                         
   4  18   4        135.12        136.03         6.37 o                         
   5  18   4         37.79         37.60         2.46 o                         
   6  18   4        101.77         82.16         4.57 o                         
   7  18   4        360.23        292.94        14.33 o                         
  -9  19   4         93.48         91.94         4.49 o                         
  -8  19   4         98.02        104.60         6.21 o                         
  -7  19   4        307.72        309.13         8.58 o                         
  -6  19   4          7.09          7.74         1.50 o                         
  -5  19   4        287.73        283.41         8.84 o                         
  -4  19   4          2.98          3.74         1.38 o                         
  -3  19   4          2.49          6.31         1.38 o                         
  -2  19   4        148.14        151.44         8.01 o                         
  -1  19   4         33.84         36.14         2.36 o                         
   0  19   4         30.58         35.15         2.50 o                         
   1  19   4         15.20         15.09         2.24 o                         
   2  19   4          0.39          0.65         1.31 o                         
   3  19   4         24.23         21.71         2.21 o                         
   4  19   4         33.62         27.64         2.54 o                         
   5  19   4        241.44        189.51         6.69 o                         
   6  19   4         31.25         29.36         1.73 o                         
  -8  20   4          4.67          5.15         0.99 o                         
  -7  20   4         85.25         93.16         4.43 o                         
  -6  20   4         20.33         13.49         1.48 o                         
  -5  20   4         31.10         32.29         2.19 o                         
  -4  20   4         23.55         32.39         2.75 o                         
  -3  20   4          0.48          1.45         1.17 o                         
  -2  20   4          1.05          2.72         1.46 o                         
  -1  20   4         27.86         23.34         2.40 o                         
   0  20   4         68.69         57.97         3.51 o                         
   1  20   4        142.95        151.70         6.67 o                         
   2  20   4         29.59         30.54         3.51 o                         
   3  20   4        323.00        299.55         8.05 o                         
   4  20   4        794.07        782.14        25.90 o                         
   5  20   4         30.64         25.15         2.62 o                         
  -7  21   4        112.68         96.91         6.35 o                         
  -6  21   4         10.04          9.28         1.12 o                         
  -5  21   4        121.66        127.14         3.87 o                         
  -4  21   4         72.38         70.87         3.42 o                         
  -3  21   4         31.10         31.53         1.90 o                         
  -2  21   4        177.02        159.48         6.36 o                         
  -1  21   4         81.27         88.22         4.93 o                         
   0  21   4          1.19          1.08         0.86 o                         
   1  21   4        213.15        232.50         9.56 o                         
   2  21   4        155.55        168.97         8.81 o                         
   3  21   4         18.13         18.46         2.42 o                         
  -5  22   4          0.07         -0.43         1.17 o                         
  -4  22   4         13.32         22.08         2.18 o                         
  -3  22   4         79.33         63.15         3.09 o                         
  -2  22   4        209.96        265.14        52.25 o                         
  -1  22   4          0.62          0.07         0.91 o                         
   0  22   4          3.43          3.94         0.95 o                         
   1  22   4        657.38        622.17        19.14 o                         
   2  22   4        113.00         74.14         5.28 o                         
 -15   1   5        332.37        350.01         9.89 o                         
 -14   1   5         97.14         91.89         3.76 o                         
 -13   1   5        472.21        457.31        11.09 o                         
 -12   1   5         62.17         67.37         3.66 o                         
 -11   1   5       1121.07       1115.21        19.14 o                         
 -10   1   5        159.92        148.51         5.90 o                         
  -9   1   5         72.44         73.17         3.31 o                         
  -8   1   5       3962.00       3943.41        81.66 o                         
  -7   1   5         22.16         16.49         2.66 o                         
  -6   1   5       3004.08       3299.85       101.76 o                         
  -5   1   5      16768.39      17735.11       333.56 o                         
  -4   1   5       3429.48       3639.71        82.20 o                         
  -3   1   5       4119.51       4153.95        98.03 o                         
  -2   1   5       6358.78       6838.83       154.64 o                         
  -1   1   5       2301.84       2461.55        59.17 o                         
   0   1   5        775.62        766.09        23.89 o                         
   1   1   5       3894.89       4058.46        97.06 o                         
   2   1   5        199.25        156.23        12.43 o                         
   3   1   5        662.21        642.27        23.97 o                         
   4   1   5       3014.68       3054.81        57.37 o                         
   5   1   5        108.58         94.45         3.29 o                         
   6   1   5        612.80        609.01        10.29 o                         
   7   1   5         56.83         59.76         2.55 o                         
   8   1   5        301.50        293.63         7.97 o                         
   9   1   5          0.98          4.52         1.56 o                         
  10   1   5         27.71         20.71         2.02 o                         
  11   1   5        497.20        539.07        15.32 o                         
 -15   2   5          0.37          0.64         0.93 o                         
 -14   2   5        206.21        191.83         5.44 o                         
 -13   2   5        162.38        168.15         4.76 o                         
 -12   2   5         13.02         11.91         1.68 o                         
 -11   2   5        535.88        496.96        11.43 o                         
 -10   2   5          1.20          2.87         1.29 o                         
  -9   2   5       1746.23       1671.22        26.75 o                         
  -8   2   5        179.64        166.33         4.43 o                         
  -7   2   5        702.84        688.52        14.50 o                         
  -6   2   5        191.30        204.67        10.01 o                         
  -5   2   5         17.13         12.60         1.65 o                         
  -4   2   5          0.36          7.04         2.10 o                         
  -3   2   5        425.34        420.80        10.99 o                         
  -2   2   5          0.77          6.52         1.41 o                         
  -1   2   5        513.80        604.53        12.81 o                         
   0   2   5        272.42        339.40         7.77 o                         
   1   2   5       3852.73       4181.53        70.43 o                         
   2   2   5        696.20        746.55        17.43 o                         
   3   2   5        384.25        334.08        10.55 o                         
   4   2   5       1182.69       1181.82        15.74 o                         
   5   2   5        138.23        118.38         3.04 o                         
   6   2   5        176.64        166.84         4.40 o                         
   7   2   5          0.15          5.10         1.17 o                         
   8   2   5        177.64        169.18         5.74 o                         
   9   2   5        150.11        140.73         4.18 o                         
  10   2   5         27.78         24.62         1.65 o                         
  11   2   5         63.39         58.64         2.60 o                         
 -15   3   5         59.37         66.91         2.64 o                         
 -14   3   5         52.11         51.50         2.49 o                         
 -13   3   5         85.92         91.51         3.57 o                         
 -12   3   5        329.44        315.08         7.38 o                         
 -11   3   5         32.19         39.42         3.02 o                         
 -10   3   5        312.79        250.60         7.24 o                         
  -9   3   5        879.37        866.51        13.90 o                         
  -8   3   5        822.47        783.34        10.41 o                         
  -7   3   5        815.45        831.76        17.26 o                         
  -6   3   5       1232.23       1103.81        24.87 o                         
  -5   3   5        487.90        438.03        10.84 o                         
  -4   3   5        747.32        640.59        13.89 o                         
  -3   3   5        844.40        927.28        20.36 o                         
  -2   3   5        631.16        568.74        13.49 o                         
  -1   3   5        155.58        123.41         4.41 o                         
   0   3   5          9.62         17.24         1.56 o                         
   1   3   5        646.00        697.22        16.15 o                         
   2   3   5         87.65         77.30         4.36 o                         
   3   3   5         22.35         16.33         1.81 o                         
   4   3   5       3313.58       3247.78        38.28 o                         
   5   3   5        203.40        224.93         4.86 o                         
   6   3   5         26.02         38.39         2.30 o                         
   7   3   5        362.87        383.41         7.22 o                         
   8   3   5        246.87        255.80         6.80 o                         
   9   3   5        548.45        568.61         9.93 o                         
  10   3   5        201.40        205.55         4.65 o                         
  11   3   5        148.24        155.63         5.23 o                         
 -15   4   5        230.11        216.63         6.18 o                         
 -14   4   5        155.21        141.69         3.61 o                         
 -13   4   5        226.85        239.61         6.60 o                         
 -12   4   5         34.42         28.24         2.19 o                         
 -11   4   5       1024.70        935.96        18.79 o                         
 -10   4   5        471.63        475.53        12.22 o                         
  -9   4   5         44.10         47.58         2.68 o                         
  -8   4   5         15.09         19.41         1.71 o                         
  -7   4   5         32.38         34.22         1.78 o                         
  -6   4   5         55.97         74.59         4.37 o                         
  -5   4   5        344.65        316.18        10.74 o                         
  -4   4   5          4.84         14.57         1.77 o                         
  -3   4   5        181.74        146.10         5.63 o                         
  -2   4   5       1074.11       1056.46        21.45 o                         
  -1   4   5        160.62        117.86         4.35 o                         
   0   4   5       3128.05       3543.44        51.26 o                         
   1   4   5        222.31        263.45         8.42 o                         
   2   4   5        114.88        103.38         5.16 o                         
   3   4   5         60.65         83.43         3.01 o                         
   4   4   5       1079.19       1086.97        14.26 o                         
   5   4   5        148.88        163.44         4.08 o                         
   6   4   5         47.95         39.71         2.37 o                         
   7   4   5         20.25         17.07         1.58 o                         
   8   4   5        424.27        395.80         8.41 o                         
   9   4   5          1.63          2.06         1.10 o                         
  10   4   5         17.27         15.15         1.37 o                         
  11   4   5         46.15         40.20         2.10 o                         
 -15   5   5         62.04         48.00         2.43 o                         
 -14   5   5        205.32        179.36         4.02 o                         
 -13   5   5          0.38          3.04         0.97 o                         
 -12   5   5        159.82        157.34         5.27 o                         
 -11   5   5        224.28        239.64         7.21 o                         
 -10   5   5        164.19        161.18         5.57 o                         
  -9   5   5       1431.15       1371.07        20.79 o                         
  -8   5   5       2016.40       1916.02        25.53 o                         
  -7   5   5        345.64        322.94         6.16 o                         
  -6   5   5        718.50        724.69        16.61 o                         
  -5   5   5        826.68        791.22        19.10 o                         
  -4   5   5       1547.47       1440.73        26.10 o                         
  -3   5   5         59.47         83.28         4.14 o                         
  -2   5   5        133.97        106.28        10.23 o                         
  -1   5   5         46.34         39.23         3.22 o                         
   0   5   5        102.54         99.75         3.72 o                         
   1   5   5       2194.01       2275.11        41.30 o                         
   2   5   5         79.24        102.50         5.16 o                         
   3   5   5       1925.71       1973.82        24.25 o                         
   4   5   5        586.08        612.98         8.90 o                         
   5   5   5         55.40         63.14         2.26 o                         
   6   5   5          5.43         11.13         1.56 o                         
   7   5   5        176.16        185.98         4.36 o                         
   8   5   5         78.23         74.43         3.27 o                         
   9   5   5        851.56        846.97        13.10 o                         
  10   5   5          3.73          5.85         1.01 o                         
  11   5   5         72.01         66.48         3.64 o                         
 -15   6   5         79.50         75.82         3.48 o                         
 -14   6   5        576.56        600.92        10.81 o                         
 -13   6   5        351.00        372.97         7.92 o                         
 -12   6   5       2165.27       2291.36        45.13 o                         
 -11   6   5       3637.08       3582.43        56.39 o                         
 -10   6   5        499.74        466.71        11.25 o                         
  -9   6   5        155.35        156.50         4.70 o                         
  -8   6   5       1431.14       1334.66        19.00 o                         
  -7   6   5        164.35        148.08         3.26 o                         
  -6   6   5        124.24        137.92         4.05 o                         
  -5   6   5        261.15        294.81         9.55 o                         
  -4   6   5         29.24         20.46         2.28 o                         
  -3   6   5        414.99        406.56        10.70 o                         
  -2   6   5          2.22          4.32         1.46 o                         
  -1   6   5          6.83         25.61         2.27 o                         
   0   6   5       3781.48       4006.80        57.56 o                         
   1   6   5       1143.68       1220.58        20.83 o                         
   2   6   5          3.64          3.30         0.82 o                         
   3   6   5         95.79        121.42         3.17 o                         
   4   6   5        670.93        599.84         8.90 o                         
   5   6   5        979.17        918.76        11.95 o                         
   6   6   5        123.35        110.91         3.04 o                         
   7   6   5        292.22        272.57         5.45 o                         
   8   6   5        466.90        468.93         7.97 o                         
   9   6   5        214.31        220.47         5.32 o                         
  10   6   5        152.33        150.38         4.65 o                         
  11   6   5         50.06         46.86         2.78 o                         
 -15   7   5        214.30        184.23         9.40 o                         
 -14   7   5          5.66          3.92         1.37 o                         
 -13   7   5        186.94        194.81         4.92 o                         
 -12   7   5          4.30          8.30         1.26 o                         
 -11   7   5         15.81         16.64         1.77 o                         
 -10   7   5       1248.32       1221.47        19.18 o                         
  -9   7   5         12.29         16.19         1.82 o                         
  -8   7   5        166.16        161.01         3.88 o                         
  -7   7   5        103.00        105.63         2.69 o                         
  -6   7   5        505.23        471.87         6.97 o                         
  -5   7   5         24.40         19.93         2.18 o                         
  -4   7   5        725.29        720.15        16.76 o                         
  -3   7   5        668.71        706.06        15.78 o                         
  -2   7   5       1703.43       1743.43        38.61 o                         
  -1   7   5        316.22        309.92         8.89 o                         
   0   7   5          0.95          3.80         1.40 o                         
   1   7   5       3427.05       3695.30        40.04 o                         
   2   7   5        110.23        130.11         3.54 o                         
   3   7   5       1466.04       1530.38        18.26 o                         
   4   7   5          0.20          3.42         0.87 o                         
   5   7   5        972.39       1019.54        13.50 o                         
   6   7   5        272.02        266.75         4.90 o                         
   7   7   5         53.92         51.67         2.31 o                         
   8   7   5         28.11         27.06         1.75 o                         
   9   7   5        209.58        196.67         5.88 o                         
  10   7   5          0.55          1.06         1.21 o                         
  11   7   5         88.61         70.39         3.81 o                         
 -14   8   5        271.38        262.13        11.15 o                         
 -13   8   5        279.58        272.12         8.04 o                         
 -12   8   5         51.29         57.13         3.33 o                         
 -11   8   5         32.71         23.98         1.57 o                         
 -10   8   5        583.37        508.92         8.23 o                         
  -9   8   5         38.64         33.27         2.02 o                         
  -8   8   5        196.33        184.95         3.92 o                         
  -7   8   5        928.67        928.06        18.69 o                         
  -6   8   5        223.53        224.30         4.13 o                         
  -5   8   5        101.79         97.29         2.78 o                         
  -4   8   5        886.41        895.93        14.84 o                         
  -3   8   5         11.79         12.20         1.57 o                         
  -2   8   5        466.13        439.51        17.21 o                         
  -1   8   5       1507.78       1647.79        28.06 o                         
   0   8   5        138.56        126.94         3.67 o                         
   1   8   5        712.39        685.83         9.00 o                         
   2   8   5        841.27        798.45        11.61 o                         
   3   8   5         75.43         70.69         2.83 o                         
   4   8   5         25.21         27.93         1.51 o                         
   5   8   5       1641.08       1648.37        20.33 o                         
   6   8   5        711.82        708.62         9.87 o                         
   7   8   5       1528.50       1573.69        19.48 o                         
   8   8   5         17.00         17.57         1.72 o                         
   9   8   5        179.72        178.57         8.99 o                         
  10   8   5        184.20        186.81         6.04 o                         
  11   8   5        171.02        134.29         8.13 o                         
 -14   9   5         16.22         17.29         2.32 o                         
 -13   9   5         23.05         20.51         1.94 o                         
 -12   9   5        202.99        182.82         9.42 o                         
 -11   9   5         71.67         82.36         3.53 o                         
 -10   9   5        479.69        478.82         8.45 o                         
  -9   9   5        120.00         98.20         3.53 o                         
  -8   9   5        816.59        722.83        12.51 o                         
  -7   9   5        792.31        814.50        20.03 o                         
  -6   9   5        108.90        102.91         2.95 o                         
  -5   9   5        128.34        119.32         3.04 o                         
  -4   9   5         12.15         17.44         2.18 o                         
  -3   9   5        421.75        413.33         8.42 o                         
  -2   9   5        193.28        173.66         4.74 o                         
  -1   9   5       1823.62       1848.27        21.44 o                         
   0   9   5       1404.38       1419.95        18.08 o                         
   1   9   5       1918.57       1956.40        30.77 o                         
   2   9   5         17.37         24.36         1.57 o                         
   3   9   5         94.55         83.56         2.80 o                         
   4   9   5        550.88        545.32        10.25 o                         
   5   9   5          9.47         17.13         1.42 o                         
   6   9   5        671.73        668.70        10.23 o                         
   7   9   5         46.59         47.09         2.80 o                         
   8   9   5        153.35        151.20         5.32 o                         
   9   9   5         40.29         30.32         2.79 o                         
  10   9   5         21.06         28.50         2.33 o                         
 -14  10   5         48.83         52.53         2.91 o                         
 -13  10   5         89.04         74.56         3.75 o                         
 -12  10   5         98.05         99.67         5.23 o                         
 -11  10   5          8.17          6.33         1.50 o                         
 -10  10   5        430.95        437.01         9.41 o                         
  -9  10   5        168.25        156.43         5.30 o                         
  -8  10   5        151.70        145.29         7.80 o                         
  -7  10   5        148.17        151.05         3.96 o                         
  -6  10   5         21.44         29.19         1.70 o                         
  -5  10   5       1729.44       1654.42        20.85 o                         
  -4  10   5        200.67        191.21         4.44 o                         
  -3  10   5         10.50         14.26         1.15 o                         
  -2  10   5        418.61        366.59         7.22 o                         
  -1  10   5         25.36         24.17         1.66 o                         
   0  10   5       1997.70       2018.70        32.54 o                         
   1  10   5        669.75        671.98        12.95 o                         
   2  10   5          8.32          7.06         1.53 o                         
   3  10   5        332.00        311.34         7.80 o                         
   4  10   5       1502.49       1571.66        24.92 o                         
   5  10   5        843.03        848.20        15.25 o                         
   6  10   5        585.72        581.26        11.41 o                         
   7  10   5       1686.64       1766.95        31.33 o                         
   8  10   5        877.83        960.24        34.24 o                         
   9  10   5         99.91        117.70         6.85 o                         
  10  10   5         70.76         60.47         2.74 o                         
 -14  11   5          4.58          5.90         1.71 o                         
 -13  11   5        268.28        269.17         7.67 o                         
 -12  11   5         15.95         19.61         2.05 o                         
 -11  11   5          0.59          1.67         1.25 o                         
 -10  11   5        349.46        359.72         7.75 o                         
  -9  11   5          0.39          3.47         1.42 o                         
  -8  11   5         23.03         23.75         1.77 o                         
  -7  11   5        316.78        300.27         6.00 o                         
  -6  11   5        873.35        890.33        13.88 o                         
  -5  11   5        136.74        109.41         3.19 o                         
  -4  11   5        429.78        441.58         7.82 o                         
  -3  11   5        910.07        903.52        15.98 o                         
  -2  11   5         56.69         58.27         2.44 o                         
  -1  11   5         85.33         87.12         3.57 o                         
   0  11   5        308.51        354.73         7.39 o                         
   1  11   5        367.76        392.74         8.07 o                         
   2  11   5         16.53         14.07         1.56 o                         
   3  11   5        658.35        622.65        11.90 o                         
   4  11   5        285.10        297.01         7.94 o                         
   5  11   5        206.58        214.41         7.27 o                         
   6  11   5        344.75        362.90        11.86 o                         
   7  11   5         28.39         31.66         2.86 o                         
   8  11   5         14.87         12.63         3.06 o                         
   9  11   5       1134.69       1185.46        36.33 o                         
  10  11   5         28.46         27.01         2.66 o                         
 -13  12   5         47.50         45.95         2.83 o                         
 -12  12   5        113.34        117.85         4.82 o                         
 -11  12   5        355.99        382.50         8.52 o                         
 -10  12   5        655.46        669.81        12.31 o                         
  -9  12   5       1466.15       1519.38        23.99 o                         
  -8  12   5        271.71        275.28         8.68 o                         
  -7  12   5        567.52        563.79        10.43 o                         
  -6  12   5       1987.49       2087.30        32.80 o                         
  -5  12   5        113.02         95.54         3.02 o                         
  -4  12   5        109.75         81.93         2.86 o                         
  -3  12   5        792.15        708.62        13.21 o                         
  -2  12   5       1027.86       1015.27        16.10 o                         
  -1  12   5        261.44        251.07         5.99 o                         
   0  12   5       1420.97       1356.01        19.16 o                         
   1  12   5        348.03        377.92         7.98 o                         
   2  12   5          3.73          7.85         1.29 o                         
   3  12   5        771.90        757.93        12.36 o                         
   4  12   5        507.69        545.25        11.93 o                         
   5  12   5        247.26        244.97         7.00 o                         
   6  12   5       1253.73       1284.72        46.47 o                         
   7  12   5        313.15        349.62        13.24 o                         
   8  12   5       2191.64       2189.68        79.36 o                         
   9  12   5        599.54        586.77        15.75 o                         
 -13  13   5        339.86        315.49        14.23 o                         
 -12  13   5        105.68        102.43         7.55 o                         
 -11  13   5          9.74          8.13         1.38 o                         
 -10  13   5        457.26        438.84         8.89 o                         
  -9  13   5         57.54         51.49         3.01 o                         
  -8  13   5        106.70        111.73         3.63 o                         
  -7  13   5        224.09        203.33         5.63 o                         
  -6  13   5          0.70          4.30         1.02 o                         
  -5  13   5         70.35         60.98         2.66 o                         
  -4  13   5        778.34        737.56        12.27 o                         
  -3  13   5        364.97        362.72         9.06 o                         
  -2  13   5          0.89          4.15         2.05 o                         
  -1  13   5          8.90          7.75         1.60 o                         
   0  13   5        265.53        284.30         6.65 o                         
   1  13   5         89.95         75.31         3.46 o                         
   2  13   5        522.05        529.84         9.56 o                         
   3  13   5        243.33        222.50         5.82 o                         
   4  13   5        350.71        325.01         7.88 o                         
   5  13   5       1178.78       1166.90        22.56 o                         
   6  13   5        219.83        214.38         6.14 o                         
   7  13   5         52.73         45.35         3.23 o                         
   8  13   5        397.50        361.14        13.90 o                         
   9  13   5        216.69        216.88         7.66 o                         
 -12  14   5         35.39         36.02         3.15 o                         
 -11  14   5        131.14        148.04         6.55 o                         
 -10  14   5        765.64        812.55        14.65 o                         
  -9  14   5        517.45        553.39        14.51 o                         
  -8  14   5         87.55        101.15         4.90 o                         
  -7  14   5        632.18        628.56        18.17 o                         
  -6  14   5         13.40         23.90         1.76 o                         
  -5  14   5        721.35        743.45        12.65 o                         
  -4  14   5          1.92          5.39         1.21 o                         
  -3  14   5        649.40        600.94        13.85 o                         
  -2  14   5          0.64          3.55         2.38 o                         
  -1  14   5        962.61        941.68        16.73 o                         
   0  14   5         59.58         49.18         3.42 o                         
   1  14   5         23.22         27.96         2.21 o                         
   2  14   5        905.03        873.75        13.09 o                         
   3  14   5        568.71        550.17         9.80 o                         
   4  14   5        299.09        322.94         7.68 o                         
   5  14   5        996.93        965.76        19.12 o                         
   6  14   5        199.50        201.56         6.11 o                         
   7  14   5         31.75         43.27         2.40 o                         
   8  14   5         86.57         89.90         4.93 o                         
 -12  15   5         87.02         85.01         3.36 o                         
 -11  15   5        175.30        181.60         5.85 o                         
 -10  15   5        486.06        477.10        10.13 o                         
  -9  15   5        162.95        173.78         6.80 o                         
  -8  15   5        482.25        455.87         9.95 o                         
  -7  15   5       1162.65       1169.19        26.90 o                         
  -6  15   5        131.71        154.08         5.87 o                         
  -5  15   5        957.21        828.08        13.84 o                         
  -4  15   5        198.56        189.33         5.56 o                         
  -3  15   5         42.95         57.99         3.93 o                         
  -2  15   5        230.27        161.87         7.39 o                         
  -1  15   5       2278.99       2145.96        42.66 o                         
   0  15   5         35.31         42.82         2.55 o                         
   1  15   5         50.38         22.88         2.00 o                         
   2  15   5       1595.35       1506.44        22.72 o                         
   3  15   5         18.56         16.66         1.74 o                         
   4  15   5        232.71        227.58         6.99 o                         
   5  15   5        282.90        258.13         9.32 o                         
   6  15   5         98.20         95.46         3.46 o                         
   7  15   5        443.56        427.75        11.51 o                         
   8  15   5          4.55          6.58         1.83 o                         
 -11  16   5        495.61        519.30        16.19 o                         
 -10  16   5        668.64        715.60        16.74 o                         
  -9  16   5        530.74        529.03        13.74 o                         
  -8  16   5        551.21        605.95        14.07 o                         
  -7  16   5        463.20        472.13        11.20 o                         
  -6  16   5        113.25         97.91         3.90 o                         
  -5  16   5          7.22         12.74         1.75 o                         
  -4  16   5          0.03         -0.13         1.38 o                         
  -3  16   5         21.10         14.96         1.92 o                         
  -2  16   5         76.45         50.46         3.45 o                         
  -1  16   5       1213.79       1137.63        19.64 o                         
   0  16   5         11.09         12.05         1.80 o                         
   1  16   5        110.43        110.80         4.15 o                         
   2  16   5        422.16        414.08         9.60 o                         
   3  16   5         48.96         49.94         2.77 o                         
   4  16   5        197.86        197.08         6.08 o                         
   5  16   5         10.10          9.08         1.16 o                         
   6  16   5        110.80        113.40         3.71 o                         
   7  16   5        177.11        162.94        33.82 o                         
 -10  17   5         21.45         28.04         2.34 o                         
  -9  17   5        131.62        145.25         5.42 o                         
  -8  17   5         27.89         16.39         1.91 o                         
  -7  17   5        396.12        443.82        10.41 o                         
  -6  17   5         70.10         73.37         3.03 o                         
  -5  17   5         85.57        119.67         4.94 o                         
  -4  17   5        529.12        534.97        13.17 o                         
  -3  17   5        274.38        269.38         7.13 o                         
  -2  17   5          1.30          2.05         1.41 o                         
  -1  17   5       1071.36       1037.85        25.13 o                         
   0  17   5        317.00        314.15        12.38 o                         
   1  17   5          9.60          3.59         1.68 o                         
   2  17   5        100.98         94.79         4.41 o                         
   3  17   5         46.39         36.66         2.58 o                         
   4  17   5          5.91          3.67         1.37 o                         
   5  17   5         44.26         54.56         4.26 o                         
   6  17   5         39.89         34.81         2.18 o                         
 -10  18   5        608.14        594.13        24.42 o                         
  -9  18   5        185.41        186.46         7.22 o                         
  -8  18   5        109.66        120.98         4.22 o                         
  -7  18   5          9.26         13.98         1.62 o                         
  -6  18   5         43.75         48.59         3.17 o                         
  -5  18   5         59.16         54.11         2.91 o                         
  -4  18   5          5.74          4.16         1.18 o                         
  -3  18   5          9.09          5.04         1.26 o                         
  -2  18   5         15.95         16.46         2.09 o                         
  -1  18   5         17.39         15.22         2.37 o                         
   0  18   5          0.77          1.61         1.55 o                         
   1  18   5          2.42          1.53         1.51 o                         
   2  18   5        100.01         93.14         4.10 o                         
   3  18   5        194.42        214.03         9.90 o                         
   4  18   5        253.30        257.71        15.59 o                         
   5  18   5        156.21        154.36         9.62 o                         
  -9  19   5         44.17         37.33         2.45 o                         
  -8  19   5         88.79         97.54         3.56 o                         
  -7  19   5        187.93        191.47         5.36 o                         
  -6  19   5        491.98        510.05        10.64 o                         
  -5  19   5        464.52        503.85        13.05 o                         
  -4  19   5        504.21        538.55        11.20 o                         
  -3  19   5        719.98        736.07        22.96 o                         
  -2  19   5        317.54        354.12         8.58 o                         
  -1  19   5        469.16        483.66        10.68 o                         
   0  19   5       1408.24       1408.44        33.47 o                         
   1  19   5         32.16         28.11         2.49 o                         
   2  19   5        228.82        231.14         8.20 o                         
   3  19   5        164.72        147.27         7.61 o                         
   4  19   5        148.85        138.06         8.09 o                         
   5  19   5         26.71         20.26         1.99 o                         
  -7  20   5        101.36         98.75         4.70 o                         
  -6  20   5         42.21         45.53         2.27 o                         
  -5  20   5         35.37         31.46         2.11 o                         
  -4  20   5        393.00        406.81        12.76 o                         
  -3  20   5         10.65          8.69         1.47 o                         
  -2  20   5          0.34          0.39         1.09 o                         
  -1  20   5        197.59        193.11         5.30 o                         
   0  20   5        109.14         96.96         4.27 o                         
   1  20   5         16.90         15.00         1.41 o                         
   2  20   5         75.08         62.93         3.19 o                         
   3  20   5         80.97         74.71         3.59 o                         
   4  20   5         96.20         91.56         6.20 o                         
  -6  21   5        471.50        453.15        13.34 o                         
  -5  21   5        235.45        249.99         7.60 o                         
  -4  21   5        134.73        125.81         5.93 o                         
  -3  21   5        194.43        185.22         8.58 o                         
  -2  21   5        156.89        163.23         9.05 o                         
  -1  21   5         34.77         33.38         2.67 o                         
   0  21   5         71.11         59.88         3.73 o                         
   1  21   5        327.26        336.76        12.07 o                         
   2  21   5          0.89          0.83         0.90 o                         
  -3  22   5         41.06         42.92         2.51 o                         
  -2  22   5         17.03         15.52         2.01 o                         
  -1  22   5        868.55       1165.61        46.84 o                         
 -15   0   6        751.46        806.56        20.93 o                         
 -14   0   6        347.56        357.00         9.36 o                         
 -13   0   6         89.01        107.95         5.15 o                         
 -12   0   6       1343.14       1371.02        31.63 o                         
 -11   0   6        820.83        820.69        17.57 o                         
 -10   0   6          5.17         10.85         1.94 o                         
  -9   0   6        335.11        296.90         9.83 o                         
  -8   0   6        304.31        303.14         8.61 o                         
  -7   0   6        765.83        920.25        17.21 o                         
  -6   0   6        686.02        561.38        12.84 o                         
  -5   0   6       1291.30       1401.75        41.03 o                         
  -4   0   6        111.13        147.43         8.95 o                         
  -3   0   6       3065.81       3367.81        90.98 o                         
  -2   0   6       1142.16       1204.12        41.74 o                         
  -1   0   6       1741.19       1862.35        47.52 o                         
   0   0   6       1794.86       2137.88        48.12 o                         
   1   0   6          2.21          5.50         2.32 o                         
   2   0   6          2.46          9.18         1.56 o                         
   3   0   6         44.63         58.60         3.53 o                         
   4   0   6        349.77        312.70         8.52 o                         
   5   0   6        729.04        731.53        15.43 o                         
   6   0   6        866.24        821.80        16.96 o                         
   7   0   6       1511.84       1505.07        31.29 o                         
   8   0   6        646.05        704.09        21.95 o                         
   9   0   6        440.72        480.88        15.77 o                         
  10   0   6        342.81        354.69        10.05 o                         
  11   0   6         50.38         59.54         4.38 o                         
 -15   1   6         52.72         51.73         3.46 o                         
 -14   1   6          0.20          0.36         0.98 o                         
 -13   1   6        212.63        231.28         6.53 o                         
 -12   1   6        144.56        140.38         5.04 o                         
 -11   1   6        169.39        171.26         5.48 o                         
 -10   1   6         10.28          6.37         1.32 o                         
  -9   1   6         32.54         33.78         2.23 o                         
  -8   1   6        975.75        938.24        13.76 o                         
  -7   1   6        300.99        269.85         5.41 o                         
  -6   1   6          9.07         13.34         1.56 o                         
  -5   1   6          0.25         11.18         2.65 o                         
  -4   1   6         65.82         91.32         6.88 o                         
  -3   1   6        772.06        849.94        27.45 o                         
  -2   1   6        206.65        186.38        11.63 o                         
  -1   1   6        548.15        590.73        19.18 o                         
   0   1   6        260.91        297.99        10.97 o                         
   1   1   6         37.63         37.04         4.70 o                         
   2   1   6        261.48        233.27         5.97 o                         
   3   1   6        345.81        357.12         8.40 o                         
   4   1   6         80.94         80.43         2.75 o                         
   5   1   6        151.03        146.10         3.59 o                         
   6   1   6          5.65         10.13         1.15 o                         
   7   1   6         80.62         84.30         3.53 o                         
   8   1   6         43.03         59.91         4.06 o                         
   9   1   6        122.19        120.82         5.89 o                         
  10   1   6          5.16          3.29         1.09 o                         
  11   1   6         27.63         14.53         1.89 o                         
 -15   2   6        825.15        909.96        15.29 o                         
 -14   2   6        318.75        330.53         7.04 o                         
 -13   2   6        101.66        104.48         3.43 o                         
 -12   2   6       1032.00       1038.88        20.96 o                         
 -11   2   6        278.47        248.83         6.29 o                         
 -10   2   6        237.94        197.68         6.06 o                         
  -9   2   6        766.58        742.07        11.90 o                         
  -8   2   6        175.44        150.94         4.03 o                         
  -7   2   6         87.38         56.98         2.19 o                         
  -6   2   6        771.68        721.79        10.99 o                         
  -5   2   6         57.79         42.60         3.39 o                         
  -4   2   6         38.42         54.30         3.40 o                         
  -3   2   6        357.66        314.48         9.80 o                         
  -2   2   6       2211.54       2289.27        50.02 o                         
  -1   2   6         65.16         76.83         3.81 o                         
   0   2   6        356.47        396.19         9.41 o                         
   1   2   6        439.54        404.41        10.61 o                         
   2   2   6        431.18        423.30         8.98 o                         
   3   2   6         54.43         45.94         2.02 o                         
   4   2   6       1290.00       1240.48        14.98 o                         
   5   2   6        344.06        365.49         6.20 o                         
   6   2   6         28.53         30.54         1.86 o                         
   7   2   6       2842.02       2847.13        38.13 o                         
   8   2   6        612.73        648.88        12.40 o                         
   9   2   6        792.55        808.42        15.07 o                         
  10   2   6        685.87        686.91        13.51 o                         
  11   2   6        203.84        161.85         9.57 o                         
 -15   3   6         43.83         37.20         2.56 o                         
 -14   3   6         18.98         14.68         1.30 o                         
 -13   3   6         68.59         66.95         2.99 o                         
 -12   3   6          0.34          2.90         1.15 o                         
 -11   3   6        369.58        360.08         7.90 o                         
 -10   3   6         43.46         37.85         2.28 o                         
  -9   3   6          2.03          5.74         2.04 o                         
  -8   3   6        971.69        946.97        16.73 o                         
  -7   3   6          8.79          9.19         0.96 o                         
  -6   3   6       1192.63       1164.33        17.80 o                         
  -5   3   6        443.24        458.14        11.71 o                         
  -4   3   6        486.38        407.57        11.02 o                         
  -3   3   6        164.91        215.36         7.78 o                         
  -2   3   6         71.97         68.96         4.72 o                         
  -1   3   6        325.94        340.77         8.75 o                         
   0   3   6        186.50        253.03         7.08 o                         
   1   3   6        277.86        343.14         8.10 o                         
   2   3   6         66.59         66.28         2.48 o                         
   3   3   6        829.73        784.75        10.35 o                         
   4   3   6        647.74        619.97        10.03 o                         
   5   3   6        725.14        753.79        11.19 o                         
   6   3   6         67.52         70.97         2.76 o                         
   7   3   6        163.68        164.39         4.48 o                         
   8   3   6         78.67         60.96         3.08 o                         
   9   3   6         81.89         80.67         3.49 o                         
  10   3   6         95.34         97.58         5.09 o                         
 -15   4   6         12.45         13.39         1.21 o                         
 -14   4   6          1.35          0.97         0.85 o                         
 -13   4   6        414.42        451.81         8.25 o                         
 -12   4   6        213.64        215.47         5.17 o                         
 -11   4   6        154.14        129.97         3.99 o                         
 -10   4   6        283.89        216.52         5.48 o                         
  -9   4   6        572.01        529.43         8.28 o                         
  -8   4   6         18.92         17.54         1.23 o                         
  -7   4   6        547.39        508.84         9.81 o                         
  -6   4   6        310.48        276.25         5.03 o                         
  -5   4   6         44.29         29.52         2.00 o                         
  -4   4   6        222.64        227.69         7.70 o                         
  -3   4   6         83.69         77.52         4.43 o                         
  -2   4   6         18.36         20.59         2.57 o                         
  -1   4   6         89.37         87.72         4.76 o                         
   0   4   6         12.48         14.32         1.89 o                         
   1   4   6        600.47        605.28         9.95 o                         
   2   4   6         21.73         15.64         1.17 o                         
   3   4   6         97.92        121.27         3.13 o                         
   4   4   6       2812.41       2881.65        37.88 o                         
   5   4   6       2136.82       2190.10        25.36 o                         
   6   4   6        751.93        755.58        11.97 o                         
   7   4   6        321.92        326.57         7.38 o                         
   8   4   6        580.08        631.96        12.27 o                         
   9   4   6        581.53        595.44        10.82 o                         
  10   4   6         11.26         13.84         1.60 o                         
 -15   5   6          7.41          8.49         1.57 o                         
 -14   5   6          7.74          5.70         0.92 o                         
 -13   5   6         69.56         66.92         2.65 o                         
 -12   5   6        443.13        427.40         7.85 o                         
 -11   5   6          9.94          7.74         1.40 o                         
 -10   5   6          0.11          4.53         1.20 o                         
  -9   5   6        363.73        376.36         7.37 o                         
  -8   5   6        531.45        488.55         8.85 o                         
  -7   5   6        808.66        828.14        12.05 o                         
  -6   5   6        874.40        858.06        11.32 o                         
  -5   5   6         44.11         49.65         2.31 o                         
  -4   5   6         28.49         47.14         3.31 o                         
  -3   5   6         62.64         64.59         4.04 o                         
  -2   5   6         52.25         50.04         4.08 o                         
  -1   5   6        712.99        690.59        16.73 o                         
   0   5   6         15.35         13.96         1.39 o                         
   1   5   6        815.41        770.66        10.10 o                         
   2   5   6       1006.72       1017.07        13.13 o                         
   3   5   6        667.55        693.13         9.23 o                         
   4   5   6         96.86         92.73         3.07 o                         
   5   5   6       3282.11       3309.36        36.50 o                         
   6   5   6        338.86        355.69         6.58 o                         
   7   5   6        732.36        816.76        13.17 o                         
   8   5   6          2.41          0.08         1.39 o                         
   9   5   6         38.99         43.82         1.91 o                         
  10   5   6        531.06        517.88        15.95 o                         
 -15   6   6         22.85         19.05         2.87 o                         
 -14   6   6         48.24         44.18         2.26 o                         
 -13   6   6        510.30        496.05         8.96 o                         
 -12   6   6          2.15          3.59         1.17 o                         
 -11   6   6         47.91         45.54         2.81 o                         
 -10   6   6       1101.07       1000.34        16.55 o                         
  -9   6   6       3200.00       2988.63        40.10 o                         
  -8   6   6        898.78        854.78        10.68 o                         
  -7   6   6       1456.46       1383.41        14.58 o                         
  -6   6   6        887.69        770.46        10.78 o                         
  -5   6   6         47.67         47.91         1.95 o                         
  -4   6   6        558.54        585.81        11.55 o                         
  -3   6   6        649.82        663.10        14.75 o                         
  -2   6   6         63.36         71.63         3.79 o                         
  -1   6   6        268.03        249.01         6.46 o                         
   0   6   6         78.78         87.24         3.21 o                         
   1   6   6        497.56        502.24         7.18 o                         
   2   6   6         15.62         13.92         1.14 o                         
   3   6   6        215.61        218.50         4.33 o                         
   4   6   6        135.20        161.98         3.75 o                         
   5   6   6        104.18        121.90         3.36 o                         
   6   6   6       1149.74       1200.10        15.63 o                         
   7   6   6        125.60        125.91         3.94 o                         
   8   6   6        770.56        809.09        12.56 o                         
   9   6   6         28.39         28.70         1.87 o                         
  10   6   6          3.69          4.32         1.45 o                         
 -15   7   6         28.25         23.40         2.81 o                         
 -14   7   6         36.20         33.54         2.03 o                         
 -13   7   6          6.47         10.24         1.32 o                         
 -12   7   6         15.76         19.82         1.88 o                         
 -11   7   6         10.53         16.56         1.62 o                         
 -10   7   6         82.92         86.03         2.86 o                         
  -9   7   6         90.66        104.22         3.13 o                         
  -8   7   6          2.26          3.49         0.94 o                         
  -7   7   6        177.82        174.48         3.39 o                         
  -6   7   6        528.93        517.65         6.85 o                         
  -5   7   6       1351.20       1299.88        14.38 o                         
  -4   7   6        129.09        122.50         3.03 o                         
  -3   7   6        281.37        278.32         5.22 o                         
  -2   7   6       2119.14       1998.16        25.28 o                         
  -1   7   6         53.90         44.70         1.92 o                         
   0   7   6         69.23         68.82         2.27 o                         
   1   7   6        169.67        142.03         3.41 o                         
   2   7   6       1048.05       1029.47        13.99 o                         
   3   7   6        198.31        197.99         4.08 o                         
   4   7   6         44.46         43.06         1.87 o                         
   5   7   6        403.58        401.50         7.54 o                         
   6   7   6        664.88        695.07        10.49 o                         
   7   7   6         34.66         38.16         1.97 o                         
   8   7   6          1.30          1.95         1.34 o                         
   9   7   6          6.94          6.00         1.35 o                         
  10   7   6        515.99        469.71        21.74 o                         
 -14   8   6         69.54         70.41         3.65 o                         
 -13   8   6        365.53        359.01        11.57 o                         
 -12   8   6        102.80        108.01         5.72 o                         
 -11   8   6        113.48        120.20         4.49 o                         
 -10   8   6       4007.46       3955.84        45.78 o                         
  -9   8   6       3289.72       3050.92        40.02 o                         
  -8   8   6       1618.82       1492.21        24.25 o                         
  -7   8   6       6406.91       6083.74        69.54 o                         
  -6   8   6        426.72        383.76         7.29 o                         
  -5   8   6        178.67        177.83         3.50 o                         
  -4   8   6        471.30        440.00         6.46 o                         
  -3   8   6        108.81        117.20         3.06 o                         
  -2   8   6          0.55          3.26         0.73 o                         
  -1   8   6        947.23        872.09        10.99 o                         
   0   8   6        496.85        490.30         9.04 o                         
   1   8   6        783.19        771.74        11.10 o                         
   2   8   6         75.12         71.97         4.39 o                         
   3   8   6          0.66          2.30         0.89 o                         
   4   8   6       1694.46       1746.49        18.38 o                         
   5   8   6        107.98        118.80         3.05 o                         
   6   8   6        216.92        241.85         4.56 o                         
   7   8   6          4.61          4.78         1.11 o                         
   8   8   6        497.13        512.17        12.04 o                         
   9   8   6          6.65          5.21         1.31 o                         
  10   8   6          1.02          2.09         1.42 o                         
 -14   9   6        230.17        230.13         8.13 o                         
 -13   9   6        698.89        696.44        14.70 o                         
 -12   9   6        514.24        511.45        14.76 o                         
 -11   9   6        119.74        133.90         9.31 o                         
 -10   9   6         10.50          9.25         1.34 o                         
  -9   9   6         87.98         90.34         3.46 o                         
  -8   9   6        106.65        110.51         3.38 o                         
  -7   9   6        555.86        516.71        15.37 o                         
  -6   9   6        371.74        382.94         6.03 o                         
  -5   9   6       7415.22       7068.19        73.63 o                         
  -4   9   6       2317.35       2202.24        26.72 o                         
  -3   9   6        628.16        626.05         9.24 o                         
  -2   9   6       3290.26       3206.34        33.91 o                         
  -1   9   6          5.42         12.35         1.38 o                         
   0   9   6          5.48          4.50         1.00 o                         
   1   9   6       1850.31       1865.42        34.68 o                         
   2   9   6        446.41        456.87        13.87 o                         
   3   9   6          1.94          4.78         1.01 o                         
   4   9   6       2030.43       2067.36        32.26 o                         
   5   9   6        301.28        329.84         6.89 o                         
   6   9   6         92.23         95.94         3.43 o                         
   7   9   6        782.52        783.85        18.46 o                         
   8   9   6         19.01         22.07         2.53 o                         
   9   9   6         19.83         20.56         2.85 o                         
 -14  10   6          8.04          7.12         1.07 o                         
 -13  10   6          4.12          5.96         1.17 o                         
 -12  10   6          1.15          0.33         1.54 o                         
 -11  10   6         66.82         66.43         4.08 o                         
 -10  10   6        228.62        235.44         6.53 o                         
  -9  10   6         21.66         19.19         2.09 o                         
  -8  10   6         53.90         55.56         2.51 o                         
  -7  10   6        917.03        881.98        13.81 o                         
  -6  10   6        473.60        452.95         7.48 o                         
  -5  10   6        117.70        118.89         3.41 o                         
  -4  10   6         18.10         18.11         1.41 o                         
  -3  10   6        186.18        170.19         4.54 o                         
  -2  10   6        234.29        273.12         5.92 o                         
  -1  10   6         41.12         38.66         2.15 o                         
   0  10   6        147.44        177.13         4.80 o                         
   1  10   6        874.56        908.33        14.73 o                         
   2  10   6        103.37        102.30         5.11 o                         
   3  10   6        884.89        971.95        18.17 o                         
   4  10   6        386.08        408.10         8.56 o                         
   5  10   6         23.99         34.86         2.32 o                         
   6  10   6         77.81         83.14         3.61 o                         
   7  10   6         94.82         94.53         4.90 o                         
   8  10   6         33.46         31.30         2.63 o                         
   9  10   6        162.92        186.04         8.02 o                         
 -13  11   6         70.15         72.19         3.78 o                         
 -12  11   6          4.25          5.05         1.36 o                         
 -11  11   6         33.48         33.78         3.73 o                         
 -10  11   6         65.22         74.02         4.44 o                         
  -9  11   6         10.20          9.38         1.87 o                         
  -8  11   6        467.01        447.87         8.75 o                         
  -7  11   6        118.28        104.03         3.44 o                         
  -6  11   6         62.30         48.02         2.10 o                         
  -5  11   6        537.26        556.77         8.54 o                         
  -4  11   6       1352.76       1291.52        17.97 o                         
  -3  11   6       1712.78       1737.06        25.49 o                         
  -2  11   6        121.08        111.21         3.57 o                         
  -1  11   6        918.32        917.93        14.34 o                         
   0  11   6       1087.49       1163.90        17.86 o                         
   1  11   6       1419.31       1428.41        22.38 o                         
   2  11   6        600.86        555.13        11.63 o                         
   3  11   6         18.29         19.39         2.13 o                         
   4  11   6        306.23        312.87         7.16 o                         
   5  11   6         68.56         72.20         3.33 o                         
   6  11   6        405.35        426.71        11.11 o                         
   7  11   6         41.75         47.17         2.78 o                         
   8  11   6         31.14         35.81         2.96 o                         
   9  11   6        561.91        460.35        14.69 o                         
 -13  12   6          0.36          1.12         0.90 o                         
 -12  12   6         19.96         19.44         2.65 o                         
 -11  12   6        133.69        139.45         7.06 o                         
 -10  12   6          8.77         11.19         1.80 o                         
  -9  12   6          1.63          1.13         1.28 o                         
  -8  12   6         10.62         11.98         1.39 o                         
  -7  12   6        732.98        764.51        16.23 o                         
  -6  12   6        102.48         96.36         3.07 o                         
  -5  12   6          8.41          9.31         1.14 o                         
  -4  12   6        592.02        590.80        11.05 o                         
  -3  12   6        174.04        157.03         4.62 o                         
  -2  12   6       1784.59       1762.78        27.50 o                         
  -1  12   6         96.48         83.31         3.21 o                         
   0  12   6        215.57        230.17         8.14 o                         
   1  12   6          2.13          6.93         1.35 o                         
   2  12   6         91.19         80.04         3.40 o                         
   3  12   6         43.94         45.98         3.15 o                         
   4  12   6         47.84         60.30         2.82 o                         
   5  12   6        234.46        229.28         7.50 o                         
   6  12   6          7.27          7.04         1.53 o                         
   7  12   6         63.00         69.57         3.44 o                         
   8  12   6        127.41        110.53         4.81 o                         
 -13  13   6        100.05         80.95         5.71 o                         
 -12  13   6          3.27          6.61         1.25 o                         
 -11  13   6         25.06         27.93         3.02 o                         
 -10  13   6         50.39         56.06         3.15 o                         
  -9  13   6         97.69         97.24         5.29 o                         
  -8  13   6         22.42         23.83         1.92 o                         
  -7  13   6        262.94        252.68         7.21 o                         
  -6  13   6       1890.62       1846.04        31.34 o                         
  -5  13   6         66.62         59.90         2.28 o                         
  -4  13   6       1088.54        962.43        19.60 o                         
  -3  13   6        679.31        642.79        15.51 o                         
  -2  13   6        193.16        178.88         6.89 o                         
  -1  13   6       2577.75       2365.55        35.12 o                         
   0  13   6        930.08        973.61        15.66 o                         
   1  13   6        101.14         78.37         3.20 o                         
   2  13   6         90.00         80.98         3.05 o                         
   3  13   6        142.42        149.63         5.17 o                         
   4  13   6          1.46          1.62         1.13 o                         
   5  13   6        567.31        588.62        23.89 o                         
   6  13   6         39.14         40.36         4.69 o                         
   7  13   6         16.39         18.85         2.24 o                         
   8  13   6        344.64        335.94        16.83 o                         
 -12  14   6          8.39         13.93         1.53 o                         
 -11  14   6         21.65         27.65         2.26 o                         
 -10  14   6         95.83         99.70         3.92 o                         
  -9  14   6         63.65         72.20         4.56 o                         
  -8  14   6         54.57         54.28         2.96 o                         
  -7  14   6       1063.57       1035.93        19.26 o                         
  -6  14   6         40.08         42.38         2.59 o                         
  -5  14   6         24.18         24.55         2.01 o                         
  -4  14   6       1329.32       1253.67        21.76 o                         
  -3  14   6         19.06         15.74         2.45 o                         
  -2  14   6         49.81         41.32         3.54 o                         
  -1  14   6         65.52         40.99         3.02 o                         
   0  14   6        253.67        244.84         6.41 o                         
   1  14   6        132.62        179.66         5.20 o                         
   2  14   6         28.67         25.44         2.15 o                         
   3  14   6        630.88        624.29        10.68 o                         
   4  14   6        262.97        295.06         6.52 o                         
   5  14   6         72.78         67.72         3.96 o                         
   6  14   6         65.98         56.56         2.80 o                         
   7  14   6        125.11        110.29         4.58 o                         
 -11  15   6         29.82         32.57         2.43 o                         
 -10  15   6         53.84         48.36         3.10 o                         
  -9  15   6         46.72         34.39         2.72 o                         
  -8  15   6         88.39         80.63         3.81 o                         
  -7  15   6       1731.60       1805.49        33.20 o                         
  -6  15   6       1184.50       1222.93        25.79 o                         
  -5  15   6         43.76         42.88         2.65 o                         
  -4  15   6       1860.03       1791.28        31.77 o                         
  -3  15   6         39.24         47.32         3.27 o                         
  -2  15   6        512.39        543.21        14.98 o                         
  -1  15   6        748.39        723.93        17.13 o                         
   0  15   6         38.95         44.29         2.63 o                         
   1  15   6        262.94        283.36         6.69 o                         
   2  15   6        638.19        643.72        11.68 o                         
   3  15   6         77.46         90.91         3.75 o                         
   4  15   6        177.80        185.20         5.25 o                         
   5  15   6        489.20        463.87        10.81 o                         
   6  15   6         35.27         41.74         2.53 o                         
   7  15   6         35.77         32.73         3.26 o                         
 -11  16   6        183.43        189.79         9.72 o                         
 -10  16   6       1197.03       1176.17        27.96 o                         
  -9  16   6         13.31         13.55         2.34 o                         
  -8  16   6       1039.50       1162.63        47.14 o                         
  -7  16   6        539.26        521.15        16.81 o                         
  -6  16   6          0.24          0.97         1.46 o                         
  -5  16   6        429.37        474.09        12.51 o                         
  -4  16   6          0.48          4.55         1.44 o                         
  -3  16   6        811.09        772.95        22.17 o                         
  -2  16   6          4.40         14.23         3.75 o                         
  -1  16   6         26.82         45.69         3.48 o                         
   0  16   6        290.16        282.45         7.94 o                         
   1  16   6        177.66        167.64         6.26 o                         
   2  16   6        160.09        165.72         5.21 o                         
   3  16   6         36.83         28.61         2.45 o                         
   4  16   6          0.21          0.90         1.17 o                         
   5  16   6        233.76        232.80         7.60 o                         
   6  16   6        184.99        146.75         9.41 o                         
 -10  17   6        124.17        117.86         6.33 o                         
  -9  17   6        236.99        247.15         8.09 o                         
  -8  17   6        198.65        178.01         8.71 o                         
  -7  17   6        165.71        167.67         6.91 o                         
  -6  17   6         16.74         23.54         2.54 o                         
  -5  17   6        456.89        424.04        15.54 o                         
  -4  17   6        100.05        112.26         5.35 o                         
  -3  17   6        105.53        120.29         6.55 o                         
  -2  17   6         73.19         74.36         5.35 o                         
  -1  17   6          0.95          2.85         1.90 o                         
   0  17   6         15.11          8.60         2.58 o                         
   1  17   6         57.80         47.58         3.65 o                         
   2  17   6          0.79         -0.02         1.96 o                         
   3  17   6        128.02        136.86         7.79 o                         
   4  17   6        127.44        143.19         7.42 o                         
   5  17   6        212.63        207.55         9.59 o                         
  -9  18   6        107.58         97.51         4.01 o                         
  -8  18   6        368.78        381.07         9.69 o                         
  -7  18   6          1.86          2.01         1.45 o                         
  -6  18   6        172.60        187.95         6.82 o                         
  -5  18   6        414.60        423.70        17.99 o                         
  -4  18   6        276.05        256.38        15.38 o                         
  -3  18   6          0.11          0.80         1.32 o                         
  -2  18   6         65.53         73.25         3.77 o                         
  -1  18   6         57.66         50.41         2.83 o                         
   0  18   6         85.54         86.68         4.50 o                         
   1  18   6          5.47          9.42         1.50 o                         
   2  18   6          0.83          1.00         2.36 o                         
   3  18   6          5.92          7.94         2.96 o                         
   4  18   6         31.93         27.70         4.03 o                         
  -8  19   6        205.17        205.19         6.48 o                         
  -7  19   6        356.58        365.40        19.80 o                         
  -6  19   6         72.77         86.42         5.24 o                         
  -5  19   6        242.81        224.42         8.43 o                         
  -4  19   6        187.19        185.40         7.86 o                         
  -3  19   6         20.55         22.92         2.01 o                         
  -2  19   6         24.97         32.17         1.94 o                         
  -1  19   6         32.56         38.82         2.48 o                         
   0  19   6         24.07         28.43         1.82 o                         
   1  19   6          7.29         10.01         2.15 o                         
   2  19   6        391.27        402.17        19.75 o                         
   3  19   6         64.45         43.45         4.27 o                         
  -7  20   6         72.61         60.67         3.39 o                         
  -6  20   6         89.94         85.12         4.37 o                         
  -5  20   6         66.89         67.69         3.02 o                         
  -4  20   6        133.15        137.96         5.84 o                         
  -3  20   6          6.29          6.26         1.13 o                         
  -2  20   6         23.35         29.17         1.96 o                         
  -1  20   6         46.90         27.83         1.64 o                         
   0  20   6          3.69          5.74         1.13 o                         
   1  20   6         42.61         54.50         3.86 o                         
   2  20   6          7.90          3.02         1.03 o                         
  -5  21   6        259.86        253.16        10.82 o                         
  -4  21   6          3.28          1.44         0.69 o                         
  -3  21   6         45.77         54.92         8.38 o                         
  -2  21   6         47.05         60.39         3.73 o                         
  -1  21   6          5.79          4.64         1.21 o                         
   0  21   6        109.45        116.39         4.86 o                         
 -15   1   7        842.40        924.43        22.96 o                         
 -14   1   7         16.94         18.96         1.52 o                         
 -13   1   7          1.01          1.47         1.03 o                         
 -12   1   7        391.88        375.53         9.77 o                         
 -11   1   7        498.26        435.63         8.88 o                         
 -10   1   7          2.11         -0.05         1.20 o                         
  -9   1   7          9.57         15.92         1.44 o                         
  -8   1   7        324.77        281.44         5.71 o                         
  -7   1   7        292.51        337.06         7.08 o                         
  -6   1   7       1046.32       1106.25        24.64 o                         
  -5   1   7        313.57        307.25         6.73 o                         
  -4   1   7        146.06        169.89         4.66 o                         
  -3   1   7       1538.80       1537.52        23.05 o                         
  -2   1   7        517.65        466.57         8.64 o                         
  -1   1   7       1483.00       1546.30        25.65 o                         
   0   1   7        271.73        251.10         5.64 o                         
   1   1   7        153.23        135.84         4.17 o                         
   2   1   7       3239.86       3198.01        39.88 o                         
   3   1   7       2133.02       2073.88        35.63 o                         
   4   1   7       1332.22       1408.50        24.59 o                         
   5   1   7        353.93        315.03         7.03 o                         
   6   1   7        594.57        569.25        12.56 o                         
   7   1   7          3.28          4.28         1.71 o                         
   8   1   7        206.71        211.47         7.07 o                         
   9   1   7         34.42         22.38         1.96 o                         
  10   1   7        206.67        162.85         4.28 o                         
 -15   2   7          9.99          6.97         1.01 o                         
 -14   2   7          1.18          0.17         0.99 o                         
 -13   2   7         60.04         69.07         2.66 o                         
 -12   2   7          2.50          4.27         1.23 o                         
 -11   2   7         14.36         16.20         1.57 o                         
 -10   2   7        139.96        127.66         3.80 o                         
  -9   2   7        223.15        207.64         4.80 o                         
  -8   2   7          4.47          5.38         1.06 o                         
  -7   2   7          5.26          4.75         0.87 o                         
  -6   2   7         34.97         37.93         1.79 o                         
  -5   2   7        664.84        687.03        10.23 o                         
  -4   2   7       1209.38       1188.40        16.15 o                         
  -3   2   7        296.23        287.68         5.30 o                         
  -2   2   7        127.93        141.82         3.48 o                         
  -1   2   7       1600.26       1672.83        19.72 o                         
   0   2   7          0.77          3.74         1.03 o                         
   1   2   7       1228.05       1287.31        20.19 o                         
   2   2   7         87.66         80.35         2.59 o                         
   3   2   7        203.07        226.80         4.78 o                         
   4   2   7         50.66         47.56         2.11 o                         
   5   2   7        122.09        112.95         3.62 o                         
   6   2   7        563.13        545.75         9.51 o                         
   7   2   7        131.54        120.30         3.91 o                         
   8   2   7        145.78        147.23         5.35 o                         
   9   2   7         78.85         73.73         3.35 o                         
  10   2   7          0.11          1.35         1.25 o                         
 -15   3   7         15.00         20.95         1.54 o                         
 -14   3   7          2.39          2.22         0.77 o                         
 -13   3   7          0.23          1.28         0.88 o                         
 -12   3   7          3.10          3.97         1.13 o                         
 -11   3   7        230.68        201.01         5.15 o                         
 -10   3   7        314.78        274.12         5.84 o                         
  -9   3   7          5.25          3.32         0.91 o                         
  -8   3   7        175.56        154.38         3.62 o                         
  -7   3   7        318.24        358.16         6.27 o                         
  -6   3   7        450.72        479.69         7.60 o                         
  -5   3   7         94.41        101.89         3.12 o                         
  -4   3   7       1616.21       1586.64        19.52 o                         
  -3   3   7       1726.48       1615.00        18.47 o                         
  -2   3   7          4.30         13.06         1.47 o                         
  -1   3   7        366.05        353.79         6.16 o                         
   0   3   7       3188.09       3135.55        37.55 o                         
   1   3   7         19.46         18.88         1.37 o                         
   2   3   7        139.47        134.25         3.19 o                         
   3   3   7        749.34        788.76        11.06 o                         
   4   3   7        273.92        283.85         5.96 o                         
   5   3   7       1127.37       1130.22        18.61 o                         
   6   3   7       1479.88       1479.94        19.51 o                         
   7   3   7         97.87         99.84         3.02 o                         
   8   3   7         59.56         53.41         2.64 o                         
   9   3   7        523.06        486.18        10.79 o                         
 -15   4   7         84.15         89.81         3.67 o                         
 -14   4   7          9.62          8.93         0.92 o                         
 -13   4   7          5.32         10.11         1.13 o                         
 -12   4   7          2.90          3.88         1.23 o                         
 -11   4   7          5.51          5.80         1.23 o                         
 -10   4   7        360.39        315.57         7.60 o                         
  -9   4   7         11.03          8.90         1.17 o                         
  -8   4   7         17.41         13.95         1.26 o                         
  -7   4   7        270.82        231.02         4.63 o                         
  -6   4   7       1519.76       1448.35        17.10 o                         
  -5   4   7       1715.12       1734.02        21.13 o                         
  -4   4   7       2363.86       2201.59        23.29 o                         
  -3   4   7        489.95        434.39         7.22 o                         
  -2   4   7       1466.39       1483.42        17.30 o                         
  -1   4   7        326.99        379.90         6.75 o                         
   0   4   7        631.07        662.86         9.31 o                         
   1   4   7        209.71        205.53         4.50 o                         
   2   4   7         34.71         50.31         1.91 o                         
   3   4   7          0.36          2.06         0.83 o                         
   4   4   7       1874.60       1935.22        23.72 o                         
   5   4   7        274.65        297.60         5.45 o                         
   6   4   7         87.41         84.36         2.71 o                         
   7   4   7        395.02        403.38         7.74 o                         
   8   4   7        128.28        133.27         3.98 o                         
   9   4   7          1.54          2.04         1.03 o                         
 -15   5   7         17.28         20.34         1.77 o                         
 -14   5   7        345.83        368.61         9.28 o                         
 -13   5   7          2.19          2.84         0.87 o                         
 -12   5   7         52.14         49.02         2.28 o                         
 -11   5   7         46.20         52.52         2.81 o                         
 -10   5   7         49.60         53.26         2.46 o                         
  -9   5   7         36.32         31.46         1.78 o                         
  -8   5   7        596.89        589.99         8.78 o                         
  -7   5   7       1279.71       1233.38        15.17 o                         
  -6   5   7       2054.47       1918.32        22.42 o                         
  -5   5   7        677.11        602.28         8.55 o                         
  -4   5   7       3233.34       3274.34        31.13 o                         
  -3   5   7       3477.22       3404.00        34.51 o                         
  -2   5   7         62.48         74.98         2.21 o                         
  -1   5   7        231.81        235.80         4.58 o                         
   0   5   7       1940.62       1958.73        21.89 o                         
   1   5   7        751.03        724.19         9.32 o                         
   2   5   7          3.30          5.84         1.03 o                         
   3   5   7       2386.46       2391.75        24.89 o                         
   4   5   7       1700.40       1720.48        18.92 o                         
   5   5   7       1280.83       1304.61        18.84 o                         
   6   5   7       1305.23       1378.78        16.12 o                         
   7   5   7        229.14        211.59         4.80 o                         
   8   5   7       1405.14       1391.33        19.94 o                         
   9   5   7          0.11         -0.45         0.82 o                         
 -14   6   7        239.36        252.95        16.54 o                         
 -13   6   7         27.73         22.25         1.69 o                         
 -12   6   7        476.21        513.34         8.83 o                         
 -11   6   7       1139.37       1104.79        19.71 o                         
 -10   6   7        123.91        118.47         5.69 o                         
  -9   6   7       1167.21       1168.98        21.60 o                         
  -8   6   7        756.51        762.61        11.11 o                         
  -7   6   7        496.53        497.41         7.35 o                         
  -6   6   7       6329.02       6210.08        58.72 o                         
  -5   6   7        412.76        382.10         5.90 o                         
  -4   6   7         50.18         40.49         1.67 o                         
  -3   6   7       1399.64       1376.25        14.71 o                         
  -2   6   7        483.83        417.69         6.28 o                         
  -1   6   7        188.23        188.97         4.40 o                         
   0   6   7        140.78        143.77         3.71 o                         
   1   6   7        852.60        794.26        10.05 o                         
   2   6   7       1237.95       1277.64        14.63 o                         
   3   6   7         26.33         25.50         1.57 o                         
   4   6   7       1294.46       1300.88        16.92 o                         
   5   6   7        777.87        847.23        12.35 o                         
   6   6   7        223.48        221.65         4.47 o                         
   7   6   7        638.97        622.99         9.69 o                         
   8   6   7        202.32        204.84         7.74 o                         
   9   6   7        276.65        220.45         8.36 o                         
 -14   7   7         95.11         98.19         3.84 o                         
 -13   7   7        342.41        350.12        10.75 o                         
 -12   7   7          0.50          2.21         1.14 o                         
 -11   7   7         24.40         30.15         2.31 o                         
 -10   7   7       2441.86       2459.89        36.58 o                         
  -9   7   7          9.49          9.83         1.22 o                         
  -8   7   7        559.97        532.04         8.66 o                         
  -7   7   7        189.54        187.18         4.09 o                         
  -6   7   7          8.53          8.50         1.10 o                         
  -5   7   7          2.33          3.76         0.85 o                         
  -4   7   7       5968.67       5781.42        53.41 o                         
  -3   7   7         31.67         29.39         1.41 o                         
  -2   7   7        399.45        386.95         5.84 o                         
  -1   7   7       3230.25       3179.01        34.48 o                         
   0   7   7        180.40        162.64         3.99 o                         
   1   7   7         19.29         17.18         1.33 o                         
   2   7   7        451.47        490.19         8.13 o                         
   3   7   7         15.71         20.93         1.42 o                         
   4   7   7        473.23        467.14         7.25 o                         
   5   7   7        245.01        269.61         4.93 o                         
   6   7   7          2.86          4.76         0.86 o                         
   7   7   7         14.53         16.68         1.63 o                         
   8   7   7        313.10        314.91        11.88 o                         
   9   7   7          3.96          7.14         2.13 o                         
 -14   8   7        623.62        638.17        26.05 o                         
 -13   8   7        181.08        184.00         7.00 o                         
 -12   8   7        345.93        354.66         9.27 o                         
 -11   8   7         46.37         49.60         3.00 o                         
 -10   8   7          5.75          4.78         1.36 o                         
  -9   8   7        210.10        205.78         5.43 o                         
  -8   8   7       1533.47       1440.65        26.00 o                         
  -7   8   7         12.23         14.13         1.08 o                         
  -6   8   7         63.50         62.05         1.96 o                         
  -5   8   7       1443.33       1388.55        16.00 o                         
  -4   8   7          5.69          8.04         0.90 o                         
  -3   8   7       1179.77       1191.51        13.11 o                         
  -2   8   7        249.37        236.05         4.44 o                         
  -1   8   7         79.91         64.41         2.42 o                         
   0   8   7        195.93        174.71         4.03 o                         
   1   8   7        453.53        462.23         7.63 o                         
   2   8   7        278.63        263.30         5.63 o                         
   3   8   7        316.60        297.60         5.56 o                         
   4   8   7         88.35         92.99         3.17 o                         
   5   8   7        665.58        654.25        10.07 o                         
   6   8   7         72.84         70.48         2.58 o                         
   7   8   7        604.85        589.03        15.03 o                         
   8   8   7        129.71        120.75         5.24 o                         
   9   8   7        134.38        108.08         7.02 o                         
 -14   9   7        152.60        139.82         7.14 o                         
 -13   9   7          1.73          4.01         1.22 o                         
 -12   9   7         11.73         13.84         2.02 o                         
 -11   9   7        223.82        230.42         7.40 o                         
 -10   9   7         14.71          9.42         1.85 o                         
  -9   9   7         49.25         46.82         2.85 o                         
  -8   9   7        496.58        487.39        12.02 o                         
  -7   9   7       1745.03       1710.52        23.59 o                         
  -6   9   7        780.04        751.99         9.82 o                         
  -5   9   7        385.11        385.22         6.22 o                         
  -4   9   7       2692.68       2564.26        29.84 o                         
  -3   9   7        601.90        602.99         9.39 o                         
  -2   9   7        551.91        537.73         8.57 o                         
  -1   9   7        722.07        717.97        12.06 o                         
   0   9   7        183.17        164.15         4.16 o                         
   1   9   7       2256.81       2270.01        34.03 o                         
   2   9   7       1149.82       1201.11        16.75 o                         
   3   9   7        174.83        168.51         4.09 o                         
   4   9   7        855.39        885.40        18.74 o                         
   5   9   7        180.43        204.50         5.16 o                         
   6   9   7        191.42        213.10         5.71 o                         
   7   9   7         13.55         10.16         1.75 o                         
   8   9   7         27.92         30.27         3.40 o                         
 -13  10   7         18.86         16.40         1.46 o                         
 -12  10   7         94.44        111.00         4.81 o                         
 -11  10   7         25.02         22.58         2.50 o                         
 -10  10   7       1164.97       1190.28        23.93 o                         
  -9  10   7        294.97        308.24         7.67 o                         
  -8  10   7        940.76        902.05        15.68 o                         
  -7  10   7        283.54        291.67         6.71 o                         
  -6  10   7        602.24        610.11        10.13 o                         
  -5  10   7         46.90         52.68         2.26 o                         
  -4  10   7        246.84        253.86         5.83 o                         
  -3  10   7       2068.79       2011.68        29.34 o                         
  -2  10   7        531.98        515.76         9.77 o                         
  -1  10   7        130.84        126.18         4.43 o                         
   0  10   7       2261.04       2154.23        37.80 o                         
   1  10   7        988.60       1046.33        21.28 o                         
   2  10   7        280.46        263.61         6.31 o                         
   3  10   7          1.01          7.06         2.19 o                         
   4  10   7        700.06        737.76        12.74 o                         
   5  10   7       1928.55       2017.42        28.41 o                         
   6  10   7        556.21        567.74        13.13 o                         
   7  10   7         14.14         17.03         1.76 o                         
   8  10   7       1150.88       1050.43        30.64 o                         
 -13  11   7          3.26          4.33         1.17 o                         
 -12  11   7         24.77         27.41         2.54 o                         
 -11  11   7        137.79        139.63         6.51 o                         
 -10  11   7        118.49        121.85         4.51 o                         
  -9  11   7         15.41         19.77         1.99 o                         
  -8  11   7        210.73        219.16         5.89 o                         
  -7  11   7        363.93        355.41         7.62 o                         
  -6  11   7        430.99        441.12         8.04 o                         
  -5  11   7          0.17          1.04         0.93 o                         
  -4  11   7        207.44        212.38         5.21 o                         
  -3  11   7       1667.32       1689.32        27.00 o                         
  -2  11   7          9.38          7.26         1.29 o                         
  -1  11   7        862.93        896.94        14.26 o                         
   0  11   7       1519.21       1699.66        25.83 o                         
   1  11   7       2170.35       2138.14        31.08 o                         
   2  11   7          7.90          4.63         1.27 o                         
   3  11   7          9.05         13.87         1.57 o                         
   4  11   7        465.21        484.87         9.81 o                         
   5  11   7          4.21          8.65         1.27 o                         
   6  11   7        374.49        400.92         9.77 o                         
   7  11   7        210.25        196.59         6.26 o                         
   8  11   7          8.76          9.02         2.07 o                         
 -13  12   7         96.59         86.14         5.97 o                         
 -12  12   7        310.11        317.44         9.75 o                         
 -11  12   7        449.78        449.70        13.62 o                         
 -10  12   7        471.31        466.80        11.19 o                         
  -9  12   7       1264.78       1271.68        23.19 o                         
  -8  12   7       1059.74       1053.70        18.75 o                         
  -7  12   7        533.78        559.39        11.05 o                         
  -6  12   7        544.37        589.85        16.32 o                         
  -5  12   7        153.39        162.29         4.39 o                         
  -4  12   7          0.67          2.28         1.18 o                         
  -3  12   7       1097.55       1015.08        17.67 o                         
  -2  12   7        345.59        312.31        11.61 o                         
  -1  12   7        886.00        929.93        17.41 o                         
   0  12   7        708.52        733.33        13.37 o                         
   1  12   7         35.14         20.23         2.27 o                         
   2  12   7        128.53        133.52         4.09 o                         
   3  12   7        121.82        137.70         4.26 o                         
   4  12   7          0.95          5.17         2.12 o                         
   5  12   7        160.78        158.00         5.20 o                         
   6  12   7        332.79        345.97         7.90 o                         
   7  12   7          5.70          4.66         1.57 o                         
 -12  13   7         26.74         28.96         2.40 o                         
 -11  13   7        115.95        123.16         5.67 o                         
 -10  13   7         30.42         33.19         2.75 o                         
  -9  13   7         15.50         16.89         1.93 o                         
  -8  13   7         93.53         85.92         3.65 o                         
  -7  13   7         89.11         82.83         3.90 o                         
  -6  13   7        146.39        143.44         4.84 o                         
  -5  13   7        479.97        471.10         9.23 o                         
  -4  13   7         27.52         34.54         2.46 o                         
  -3  13   7         36.55         29.73         5.30 o                         
  -2  13   7        638.40        582.37        16.50 o                         
  -1  13   7         48.94         37.12         2.89 o                         
   0  13   7         22.57         21.66         2.12 o                         
   1  13   7        104.61         96.73         3.68 o                         
   2  13   7          0.61          0.90         1.20 o                         
   3  13   7        588.86        642.84        12.60 o                         
   4  13   7        155.65        161.89         4.99 o                         
   5  13   7         53.36         50.37         2.98 o                         
   6  13   7         20.94         20.54         2.00 o                         
   7  13   7         37.49         30.12         2.44 o                         
 -12  14   7         66.13         56.18         3.42 o                         
 -11  14   7        784.56        881.86        31.46 o                         
 -10  14   7        318.68        340.78        13.65 o                         
  -9  14   7        317.90        328.47         8.53 o                         
  -8  14   7        562.89        585.36        13.39 o                         
  -7  14   7        796.58        863.00        21.08 o                         
  -6  14   7        196.05        233.42         6.85 o                         
  -5  14   7        388.36        402.89        10.30 o                         
  -4  14   7          1.04          1.43         1.48 o                         
  -3  14   7         65.70         63.67         4.75 o                         
  -2  14   7          0.25          5.27         1.94 o                         
  -1  14   7         64.80         64.17         7.06 o                         
   0  14   7        517.88        496.94        11.80 o                         
   1  14   7        117.92        123.02         4.36 o                         
   2  14   7          7.01          8.12         1.56 o                         
   3  14   7         11.70          9.72         1.67 o                         
   4  14   7          4.27          2.18         1.35 o                         
   5  14   7         59.30         64.64         3.44 o                         
   6  14   7        378.06        351.83        10.19 o                         
 -11  15   7         21.67         26.96         2.57 o                         
 -10  15   7          8.28          9.59         2.96 o                         
  -9  15   7        266.57        276.79         8.03 o                         
  -8  15   7          5.36          5.34         1.69 o                         
  -7  15   7          1.48          3.40         1.53 o                         
  -6  15   7        224.40        244.82         8.44 o                         
  -5  15   7         50.11         57.98         3.62 o                         
  -4  15   7          0.33          3.56         1.29 o                         
  -3  15   7         10.55         11.06         1.96 o                         
  -2  15   7         73.50         81.84         5.04 o                         
  -1  15   7        436.03        458.48        12.75 o                         
   0  15   7          2.29          4.57         1.55 o                         
   1  15   7          5.25         10.36         1.44 o                         
   2  15   7         26.11         33.21         2.33 o                         
   3  15   7         53.55         47.44         2.96 o                         
   4  15   7          9.32          7.07         1.50 o                         
   5  15   7         36.67         30.12         2.05 o                         
 -10  16   7        514.98        546.12        24.68 o                         
  -9  16   7         91.82        101.78         3.99 o                         
  -8  16   7        634.50        636.52        13.49 o                         
  -7  16   7        722.16        749.32        15.82 o                         
  -6  16   7        637.79        697.49        15.38 o                         
  -5  16   7        119.95         95.61         5.11 o                         
  -4  16   7         22.75         16.53         1.70 o                         
  -3  16   7         64.64         66.26         3.39 o                         
  -2  16   7         19.95         18.22         2.14 o                         
  -1  16   7         17.77         15.24         2.31 o                         
   0  16   7          1.61          1.94         1.25 o                         
   1  16   7         61.03         55.69         3.20 o                         
   2  16   7          0.57          1.88         1.44 o                         
   3  16   7        219.95        239.26         8.60 o                         
   4  16   7          4.90          4.17         1.39 o                         
   5  16   7        156.92        141.44         8.66 o                         
  -9  17   7          3.78          6.14         1.18 o                         
  -8  17   7         55.25         87.29         3.63 o                         
  -7  17   7        254.98        309.25         7.75 o                         
  -6  17   7          1.28          2.93         1.24 o                         
  -5  17   7        194.78        264.33         7.01 o                         
  -4  17   7        171.87        185.81         6.31 o                         
  -3  17   7        372.57        367.50         9.41 o                         
  -2  17   7        403.59        443.46        14.87 o                         
  -1  17   7        292.58        265.90         7.72 o                         
   0  17   7        132.45        139.46         5.65 o                         
   1  17   7         12.48         16.33         2.39 o                         
   2  17   7         24.60         21.16         2.47 o                         
   3  17   7          0.46          1.10         1.39 o                         
   4  17   7        152.45        140.48         6.03 o                         
  -8  18   7        479.39        492.73        15.69 o                         
  -7  18   7        211.39        230.82         6.44 o                         
  -6  18   7        251.54        276.50         7.69 o                         
  -5  18   7        129.09        147.70         8.52 o                         
  -4  18   7        106.68        131.47         7.02 o                         
  -3  18   7         73.95         75.29         3.78 o                         
  -2  18   7         18.13         22.56         1.87 o                         
  -1  18   7         14.61         13.79         1.68 o                         
   0  18   7        115.96         96.20         6.04 o                         
   1  18   7         11.97         12.56         2.75 o                         
   2  18   7          4.57          6.09         1.30 o                         
   3  18   7        149.06        131.38        18.13 o                         
  -7  19   7        160.63        147.15         6.38 o                         
  -6  19   7        151.55        154.25         6.27 o                         
  -5  19   7        548.37        528.75        14.13 o                         
  -4  19   7        646.72        671.12        22.51 o                         
  -3  19   7        167.25        181.07         6.70 o                         
  -2  19   7        820.94        860.78        22.33 o                         
  -1  19   7        124.62        124.46         4.97 o                         
   0  19   7        293.23        261.88         9.80 o                         
   1  19   7        530.68        509.32        16.24 o                         
   2  19   7         39.11         28.82         3.20 o                         
  -5  20   7        358.86        350.27         9.19 o                         
  -4  20   7        111.43         91.72         3.60 o                         
  -3  20   7          1.54          2.16         0.88 o                         
  -2  20   7         46.59         40.30         2.93 o                         
  -1  20   7        194.91        168.56         6.76 o                         
 -15   0   8         76.93         65.22         5.43 o                         
 -14   0   8        392.12        448.44        12.21 o                         
 -13   0   8         17.45         18.55         2.08 o                         
 -12   0   8         84.78         80.36         5.66 o                         
 -11   0   8          2.03          3.86         1.87 o                         
 -10   0   8        136.99        171.91         7.26 o                         
  -9   0   8          4.19          6.91         1.61 o                         
  -8   0   8       1709.69       1710.82        30.88 o                         
  -7   0   8        949.03       1009.25        24.59 o                         
  -6   0   8       1846.71       1919.62        47.97 o                         
  -5   0   8       2560.40       2506.72        39.10 o                         
  -4   0   8        499.53        456.99        10.90 o                         
  -3   0   8        192.04        177.76         6.04 o                         
  -2   0   8        142.36        162.68         6.68 o                         
  -1   0   8        454.07        483.54        14.76 o                         
   0   0   8        737.60        718.08        19.60 o                         
   1   0   8        158.66        151.07         5.85 o                         
   2   0   8          0.42          2.17         1.58 o                         
   3   0   8        768.06        764.14        18.24 o                         
   4   0   8         51.84         54.78         3.52 o                         
   5   0   8        827.51        856.35        27.61 o                         
   6   0   8        705.29        747.83        21.18 o                         
   7   0   8       1086.75       1112.32        38.40 o                         
   8   0   8         38.60         40.82         3.25 o                         
 -15   1   8         68.13         59.59         5.08 o                         
 -14   1   8          2.09          2.03         0.85 o                         
 -13   1   8         32.28         37.43         2.40 o                         
 -12   1   8          3.43          3.17         1.30 o                         
 -11   1   8         21.13         26.20         2.34 o                         
 -10   1   8         20.37         12.38         1.50 o                         
  -9   1   8         24.59         23.98         1.81 o                         
  -8   1   8          3.12          1.18         0.98 o                         
  -7   1   8          0.58          1.68         1.14 o                         
  -6   1   8          3.52          9.33         1.38 o                         
  -5   1   8          2.41          5.36         1.22 o                         
  -4   1   8          0.66          0.45         1.07 o                         
  -3   1   8          0.23          1.03         1.22 o                         
  -2   1   8        201.80        194.78         5.16 o                         
  -1   1   8         57.35         75.63         3.62 o                         
   0   1   8          0.42          3.79         1.07 o                         
   1   1   8         66.51         61.56         2.78 o                         
   2   1   8          0.45          2.16         1.18 o                         
   3   1   8        647.67        671.42        13.66 o                         
   4   1   8        475.25        480.32         9.69 o                         
   5   1   8         58.28         60.04         3.18 o                         
   6   1   8          7.89          8.65         1.39 o                         
   7   1   8          4.08          3.48         1.11 o                         
   8   1   8         60.29         54.21         3.17 o                         
 -15   2   8         51.65         49.63         2.53 o                         
 -14   2   8        355.53        385.71        12.91 o                         
 -13   2   8        118.21        137.91         4.21 o                         
 -12   2   8        119.47        112.25         3.77 o                         
 -11   2   8        216.61        217.28         5.35 o                         
 -10   2   8        144.56        157.27         4.16 o                         
  -9   2   8          2.48          5.87         1.32 o                         
  -8   2   8        966.02        929.70        12.30 o                         
  -7   2   8       2059.35       1985.06        23.86 o                         
  -6   2   8        720.75        700.94        10.12 o                         
  -5   2   8       2393.22       2426.60        28.89 o                         
  -4   2   8        524.22        477.84         8.57 o                         
  -3   2   8          4.18          4.09         1.05 o                         
  -2   2   8        161.43        193.97         4.33 o                         
  -1   2   8          5.30         12.79         1.27 o                         
   0   2   8       2798.69       2802.32        35.44 o                         
   1   2   8        125.15        113.48         3.25 o                         
   2   2   8         17.37         26.60         1.58 o                         
   3   2   8       1058.05       1052.66        13.14 o                         
   4   2   8        197.58        180.97         4.00 o                         
   5   2   8          8.92          9.53         1.28 o                         
   6   2   8          4.31          7.39         1.19 o                         
   7   2   8        312.29        319.74         8.51 o                         
   8   2   8         55.27         55.10         2.53 o                         
 -15   3   8         10.85          6.66         1.74 o                         
 -14   3   8          0.80          2.59         0.96 o                         
 -13   3   8          1.63          3.32         1.03 o                         
 -12   3   8        155.56        178.93         5.39 o                         
 -11   3   8          1.67          0.33         1.12 o                         
 -10   3   8          0.29          0.51         1.01 o                         
  -9   3   8        398.76        373.71         6.39 o                         
  -8   3   8         15.12         12.08         1.22 o                         
  -7   3   8         48.59         37.94         2.20 o                         
  -6   3   8        376.11        377.50         7.10 o                         
  -5   3   8        499.99        495.04         8.42 o                         
  -4   3   8       1313.68       1268.09        15.68 o                         
  -3   3   8        776.69        787.35        11.88 o                         
  -2   3   8        345.07        325.14         6.15 o                         
  -1   3   8        362.98        309.10         5.96 o                         
   0   3   8         23.30         19.24         1.73 o                         
   1   3   8       1641.72       1586.24        18.10 o                         
   2   3   8         15.81         21.08         1.37 o                         
   3   3   8          1.59          2.68         0.95 o                         
   4   3   8        393.56        413.24         6.72 o                         
   5   3   8          6.38         10.88         1.28 o                         
   6   3   8        283.10        293.30         7.52 o                         
   7   3   8          3.42          4.63         1.04 o                         
   8   3   8          6.48          4.19         1.03 o                         
 -14   4   8        484.38        517.18        11.08 o                         
 -13   4   8          1.33          3.36         1.14 o                         
 -12   4   8          5.75          5.91         1.37 o                         
 -11   4   8        952.05        982.32        16.65 o                         
 -10   4   8          5.71          6.60         1.27 o                         
  -9   4   8        165.94        163.72         4.03 o                         
  -8   4   8        723.31        690.45         9.93 o                         
  -7   4   8        167.90        143.03         3.87 o                         
  -6   4   8        226.52        209.21         5.38 o                         
  -5   4   8        947.65        934.08        12.97 o                         
  -4   4   8        614.40        550.27         8.64 o                         
  -3   4   8         46.69         50.91         2.52 o                         
  -2   4   8        200.08        174.82         3.79 o                         
  -1   4   8        416.17        392.18         7.23 o                         
   0   4   8         14.37         15.93         1.55 o                         
   1   4   8        279.47        239.11         4.77 o                         
   2   4   8        584.80        607.71         8.46 o                         
   3   4   8         10.51         15.95         1.36 o                         
   4   4   8        738.86        755.11        10.37 o                         
   5   4   8          6.44          8.66         1.17 o                         
   6   4   8        566.85        588.26        10.60 o                         
   7   4   8        732.59        721.66        13.07 o                         
   8   4   8          6.90          5.37         0.95 o                         
 -14   5   8         23.00         31.26         2.14 o                         
 -13   5   8         90.35        104.29         3.35 o                         
 -12   5   8         12.76         13.15         1.52 o                         
 -11   5   8         21.35         31.63         2.17 o                         
 -10   5   8        123.27        114.78         3.66 o                         
  -9   5   8          4.41          7.48         1.19 o                         
  -8   5   8        652.44        657.75         9.51 o                         
  -7   5   8          0.84          2.04         0.91 o                         
  -6   5   8        852.81        874.56        13.82 o                         
  -5   5   8          5.81          6.27         1.07 o                         
  -4   5   8        758.81        810.24        11.84 o                         
  -3   5   8        600.56        596.41         8.24 o                         
  -2   5   8        544.72        519.80         7.73 o                         
  -1   5   8         80.20         90.85         3.29 o                         
   0   5   8        503.23        458.33         7.74 o                         
   1   5   8       1132.46       1067.30        14.16 o                         
   2   5   8         45.77         55.90         2.52 o                         
   3   5   8       1216.48       1205.70        18.25 o                         
   4   5   8        280.91        269.69         5.29 o                         
   5   5   8         51.77         46.92         1.92 o                         
   6   5   8        117.61        114.38         3.72 o                         
   7   5   8         16.65         16.04         1.49 o                         
   8   5   8        246.48        195.35         8.03 o                         
 -14   6   8         82.58         79.84        11.33 o                         
 -13   6   8        702.40        795.26        17.52 o                         
 -12   6   8        506.80        486.80        10.80 o                         
 -11   6   8        224.30        208.36         6.32 o                         
 -10   6   8        622.43        643.16        13.91 o                         
  -9   6   8         96.59        106.53         3.58 o                         
  -8   6   8       1522.06       1539.80        18.17 o                         
  -7   6   8       1911.55       1909.41        22.04 o                         
  -6   6   8        841.80        815.64        10.91 o                         
  -5   6   8        699.04        681.36         9.56 o                         
  -4   6   8       6983.57       6804.35        66.52 o                         
  -3   6   8        692.72        639.91         7.97 o                         
  -2   6   8        544.33        548.46         8.01 o                         
  -1   6   8        847.56        824.28        13.63 o                         
   0   6   8        302.32        273.96         5.35 o                         
   1   6   8          5.99          5.79         1.02 o                         
   2   6   8        791.28        808.52        16.01 o                         
   3   6   8        284.51        293.33         5.30 o                         
   4   6   8          6.83          8.92         1.45 o                         
   5   6   8        374.02        373.29         5.65 o                         
   6   6   8       1137.49       1174.20        15.65 o                         
   7   6   8         43.22         41.31         2.24 o                         
   8   6   8          1.30          1.26         1.93 o                         
 -14   7   8          0.58          1.36         0.98 o                         
 -13   7   8         71.09         74.21         3.74 o                         
 -12   7   8        415.47        437.86         9.36 o                         
 -11   7   8         23.23         31.73         2.77 o                         
 -10   7   8         10.16         12.39         1.71 o                         
  -9   7   8         81.51         71.77         3.36 o                         
  -8   7   8         81.52         80.48         2.73 o                         
  -7   7   8        772.44        761.10        10.79 o                         
  -6   7   8          3.62          4.82         0.94 o                         
  -5   7   8        805.44        783.83        10.58 o                         
  -4   7   8        754.77        744.49         8.98 o                         
  -3   7   8        245.54        243.23         4.29 o                         
  -2   7   8        655.93        629.01         8.79 o                         
  -1   7   8          4.16          3.35         0.94 o                         
   0   7   8       2535.36       2487.63        35.45 o                         
   1   7   8          7.57          8.03         1.12 o                         
   2   7   8        212.88        195.57         5.19 o                         
   3   7   8       1111.87       1122.64        14.70 o                         
   4   7   8         23.52         19.78         1.46 o                         
   5   7   8         11.42         11.92         1.18 o                         
   6   7   8        550.07        539.30         9.58 o                         
   7   7   8         17.16         13.18         1.58 o                         
 -14   8   8         42.04         41.38         4.27 o                         
 -13   8   8       1364.71       1433.57        30.03 o                         
 -12   8   8        403.77        410.75         9.14 o                         
 -11   8   8        180.12        185.96         5.64 o                         
 -10   8   8       5468.51       5728.74        90.79 o                         
  -9   8   8        273.20        301.35         8.11 o                         
  -8   8   8        808.48        779.89        13.91 o                         
  -7   8   8       7455.37       7343.58        78.20 o                         
  -6   8   8       2018.38       2010.89        21.20 o                         
  -5   8   8        496.17        488.98         7.03 o                         
  -4   8   8       3118.49       3127.37        29.28 o                         
  -3   8   8       2871.29       2828.06        28.53 o                         
  -2   8   8       1774.49       1681.51        20.87 o                         
  -1   8   8        394.67        396.58         7.29 o                         
   0   8   8       2919.08       2805.76        35.43 o                         
   1   8   8        770.71        797.95        12.69 o                         
   2   8   8        372.71        370.54         6.85 o                         
   3   8   8        388.88        383.30         9.02 o                         
   4   8   8        402.54        392.76         7.83 o                         
   5   8   8         20.21         19.25         1.61 o                         
   6   8   8        113.66        115.99         4.01 o                         
   7   8   8         20.65         15.30         1.92 o                         
 -13   9   8          2.98          2.61         0.75 o                         
 -12   9   8         70.41         64.25         3.07 o                         
 -11   9   8        406.43        406.93        10.20 o                         
 -10   9   8         15.11         24.27         2.63 o                         
  -9   9   8          3.36          3.82         1.61 o                         
  -8   9   8       1385.13       1399.36        28.11 o                         
  -7   9   8        222.97        226.17         5.82 o                         
  -6   9   8         83.04         84.95         2.58 o                         
  -5   9   8        501.28        505.75         7.40 o                         
  -4   9   8       3962.68       3886.66        41.65 o                         
  -3   9   8       1811.57       1723.39        24.29 o                         
  -2   9   8        261.81        273.35         6.08 o                         
  -1   9   8       1701.99       1781.45        24.53 o                         
   0   9   8        722.51        700.57        10.67 o                         
   1   9   8         44.26         41.37         2.08 o                         
   2   9   8       1386.86       1470.40        22.76 o                         
   3   9   8         24.42         25.95         3.66 o                         
   4   9   8        172.27        187.67         6.11 o                         
   5   9   8        138.56        146.72         4.26 o                         
   6   9   8        148.21        151.95         5.07 o                         
   7   9   8        432.63        404.98        11.29 o                         
 -13  10   8         81.63         85.78         3.32 o                         
 -12  10   8         35.75         34.33         2.13 o                         
 -11  10   8        742.19        781.37        21.29 o                         
 -10  10   8        628.33        635.96        17.76 o                         
  -9  10   8        301.04        320.48         9.14 o                         
  -8  10   8          2.36          3.77         1.52 o                         
  -7  10   8        105.30        109.82         4.21 o                         
  -6  10   8         90.30         86.65         3.21 o                         
  -5  10   8         49.43         45.78         2.09 o                         
  -4  10   8         91.56         96.55         3.41 o                         
  -3  10   8          2.93          2.50         1.32 o                         
  -2  10   8          0.37          1.06         1.29 o                         
  -1  10   8        669.65        636.74        14.10 o                         
   0  10   8         63.03         64.99         3.43 o                         
   1  10   8        237.34        260.43         6.71 o                         
   2  10   8        632.82        672.97        11.78 o                         
   3  10   8          5.98          5.63         1.36 o                         
   4  10   8          4.92          7.87         1.63 o                         
   5  10   8         16.77         17.47         1.77 o                         
   6  10   8          5.77          4.38         1.47 o                         
   7  10   8        251.61        220.53        23.40 o                         
 -13  11   8         55.19         54.62         5.37 o                         
 -12  11   8         24.18         24.57         1.88 o                         
 -11  11   8          3.23          2.94         1.21 o                         
 -10  11   8         55.79         59.06         3.64 o                         
  -9  11   8        623.80        630.48        14.42 o                         
  -8  11   8        121.50        130.67         4.86 o                         
  -7  11   8        462.43        470.67        10.89 o                         
  -6  11   8          4.30          7.35         1.44 o                         
  -5  11   8         36.01         36.03         2.12 o                         
  -4  11   8        942.12        934.68        15.52 o                         
  -3  11   8        603.42        593.44        11.04 o                         
  -2  11   8        250.96        251.17         5.98 o                         
  -1  11   8        444.15        470.40        10.91 o                         
   0  11   8        293.82        345.89        10.18 o                         
   1  11   8        854.88        879.77        13.74 o                         
   2  11   8        237.42        230.05         6.10 o                         
   3  11   8        332.61        349.43        10.86 o                         
   4  11   8        593.28        619.75        11.73 o                         
   5  11   8        747.33        777.50        17.01 o                         
   6  11   8        603.81        551.95        18.09 o                         
 -12  12   8         58.73         59.25         3.08 o                         
 -11  12   8        247.18        258.34         6.67 o                         
 -10  12   8        145.29        152.87         5.19 o                         
  -9  12   8        295.09        315.08         9.34 o                         
  -8  12   8        249.23        250.97         7.65 o                         
  -7  12   8          5.64          6.30         1.81 o                         
  -6  12   8         17.85         21.56         2.04 o                         
  -5  12   8         39.48         45.14         2.66 o                         
  -4  12   8         63.34         62.41         3.27 o                         
  -3  12   8        209.46        212.93         5.83 o                         
  -2  12   8       1105.50       1089.05        19.46 o                         
  -1  12   8          7.24          6.39         2.06 o                         
   0  12   8         37.72         47.11         3.19 o                         
   1  12   8        104.22        105.93         3.79 o                         
   2  12   8         27.08         27.03         1.89 o                         
   3  12   8         25.41         28.45         2.32 o                         
   4  12   8         18.97         22.25         1.82 o                         
   5  12   8         47.30         41.11         2.73 o                         
   6  12   8          1.21         -0.30         1.63 o                         
 -12  13   8         29.81         23.68         2.99 o                         
 -11  13   8        335.66        344.46        10.21 o                         
 -10  13   8        253.75        294.17         9.90 o                         
  -9  13   8         32.83         32.57         3.09 o                         
  -8  13   8          2.38          3.83         1.51 o                         
  -7  13   8         55.17         40.06         3.72 o                         
  -6  13   8         93.83         87.01         3.78 o                         
  -5  13   8         47.93         43.08         3.14 o                         
  -4  13   8       1131.64       1155.90        19.95 o                         
  -3  13   8        331.98        335.09         8.22 o                         
  -2  13   8        216.70        187.61         6.92 o                         
  -1  13   8        827.82        823.46        24.88 o                         
   0  13   8        124.48        115.47         5.09 o                         
   1  13   8          5.29          8.45         3.05 o                         
   2  13   8          2.98          3.30         1.29 o                         
   3  13   8          4.88         10.69         1.45 o                         
   4  13   8         39.31         34.63         2.31 o                         
   5  13   8        419.66        417.74        11.98 o                         
 -11  14   8         25.11         15.80         1.92 o                         
 -10  14   8        206.35        192.68         7.11 o                         
  -9  14   8         95.77         95.39         4.79 o                         
  -8  14   8         10.56         11.83         1.76 o                         
  -7  14   8         83.47         96.45         6.96 o                         
  -6  14   8        107.68        108.24         5.41 o                         
  -5  14   8         19.13         17.51         2.29 o                         
  -4  14   8          7.23          5.82         1.74 o                         
  -3  14   8        471.44        468.40        11.81 o                         
  -2  14   8        505.19        525.02        12.77 o                         
  -1  14   8         14.99         16.59         2.44 o                         
   0  14   8        188.90        189.34         7.05 o                         
   1  14   8        512.43        530.49        10.78 o                         
   2  14   8         64.43         71.11         4.13 o                         
   3  14   8         94.44        112.30         5.42 o                         
   4  14   8         97.11         96.44         4.71 o                         
   5  14   8         79.29         76.13         5.92 o                         
 -10  15   8        170.91        172.51        11.41 o                         
  -9  15   8          5.67          2.39         1.60 o                         
  -8  15   8          5.65          6.12         1.65 o                         
  -7  15   8          3.03          0.87         1.60 o                         
  -6  15   8        552.32        517.76        16.00 o                         
  -5  15   8        356.48        376.23         9.88 o                         
  -4  15   8        563.95        555.06        17.25 o                         
  -3  15   8        291.30        286.04         9.65 o                         
  -2  15   8        683.87        692.85        15.28 o                         
  -1  15   8        741.86        736.20        16.17 o                         
   0  15   8          6.68          8.54         1.62 o                         
   1  15   8        182.41        181.74         7.23 o                         
   2  15   8         19.94         22.49         2.47 o                         
   3  15   8        290.43        326.45        10.03 o                         
   4  15   8          8.34          9.50         2.41 o                         
  -9  16   8        360.72        325.94        10.50 o                         
  -8  16   8        155.91        154.13         7.61 o                         
  -7  16   8         24.27         24.78         2.68 o                         
  -6  16   8        259.24        254.42         8.08 o                         
  -5  16   8          5.59         10.40         1.56 o                         
  -4  16   8          6.68          1.86         1.26 o                         
  -3  16   8         20.07         24.23         1.96 o                         
  -2  16   8        128.03         98.13         3.91 o                         
  -1  16   8          7.88          8.28         1.31 o                         
   0  16   8        565.61        552.78        18.32 o                         
   1  16   8         19.96         24.16         2.09 o                         
   2  16   8        276.54        267.89        10.49 o                         
   3  16   8         84.14         95.05         8.79 o                         
  -8  17   8          8.48          7.41         1.52 o                         
  -7  17   8         10.58          9.86         1.53 o                         
  -6  17   8          0.29          0.28         1.16 o                         
  -5  17   8         21.90         16.23         1.86 o                         
  -4  17   8        171.75        209.21         6.90 o                         
  -3  17   8        459.36        477.01        11.97 o                         
  -2  17   8        122.18        123.04         4.28 o                         
  -1  17   8         95.03        129.55         5.45 o                         
   0  17   8         74.20         80.27         3.59 o                         
   1  17   8         55.11         51.52         3.07 o                         
   2  17   8         63.85         62.94         3.71 o                         
  -7  18   8         38.52         31.57         2.44 o                         
  -6  18   8        155.75        135.99         6.21 o                         
  -5  18   8          0.83          1.65         1.31 o                         
  -4  18   8          0.54          1.34         1.14 o                         
  -3  18   8        540.68        551.21        14.98 o                         
  -2  18   8          7.45          2.59         1.07 o                         
  -1  18   8        207.53        209.12         5.98 o                         
   0  18   8         64.27         54.80         2.46 o                         
   1  18   8         12.69          2.61         1.35 o                         
  -5  19   8        111.45         86.02         5.80 o                         
  -4  19   8         90.27         82.50         4.54 o                         
  -3  19   8        269.91        276.40        13.84 o                         
  -2  19   8         48.53         46.88         4.37 o                         
 -14   1   9        106.25        101.70         5.66 o                         
 -13   1   9         48.46         45.02         3.49 o                         
 -12   1   9        323.75        287.80         7.09 o                         
 -11   1   9        532.67        493.54         9.11 o                         
 -10   1   9         16.66         12.26         1.66 o                         
  -9   1   9        183.82        175.10         4.84 o                         
  -8   1   9        363.70        336.31         8.17 o                         
  -7   1   9         65.72         53.67         2.74 o                         
  -6   1   9       1295.65       1305.93        19.09 o                         
  -5   1   9         84.45         95.26         3.58 o                         
  -4   1   9        324.33        342.03         8.24 o                         
  -3   1   9         25.80         16.34         1.87 o                         
  -2   1   9       1521.36       1528.38        29.87 o                         
  -1   1   9        971.70        994.92        18.70 o                         
   0   1   9        482.08        401.63         9.10 o                         
   1   1   9        707.10        733.43        19.98 o                         
   2   1   9        441.13        488.95        11.48 o                         
   3   1   9        806.55        812.30        11.55 o                         
   4   1   9        912.95        924.13        19.36 o                         
   5   1   9         34.54         35.76         2.76 o                         
   6   1   9          4.23          4.38         1.18 o                         
   7   1   9        221.06        234.26         8.05 o                         
 -14   2   9        217.79        222.79         6.16 o                         
 -13   2   9          8.17          8.74         1.13 o                         
 -12   2   9         21.22         19.83         1.81 o                         
 -11   2   9         39.34         30.03         1.96 o                         
 -10   2   9         21.78         21.40         1.93 o                         
  -9   2   9        354.06        347.26         7.43 o                         
  -8   2   9        473.42        452.79         9.03 o                         
  -7   2   9        784.22        749.39        10.83 o                         
  -6   2   9         53.29         41.88         2.26 o                         
  -5   2   9         15.64         16.25         1.62 o                         
  -4   2   9        355.77        331.44         7.02 o                         
  -3   2   9         94.65         92.69         3.24 o                         
  -2   2   9        141.00        122.91         3.66 o                         
  -1   2   9         65.91         56.61         2.68 o                         
   0   2   9        153.93        147.44         4.85 o                         
   1   2   9        210.37        209.07         5.52 o                         
   2   2   9          3.92          4.15         1.19 o                         
   3   2   9         30.19         27.63         1.69 o                         
   4   2   9        100.44        110.79         3.70 o                         
   5   2   9        998.27       1040.06        38.18 o                         
   6   2   9        676.26        659.20        32.45 o                         
   7   2   9        270.09        256.13         7.22 o                         
 -14   3   9          2.34          2.72         0.79 o                         
 -13   3   9          6.09          5.85         1.13 o                         
 -12   3   9          1.00          4.06         1.19 o                         
 -11   3   9         58.48         73.23         3.20 o                         
 -10   3   9        157.83        143.08         5.16 o                         
  -9   3   9        230.27        222.58         5.61 o                         
  -8   3   9        245.24        235.31         5.10 o                         
  -7   3   9          8.61          7.06         1.32 o                         
  -6   3   9         32.15         21.80         1.82 o                         
  -5   3   9        527.26        508.66         8.82 o                         
  -4   3   9          2.91          8.12         1.20 o                         
  -3   3   9       1076.68       1105.73        16.05 o                         
  -2   3   9        921.12        899.95        12.68 o                         
  -1   3   9        990.22        984.03        14.09 o                         
   0   3   9       1390.38       1371.05        25.64 o                         
   1   3   9       1791.82       1721.00        20.90 o                         
   2   3   9       1407.70       1541.22        24.37 o                         
   3   3   9          5.80          8.01         1.45 o                         
   4   3   9        419.56        432.29        12.77 o                         
   5   3   9        451.65        513.93        14.26 o                         
   6   3   9        126.94        125.16         6.62 o                         
   7   3   9        225.40        217.32         6.23 o                         
 -14   4   9          3.61          0.89         0.72 o                         
 -13   4   9         24.13         16.23         1.47 o                         
 -12   4   9         60.24         70.34         3.67 o                         
 -11   4   9         33.01         27.18         2.06 o                         
 -10   4   9        196.48        166.56         4.86 o                         
  -9   4   9        121.79        149.80         5.77 o                         
  -8   4   9         46.58         40.49         2.20 o                         
  -7   4   9        533.82        585.21         9.34 o                         
  -6   4   9       2997.59       2979.93        37.34 o                         
  -5   4   9        251.96        238.30         5.46 o                         
  -4   4   9       1221.52       1250.03        15.13 o                         
  -3   4   9        700.08        658.44         9.39 o                         
  -2   4   9       1322.43       1350.93        17.91 o                         
  -1   4   9        638.14        639.74        10.28 o                         
   0   4   9        201.80        193.92         4.62 o                         
   1   4   9         14.77          9.44         1.24 o                         
   2   4   9        207.07        231.50         5.45 o                         
   3   4   9         16.29         15.11         1.43 o                         
   4   4   9         42.27         35.37         1.99 o                         
   5   4   9        215.24        217.32         7.56 o                         
   6   4   9        162.22        165.36         5.00 o                         
   7   4   9          8.68          8.55         1.68 o                         
 -14   5   9        172.77        147.76         8.30 o                         
 -13   5   9          1.63          1.46         1.09 o                         
 -12   5   9         50.88         48.09         2.56 o                         
 -11   5   9          0.93          0.55         1.45 o                         
 -10   5   9         11.27         16.42         2.02 o                         
  -9   5   9        112.66        119.03         4.30 o                         
  -8   5   9         28.31         30.87         1.93 o                         
  -7   5   9          4.93          6.89         1.11 o                         
  -6   5   9       1742.90       1693.74        20.20 o                         
  -5   5   9       1205.02       1190.97        15.62 o                         
  -4   5   9        553.34        518.62         7.85 o                         
  -3   5   9       1560.68       1550.59        19.14 o                         
  -2   5   9        891.89        913.54        12.69 o                         
  -1   5   9        500.94        479.76        10.03 o                         
   0   5   9        633.63        670.02        10.26 o                         
   1   5   9        316.97        316.88         6.25 o                         
   2   5   9         86.02         81.40         3.50 o                         
   3   5   9          1.64          1.59         0.93 o                         
   4   5   9         12.47         13.87         1.74 o                         
   5   5   9        585.15        649.78        15.63 o                         
   6   5   9         10.65         12.72         1.84 o                         
   7   5   9        148.42        125.27         7.21 o                         
 -14   6   9        312.33        327.26        15.04 o                         
 -13   6   9          1.24          0.89         0.86 o                         
 -12   6   9          2.56          3.16         1.07 o                         
 -11   6   9        106.99        118.71         4.96 o                         
 -10   6   9          1.61          4.89         1.41 o                         
  -9   6   9       1126.07       1164.89        19.35 o                         
  -8   6   9        675.42        693.64        12.19 o                         
  -7   6   9        120.25        132.99         3.92 o                         
  -6   6   9       4899.23       4985.18        52.64 o                         
  -5   6   9       1931.92       1989.58        21.14 o                         
  -4   6   9        110.50        113.08         3.41 o                         
  -3   6   9        993.45        986.15        13.17 o                         
  -2   6   9          2.37          3.81         1.24 o                         
  -1   6   9        205.85        193.69         5.02 o                         
   0   6   9          4.04          3.43         1.12 o                         
   1   6   9         29.69         37.24         2.25 o                         
   2   6   9          0.57          0.97         1.17 o                         
   3   6   9         18.02         16.47         1.40 o                         
   4   6   9         97.50        101.43         2.74 o                         
   5   6   9         22.99         23.28         1.50 o                         
   6   6   9         60.99         60.06         3.50 o                         
 -13   7   9        258.92        254.75         7.26 o                         
 -12   7   9        326.60        339.24         9.26 o                         
 -11   7   9         74.92         73.72         3.74 o                         
 -10   7   9         61.79         50.99         3.37 o                         
  -9   7   9        531.59        557.80        11.47 o                         
  -8   7   9          8.12         10.96         1.27 o                         
  -7   7   9        488.81        520.90         8.84 o                         
  -6   7   9        802.92        802.49        12.34 o                         
  -5   7   9         31.15         30.83         1.89 o                         
  -4   7   9         96.44         87.25         2.94 o                         
  -3   7   9        325.57        326.38         6.64 o                         
  -2   7   9         94.45         87.77         2.94 o                         
  -1   7   9          0.84          3.39         1.06 o                         
   0   7   9          0.56          1.70         1.13 o                         
   1   7   9         10.20          9.85         1.32 o                         
   2   7   9          8.01          5.48         1.16 o                         
   3   7   9        189.10        205.44         5.60 o                         
   4   7   9         21.80         18.13         1.51 o                         
   5   7   9        198.07        218.59         5.50 o                         
   6   7   9        137.86        146.59         9.73 o                         
 -13   8   9        301.71        320.39         8.02 o                         
 -12   8   9        457.45        501.56        15.84 o                         
 -11   8   9          5.58          5.03         1.83 o                         
 -10   8   9       1017.57       1100.51        25.59 o                         
  -9   8   9        377.46        385.17        10.31 o                         
  -8   8   9          1.69          2.21         1.21 o                         
  -7   8   9        803.50        877.92        13.49 o                         
  -6   8   9        227.90        226.40         4.62 o                         
  -5   8   9         58.15         58.41         2.31 o                         
  -4   8   9        480.26        483.99         9.29 o                         
  -3   8   9       1111.27       1079.14        17.34 o                         
  -2   8   9          1.04          1.49         1.07 o                         
  -1   8   9        342.10        397.31         7.78 o                         
   0   8   9        111.87        104.48         3.35 o                         
   1   8   9          8.83         10.88         1.41 o                         
   2   8   9         19.80         23.79         1.73 o                         
   3   8   9         51.22         43.78         2.98 o                         
   4   8   9          3.46          3.84         1.09 o                         
   5   8   9        114.43        105.79         3.69 o                         
   6   8   9          1.45          2.03         1.72 o                         
 -13   9   9         24.83         20.33         1.28 o                         
 -12   9   9         71.41         60.67         3.13 o                         
 -11   9   9        356.50        350.12        20.41 o                         
 -10   9   9         50.21         49.53         3.43 o                         
  -9   9   9         11.42         13.44         1.93 o                         
  -8   9   9        329.27        339.25         9.68 o                         
  -7   9   9         36.46         33.95         3.09 o                         
  -6   9   9         11.67         14.52         1.93 o                         
  -5   9   9        386.52        398.60         7.61 o                         
  -4   9   9        375.63        367.55         8.67 o                         
  -3   9   9         76.50         64.03         3.95 o                         
  -2   9   9        165.49        173.98         6.67 o                         
  -1   9   9         37.63         48.18         2.98 o                         
   0   9   9        435.76        408.05         8.25 o                         
   1   9   9        207.87        208.67         5.59 o                         
   2   9   9          0.50          1.18         1.23 o                         
   3   9   9        155.00        149.21         5.06 o                         
   4   9   9         56.73         66.74         2.81 o                         
   5   9   9         16.45         19.15         2.04 o                         
 -12  10   9          4.32          3.68         1.11 o                         
 -11  10   9         25.11         25.79         3.07 o                         
 -10  10   9       1974.16       2178.23        69.16 o                         
  -9  10   9         97.66        118.39         5.31 o                         
  -8  10   9        280.23        297.02         8.61 o                         
  -7  10   9        963.85       1067.51        18.83 o                         
  -6  10   9         43.96         42.45         2.91 o                         
  -5  10   9        304.28        304.76         8.29 o                         
  -4  10   9        569.11        594.59        12.93 o                         
  -3  10   9          6.18          8.11         1.76 o                         
  -2  10   9         20.46         16.04         2.16 o                         
  -1  10   9         16.07         20.64         2.88 o                         
   0  10   9         11.33          4.19         1.29 o                         
   1  10   9         69.80         78.96         3.08 o                         
   2  10   9        167.75        161.53         5.07 o                         
   3  10   9         27.39         28.70         2.07 o                         
   4  10   9         68.68         73.56         2.99 o                         
   5  10   9        207.59        171.20         9.56 o                         
 -12  11   9        147.27        133.73         5.00 o                         
 -11  11   9          7.37          8.30         1.10 o                         
 -10  11   9         19.92         24.52         2.25 o                         
  -9  11   9         18.38         23.72         2.38 o                         
  -8  11   9         57.66         56.34         3.40 o                         
  -7  11   9        189.33        191.07        11.38 o                         
  -6  11   9        324.94        315.03        12.22 o                         
  -5  11   9         82.19         73.93         4.09 o                         
  -4  11   9         15.07         15.60         2.38 o                         
  -3  11   9          3.93          2.99         1.65 o                         
  -2  11   9        489.53        516.89        14.47 o                         
  -1  11   9        268.35        279.78        11.17 o                         
   0  11   9          0.56          3.26         1.14 o                         
   1  11   9          0.00          2.62         1.03 o                         
   2  11   9        154.04        172.44         4.63 o                         
   3  11   9        131.06        121.26         4.30 o                         
   4  11   9          4.14          3.14         0.85 o                         
   5  11   9          4.70          2.25         1.53 o                         
 -11  12   9        884.17        819.68        23.86 o                         
 -10  12   9         98.65         86.76         4.51 o                         
  -9  12   9         56.52         54.72         3.92 o                         
  -8  12   9        350.81        343.23        11.91 o                         
  -7  12   9         29.43         24.36         2.60 o                         
  -6  12   9         59.23         58.25         3.91 o                         
  -5  12   9        537.02        577.12        16.33 o                         
  -4  12   9        182.67        198.45         6.13 o                         
  -3  12   9        195.06        219.07         9.36 o                         
  -2  12   9        104.07        134.11         6.99 o                         
  -1  12   9        181.35        177.01         6.86 o                         
   0  12   9         92.80        103.88         4.08 o                         
   1  12   9        235.69        219.50         5.72 o                         
   2  12   9        633.96        636.92        13.66 o                         
   3  12   9          1.50         -0.28         1.38 o                         
   4  12   9        256.47        234.62         9.29 o                         
 -11  13   9          1.76          1.37         1.36 o                         
 -10  13   9          6.96         11.26         1.38 o                         
  -9  13   9          1.53          1.80         1.09 o                         
  -8  13   9          0.51          2.40         1.24 o                         
  -7  13   9          0.38          2.81         1.34 o                         
  -6  13   9         48.16         43.26         4.31 o                         
  -5  13   9        126.17        111.17         5.91 o                         
  -4  13   9          5.15          6.53         2.05 o                         
  -3  13   9         36.42         28.62         3.52 o                         
  -2  13   9         75.96         69.40         5.01 o                         
  -1  13   9         40.55         36.30         2.74 o                         
   0  13   9        183.58        167.20         5.74 o                         
   1  13   9          7.50          6.56         1.63 o                         
   2  13   9        261.18        253.45         6.68 o                         
   3  13   9          5.79         13.45         2.22 o                         
   4  13   9        223.39        194.96        10.50 o                         
 -10  14   9          2.01          3.80         1.70 o                         
  -9  14   9         24.03         15.20         1.48 o                         
  -8  14   9         39.20         36.03         2.38 o                         
  -7  14   9        228.74        233.78        10.48 o                         
  -6  14   9         98.32         94.79         4.36 o                         
  -5  14   9        142.08        149.32        10.38 o                         
  -4  14   9        407.05        442.76        13.87 o                         
  -3  14   9         80.09         92.59         7.05 o                         
  -2  14   9        120.65        140.29         5.89 o                         
  -1  14   9        304.44        301.44        13.32 o                         
   0  14   9        396.17        384.51        10.45 o                         
   1  14   9         90.54         95.04         4.12 o                         
   2  14   9          0.62         -0.25         0.86 o                         
   3  14   9         34.35         40.52         3.03 o                         
  -9  15   9         52.05         41.26         2.92 o                         
  -8  15   9          4.35          4.48         1.47 o                         
  -7  15   9         14.36         17.32         2.45 o                         
  -6  15   9        177.35        166.55         8.02 o                         
  -5  15   9         65.13         72.68         5.11 o                         
  -4  15   9          8.09          8.97         2.07 o                         
  -3  15   9          0.13          2.19         1.63 o                         
  -2  15   9          4.61          3.58         1.23 o                         
  -1  15   9        111.65        130.35         5.71 o                         
   0  15   9         20.08         17.49         1.80 o                         
   1  15   9         28.40         24.35         2.15 o                         
   2  15   9          1.18          3.93         1.75 o                         
  -8  16   9         20.02         15.81         2.50 o                         
  -7  16   9        580.63        550.45        14.50 o                         
  -6  16   9        420.20        367.27        10.60 o                         
  -5  16   9          5.08          9.61         1.86 o                         
  -4  16   9        552.51        539.96        60.64 o                         
  -3  16   9         74.58         69.01         3.22 o                         
  -2  16   9         74.42         74.06         4.79 o                         
  -1  16   9        645.51        644.37        16.77 o                         
   0  16   9          6.42          8.50         1.64 o                         
   1  16   9        144.09        126.56         5.58 o                         
  -6  17   9         69.16         63.45         3.53 o                         
  -5  17   9        120.41        118.26         5.55 o                         
  -4  17   9        220.92        259.29         9.07 o                         
  -3  17   9        141.53        127.79         4.96 o                         
  -2  17   9         30.40         15.54         2.05 o                         
  -1  17   9         68.34         64.60         3.68 o                         
 -13   0  10        107.86         96.29        11.43 o                         
 -12   0  10        278.53        320.09        10.76 o                         
 -11   0  10        151.71        132.37         6.01 o                         
 -10   0  10          1.47          5.93         1.78 o                         
  -9   0  10        955.22        957.24        25.02 o                         
  -8   0  10        564.97        643.67        17.55 o                         
  -7   0  10        397.82        469.22        11.71 o                         
  -6   0  10       2123.45       1959.71        35.40 o                         
  -5   0  10         77.69         95.85         5.17 o                         
  -4   0  10        162.75        205.76         8.13 o                         
  -3   0  10       2678.38       2569.68        65.41 o                         
  -2   0  10         53.69         72.45         4.59 o                         
  -1   0  10        127.71        125.71         6.74 o                         
   0   0  10         59.49         40.58         3.56 o                         
   1   0  10        231.02        209.96         9.58 o                         
   2   0  10          0.19          0.20         1.40 o                         
   3   0  10        196.00        190.96         5.98 o                         
   4   0  10          0.06          1.69         1.67 o                         
   5   0  10         11.14         11.78         1.88 o                         
   6   0  10        306.17        276.51         9.60 o                         
 -13   1  10         38.76         31.23         2.06 o                         
 -12   1  10         29.38         32.83         2.26 o                         
 -11   1  10          0.03          0.94         1.16 o                         
 -10   1  10         83.60         85.92         3.66 o                         
  -9   1  10          1.26          3.01         1.33 o                         
  -8   1  10          1.06          1.05         1.27 o                         
  -7   1  10        229.09        209.65         5.64 o                         
  -6   1  10        177.99        183.01         5.86 o                         
  -5   1  10        119.29        117.21         3.99 o                         
  -4   1  10          0.06          6.97         1.58 o                         
  -3   1  10        118.09         91.79         3.86 o                         
  -2   1  10        252.83        237.06         7.21 o                         
  -1   1  10         71.13         59.15         3.39 o                         
   0   1  10        383.18        355.89         8.03 o                         
   1   1  10        217.08        218.46         6.68 o                         
   2   1  10         65.67         66.26         2.70 o                         
   3   1  10        529.23        517.90        14.07 o                         
   4   1  10        105.16         95.98         5.41 o                         
   5   1  10         40.21         40.27         2.55 o                         
   6   1  10         79.86         70.54         3.29 o                         
 -13   2  10          2.77          5.33         0.96 o                         
 -12   2  10        331.36        371.28         8.80 o                         
 -11   2  10         47.35         54.91         2.40 o                         
 -10   2  10        262.48        276.61         6.32 o                         
  -9   2  10        893.51        888.23        14.02 o                         
  -8   2  10        113.73        102.91         3.38 o                         
  -7   2  10        381.32        425.01         8.56 o                         
  -6   2  10       2073.01       2047.83        27.07 o                         
  -5   2  10        583.72        594.12        10.43 o                         
  -4   2  10         10.53         18.80         1.95 o                         
  -3   2  10        741.13        690.76        13.17 o                         
  -2   2  10        166.79        172.00         5.04 o                         
  -1   2  10          1.16          3.96         1.23 o                         
   0   2  10         24.72         30.22         2.46 o                         
   1   2  10         89.32         83.04         3.44 o                         
   2   2  10        630.78        616.00        10.99 o                         
   3   2  10         17.89         19.45         1.55 o                         
   4   2  10          6.17          7.68         1.23 o                         
   5   2  10        378.49        403.38        12.47 o                         
   6   2  10          2.41          1.40         0.78 o                         
 -13   3  10         30.01         32.05         1.81 o                         
 -12   3  10         47.68         45.08         2.57 o                         
 -11   3  10         31.59         34.35         2.35 o                         
 -10   3  10         63.36         65.13         2.99 o                         
  -9   3  10         11.65         16.97         1.52 o                         
  -8   3  10         68.42         55.79         2.92 o                         
  -7   3  10         17.42         15.45         1.67 o                         
  -6   3  10          1.07          3.40         1.24 o                         
  -5   3  10          0.20          2.27         1.31 o                         
  -4   3  10         50.88         58.36         2.47 o                         
  -3   3  10       1332.01       1296.24        19.10 o                         
  -2   3  10       1862.74       1782.74        23.47 o                         
  -1   3  10         29.68         39.82         2.58 o                         
   0   3  10        462.10        436.14         9.76 o                         
   1   3  10       1286.80       1273.87        27.43 o                         
   2   3  10         36.10         34.67         2.22 o                         
   3   3  10        499.05        496.67        11.16 o                         
   4   3  10         38.18         45.88         2.61 o                         
   5   3  10       1158.14       1166.51        24.24 o                         
 -13   4  10         40.48         55.24         2.83 o                         
 -12   4  10        198.22        227.31         6.29 o                         
 -11   4  10        187.08        219.56         5.79 o                         
 -10   4  10         63.32         68.26         3.01 o                         
  -9   4  10        356.58        363.23         7.26 o                         
  -8   4  10        160.49        161.90         4.91 o                         
  -7   4  10        219.99        229.08         5.39 o                         
  -6   4  10        826.87        797.01        12.30 o                         
  -5   4  10        948.54        925.61        12.49 o                         
  -4   4  10        356.21        388.70         8.37 o                         
  -3   4  10        433.04        413.12         9.50 o                         
  -2   4  10        251.02        240.52         6.48 o                         
  -1   4  10        206.36        173.20         4.99 o                         
   0   4  10        279.82        297.80         6.41 o                         
   1   4  10        914.51        916.54        15.51 o                         
   2   4  10         50.04         41.93         2.50 o                         
   3   4  10         94.47        100.41         3.62 o                         
   4   4  10         67.57         67.99         2.40 o                         
   5   4  10         47.55         36.76         2.71 o                         
 -13   5  10        170.08        185.37        14.37 o                         
 -12   5  10         36.84         34.50         2.01 o                         
 -11   5  10        195.82        213.57         8.85 o                         
 -10   5  10        172.97        155.56         5.34 o                         
  -9   5  10        117.86        119.79         6.32 o                         
  -8   5  10         98.99         98.52         4.34 o                         
  -7   5  10          1.16          0.39         0.97 o                         
  -6   5  10        142.50        138.98         3.70 o                         
  -5   5  10        131.18        144.12         4.57 o                         
  -4   5  10        322.89        328.49         6.39 o                         
  -3   5  10        592.40        581.58        11.36 o                         
  -2   5  10         85.68         67.18         3.26 o                         
  -1   5  10        556.05        562.02        10.44 o                         
   0   5  10        317.22        317.27         6.53 o                         
   1   5  10         55.82         50.62         2.76 o                         
   2   5  10         32.90         36.49         2.15 o                         
   3   5  10         32.63         30.63         1.72 o                         
   4   5  10         92.48        107.08         3.89 o                         
   5   5  10         17.25         10.85         2.89 o                         
 -13   6  10        151.77        154.93         7.46 o                         
 -12   6  10        502.73        521.81        11.22 o                         
 -11   6  10        105.59        124.65         5.15 o                         
 -10   6  10         30.32         26.63         2.16 o                         
  -9   6  10        109.14        116.21         4.24 o                         
  -8   6  10          2.45          2.95         1.07 o                         
  -7   6  10         92.70         93.69         3.35 o                         
  -6   6  10        247.50        264.76         5.69 o                         
  -5   6  10        198.94        210.79         5.81 o                         
  -4   6  10        910.50        962.57        14.84 o                         
  -3   6  10       1796.34       1770.70        25.73 o                         
  -2   6  10       1384.18       1428.14        22.79 o                         
  -1   6  10          1.40          5.28         1.43 o                         
   0   6  10       1829.48       1884.49        25.19 o                         
   1   6  10        336.59        335.61         7.42 o                         
   2   6  10         13.01         10.87         1.25 o                         
   3   6  10         61.94         58.80         2.40 o                         
   4   6  10          7.65          9.01         1.42 o                         
   5   6  10         19.34         16.48         2.00 o                         
 -12   7  10         46.49         42.77         2.50 o                         
 -11   7  10         16.30         15.49         1.63 o                         
 -10   7  10        417.90        448.08        14.02 o                         
  -9   7  10         68.83         71.90         3.50 o                         
  -8   7  10         66.30         70.26         2.87 o                         
  -7   7  10        230.11        224.90         5.52 o                         
  -6   7  10        525.52        532.37         9.84 o                         
  -5   7  10         14.31         19.47         1.67 o                         
  -4   7  10          0.89          0.14         1.13 o                         
  -3   7  10         17.85         24.76         2.08 o                         
  -2   7  10          6.47          8.80         1.49 o                         
  -1   7  10        591.02        596.86        12.04 o                         
   0   7  10       1228.04       1193.20        20.94 o                         
   1   7  10         13.80         16.97         1.48 o                         
   2   7  10        241.86        257.72         9.17 o                         
   3   7  10        103.37         97.14         3.21 o                         
   4   7  10        210.08        199.37         6.72 o                         
   5   7  10         20.46         12.51         2.25 o                         
 -12   8  10        379.02        375.85        24.25 o                         
 -11   8  10         97.96         99.79         4.93 o                         
 -10   8  10          1.31          0.86         1.01 o                         
  -9   8  10        242.19        252.48         6.81 o                         
  -8   8  10        113.46        111.69         4.76 o                         
  -7   8  10        120.18        127.72         4.39 o                         
  -6   8  10        128.01        123.03         5.35 o                         
  -5   8  10        215.95        215.22         6.18 o                         
  -4   8  10         82.52         95.82         3.81 o                         
  -3   8  10        333.27        350.48         9.81 o                         
  -2   8  10        560.94        566.66        13.97 o                         
  -1   8  10         88.98         89.14         4.29 o                         
   0   8  10         79.80         93.19         6.87 o                         
   1   8  10         37.03         32.40         2.30 o                         
   2   8  10         17.38         14.42         1.27 o                         
   3   8  10         43.51         40.34         1.96 o                         
   4   8  10         21.77         19.50         1.79 o                         
 -12   9  10         21.33         13.75         2.72 o                         
 -11   9  10        343.39        382.85        12.77 o                         
 -10   9  10         67.42         60.03         3.07 o                         
  -9   9  10         32.95         27.38         2.50 o                         
  -8   9  10          7.90          8.98         1.61 o                         
  -7   9  10         58.98         50.51         3.23 o                         
  -6   9  10        115.16        115.61         5.63 o                         
  -5   9  10        190.40        168.90         7.04 o                         
  -4   9  10         29.17         26.55         2.57 o                         
  -3   9  10         21.19         17.81         2.41 o                         
  -2   9  10        283.98        284.57        10.11 o                         
  -1   9  10        572.49        592.87        15.86 o                         
   0   9  10        302.61        299.29         9.41 o                         
   1   9  10        186.09        180.99         4.69 o                         
   2   9  10        906.47        953.93        17.29 o                         
   3   9  10          5.14          3.43         0.94 o                         
   4   9  10        400.16        402.02        18.71 o                         
 -11  10  10          9.11          9.37         1.49 o                         
 -10  10  10          1.33          2.74         1.16 o                         
  -9  10  10          3.28          4.56         1.37 o                         
  -8  10  10         14.79         18.58         2.18 o                         
  -7  10  10        149.40        146.40         7.07 o                         
  -6  10  10         54.71         42.84         3.24 o                         
  -5  10  10        342.29        369.45        11.02 o                         
  -4  10  10        103.40         92.13         6.82 o                         
  -3  10  10        274.57        285.96         7.47 o                         
  -2  10  10         65.63         73.21         4.93 o                         
  -1  10  10        321.22        325.87         8.28 o                         
   0  10  10         70.04         75.07         6.45 o                         
   1  10  10          8.07          9.82         1.40 o                         
   2  10  10        218.59        208.52         5.88 o                         
   3  10  10        165.84        164.73         6.21 o                         
 -11  11  10         17.17         12.17         2.88 o                         
 -10  11  10         57.47         64.63         3.78 o                         
  -9  11  10        172.25        172.29         6.83 o                         
  -8  11  10         23.67         20.51         2.37 o                         
  -7  11  10         27.23         26.73         2.32 o                         
  -6  11  10          0.77          1.69         1.74 o                         
  -5  11  10         14.97         14.18         2.45 o                         
  -4  11  10          7.09         10.86         3.65 o                         
  -3  11  10         12.59         16.72         2.36 o                         
  -2  11  10         98.85         96.37         3.74 o                         
  -1  11  10         39.69         43.93         2.25 o                         
   0  11  10          5.88          7.06         1.42 o                         
   1  11  10        429.88        428.55         9.91 o                         
   2  11  10        882.34        916.27        17.59 o                         
   3  11  10        221.33        174.61         9.71 o                         
 -10  12  10         85.19         82.35         6.43 o                         
  -9  12  10          8.20          8.37         1.39 o                         
  -8  12  10         46.45         40.57         2.43 o                         
  -7  12  10          1.56          2.71         1.18 o                         
  -6  12  10         69.36         70.72         4.25 o                         
  -5  12  10         11.95         16.73         2.25 o                         
  -4  12  10         11.54          4.72         1.51 o                         
  -3  12  10         22.12         20.74         2.67 o                         
  -2  12  10         10.95          8.15         1.40 o                         
  -1  12  10         30.75         43.16         3.13 o                         
   0  12  10          3.20          0.70         1.63 o                         
   1  12  10         39.92         40.78         3.29 o                         
   2  12  10        385.89        385.69        20.82 o                         
  -9  13  10        148.53        140.79         9.06 o                         
  -8  13  10         23.14         24.71         2.73 o                         
  -7  13  10         12.38          8.65         1.48 o                         
  -6  13  10          0.78          0.78         1.24 o                         
  -5  13  10         11.20         10.00         3.13 o                         
  -4  13  10          8.29          7.79         3.64 o                         
  -3  13  10          8.97         15.79         2.10 o                         
  -2  13  10        184.70        182.32         4.93 o                         
  -1  13  10        274.26        287.62         7.02 o                         
   0  13  10          9.10         10.35         1.72 o                         
   1  13  10        192.67        211.58         8.31 o                         
  -8  14  10         29.73         40.68         4.39 o                         
  -7  14  10         43.79         40.71         5.00 o                         
  -6  14  10         63.32         46.06         5.10 o                         
  -5  14  10        559.41        600.95        34.84 o                         
  -4  14  10          0.77          0.20         1.59 o                         
  -3  14  10         17.70          5.99         1.28 o                         
  -2  14  10        143.16        132.43         6.10 o                         
  -1  14  10         98.80         98.84         9.37 o                         
   0  14  10        188.26        148.46         5.70 o                         
   1  14  10         39.01         38.30         3.72 o                         
  -7  15  10        355.49        313.67        15.21 o                         
  -6  15  10          0.05          0.76         1.00 o                         
  -5  15  10          0.56          0.21         0.93 o                         
  -4  15  10        168.96        138.04         8.23 o                         
  -3  15  10         42.69         32.34         2.30 o                         
  -2  15  10          8.51          6.96         1.18 o                         
  -1  15  10        312.71        265.05        13.40 o                         
  -4  16  10        557.64        530.16        22.95 o                         
 -12   1  11        637.35        648.35        20.89 o                         
 -11   1  11         31.81         34.08         2.44 o                         
 -10   1  11        171.72        175.08         6.95 o                         
  -9   1  11        797.34        770.20        17.18 o                         
  -8   1  11         10.06          9.03         1.59 o                         
  -7   1  11        244.67        214.90         6.46 o                         
  -6   1  11       2374.88       2434.03        34.20 o                         
  -5   1  11        168.11        146.56         4.21 o                         
  -4   1  11        290.92        329.52         9.24 o                         
  -3   1  11         11.13         11.45         1.66 o                         
  -2   1  11        407.39        367.02         8.60 o                         
  -1   1  11         62.51         66.61         2.92 o                         
   0   1  11        297.68        319.47         7.41 o                         
   1   1  11         97.90         90.65         3.29 o                         
   2   1  11         24.53         31.79         1.62 o                         
   3   1  11         87.99        104.99         6.15 o                         
   4   1  11         36.43         35.88         2.47 o                         
 -12   2  11         67.52         68.61         3.16 o                         
 -11   2  11         40.09         53.50         3.78 o                         
 -10   2  11         14.81         15.41         1.71 o                         
  -9   2  11        478.53        499.16         9.23 o                         
  -8   2  11        255.40        267.51         6.20 o                         
  -7   2  11        576.34        636.00         9.87 o                         
  -6   2  11        704.38        654.92        10.62 o                         
  -5   2  11        575.76        595.67         9.91 o                         
  -4   2  11          7.82          9.30         1.69 o                         
  -3   2  11        989.75        948.26        18.66 o                         
  -2   2  11         12.67          9.45         1.41 o                         
  -1   2  11         23.39         18.00         1.67 o                         
   0   2  11         36.39         29.03         1.99 o                         
   1   2  11          0.04          0.32         0.92 o                         
   2   2  11          7.84          8.82         1.11 o                         
   3   2  11         34.17         28.63         1.92 o                         
   4   2  11        236.84        209.92        11.25 o                         
 -12   3  11         99.92        117.99         5.20 o                         
 -11   3  11          1.18          2.34         1.60 o                         
 -10   3  11         31.68         35.44         2.17 o                         
  -9   3  11          3.21          4.03         1.02 o                         
  -8   3  11        273.70        271.88         6.23 o                         
  -7   3  11         15.96         20.92         1.70 o                         
  -6   3  11          0.10          2.39         1.01 o                         
  -5   3  11        457.22        466.36         8.29 o                         
  -4   3  11         68.29         67.50         3.05 o                         
  -3   3  11         25.38         24.71         2.36 o                         
  -2   3  11         27.24         30.88         1.87 o                         
  -1   3  11       1096.10       1089.43        16.76 o                         
   0   3  11        201.04        214.46         6.39 o                         
   1   3  11        335.82        336.60         6.07 o                         
   2   3  11       1547.26       1462.26        50.81 o                         
   3   3  11        165.94        175.63         5.84 o                         
   4   3  11        244.62        265.98        13.80 o                         
 -12   4  11        255.21        287.98         8.65 o                         
 -11   4  11         66.89        102.18         3.80 o                         
 -10   4  11        296.41        343.38         8.72 o                         
  -9   4  11        793.23        873.30        22.85 o                         
  -8   4  11         17.00         13.29         1.76 o                         
  -7   4  11        176.56        186.62         5.18 o                         
  -6   4  11        277.48        294.42         6.98 o                         
  -5   4  11        107.09        104.09         3.70 o                         
  -4   4  11        303.46        319.72         8.71 o                         
  -3   4  11         97.14         84.46         3.64 o                         
  -2   4  11        587.00        612.00        10.69 o                         
  -1   4  11        428.28        419.75         7.97 o                         
   0   4  11        782.14        764.11        14.02 o                         
   1   4  11        461.71        493.37        10.91 o                         
   2   4  11         32.65         39.28         2.55 o                         
   3   4  11        231.03        234.95         7.67 o                         
 -12   5  11         39.27         33.36         4.39 o                         
 -11   5  11         20.77         20.91         2.26 o                         
 -10   5  11         33.83         33.58         2.41 o                         
  -9   5  11         85.90         95.69         4.31 o                         
  -8   5  11          0.54          1.94         1.05 o                         
  -7   5  11         18.81         15.65         1.60 o                         
  -6   5  11         82.69         74.30         2.95 o                         
  -5   5  11          4.88          4.02         1.12 o                         
  -4   5  11         21.96         20.49         1.90 o                         
  -3   5  11         59.01         56.75         3.02 o                         
  -2   5  11        292.85        298.48         7.88 o                         
  -1   5  11        446.05        438.26         8.11 o                         
   0   5  11        350.77        367.68        10.63 o                         
   1   5  11        668.10        692.79        13.67 o                         
   2   5  11          1.60          1.43         1.26 o                         
   3   5  11        139.70        151.01         8.73 o                         
 -12   6  11         62.06         54.56         4.80 o                         
 -11   6  11         87.54         92.12         3.69 o                         
 -10   6  11         69.81         74.78         3.79 o                         
  -9   6  11         84.51         77.76         4.11 o                         
  -8   6  11        140.92        164.17         5.27 o                         
  -7   6  11         80.82         88.30         3.26 o                         
  -6   6  11        309.07        304.06         6.80 o                         
  -5   6  11        349.11        360.43         7.61 o                         
  -4   6  11         49.73         46.45         2.43 o                         
  -3   6  11        226.47        237.52         6.35 o                         
  -2   6  11         57.62         68.26         3.36 o                         
  -1   6  11         15.58         13.60         1.52 o                         
   0   6  11        221.54        216.22         5.82 o                         
   1   6  11          0.62          1.59         1.15 o                         
   2   6  11          1.45          0.62         0.99 o                         
   3   6  11        204.25        199.44         7.75 o                         
 -11   7  11         20.04         20.67         2.05 o                         
 -10   7  11          5.09          2.35         1.62 o                         
  -9   7  11        107.92        107.87         6.45 o                         
  -8   7  11         78.80         88.36         5.13 o                         
  -7   7  11         80.45         80.22         3.89 o                         
  -6   7  11         14.19         12.44         1.61 o                         
  -5   7  11         18.77         21.05         1.96 o                         
  -4   7  11         55.08         54.63         2.77 o                         
  -3   7  11         44.89         41.80         2.46 o                         
  -2   7  11          5.60          7.41         1.27 o                         
  -1   7  11         50.87         55.34         2.97 o                         
   0   7  11         45.62         57.07         2.73 o                         
   1   7  11        188.47        193.81         6.93 o                         
   2   7  11         38.94         43.39         2.46 o                         
   3   7  11        540.52        494.05        22.04 o                         
 -11   8  11        181.63        189.72        11.00 o                         
 -10   8  11        517.45        554.17        15.21 o                         
  -9   8  11         17.33         20.16         2.46 o                         
  -8   8  11        370.37        380.37        12.38 o                         
  -7   8  11        175.82        190.96         9.05 o                         
  -6   8  11          4.32          6.86         1.48 o                         
  -5   8  11        945.93       1001.23        26.49 o                         
  -4   8  11        216.61        224.82         8.51 o                         
  -3   8  11        153.18        159.71         7.02 o                         
  -2   8  11        184.93        205.56         8.12 o                         
  -1   8  11        389.57        438.64        11.38 o                         
   0   8  11         64.53         54.99         3.22 o                         
   1   8  11        307.49        323.34         8.22 o                         
   2   8  11          5.91          6.84         1.22 o                         
 -10   9  11         54.61         48.53         3.58 o                         
  -9   9  11         16.78         19.67         2.12 o                         
  -8   9  11         60.49         55.77         3.11 o                         
  -7   9  11         94.65         98.19         3.89 o                         
  -6   9  11         72.55         69.75         3.76 o                         
  -5   9  11         32.62         33.39         3.40 o                         
  -4   9  11        238.95        249.99         8.07 o                         
  -3   9  11         36.48         43.27         3.45 o                         
  -2   9  11         15.67         17.92         1.72 o                         
  -1   9  11        262.91        252.42         7.15 o                         
   0   9  11        193.35        229.86         7.01 o                         
   1   9  11        102.59        110.29         6.93 o                         
   2   9  11          6.67          5.19         1.36 o                         
 -10  10  11         88.43         99.33         6.97 o                         
  -9  10  11         29.47         34.59         3.11 o                         
  -8  10  11        384.68        362.50        13.37 o                         
  -7  10  11        440.76        467.95        16.08 o                         
  -6  10  11        403.76        486.99        20.43 o                         
  -5  10  11        818.09        862.38        33.45 o                         
  -4  10  11        887.61        956.06        32.73 o                         
  -3  10  11        577.12        625.03        14.50 o                         
  -2  10  11        309.14        321.03         7.36 o                         
  -1  10  11        487.52        524.56        11.16 o                         
   0  10  11          1.42          1.83         0.89 o                         
   1  10  11          6.38          7.81         1.67 o                         
  -9  11  11        251.33        233.96         9.93 o                         
  -8  11  11         97.01        104.40         8.50 o                         
  -7  11  11        174.72        179.76        24.12 o                         
  -6  11  11         12.73         13.65         3.37 o                         
  -5  11  11          1.91          4.63         1.51 o                         
  -4  11  11        238.56        253.62        10.22 o                         
  -3  11  11        164.66        180.42         5.93 o                         
  -2  11  11         13.43         14.90         1.73 o                         
  -1  11  11         69.68         68.02         3.29 o                         
   0  11  11         10.70         13.12         1.92 o                         
  -8  12  11         30.75         29.31         2.43 o                         
  -7  12  11         63.60         74.27         6.05 o                         
  -6  12  11         63.46         53.55         3.94 o                         
  -5  12  11        391.27        413.80        14.58 o                         
  -4  12  11        206.34        197.38         6.98 o                         
  -3  12  11        287.24        258.11         8.19 o                         
  -2  12  11        423.16        404.06        11.57 o                         
  -1  12  11        258.63        242.97        13.47 o                         
   0  12  11        171.38        201.06        10.31 o                         
  -7  13  11         11.90         14.09         2.48 o                         
  -6  13  11         33.78         34.11         2.73 o                         
  -5  13  11          7.12          8.20         1.58 o                         
  -4  13  11        124.68        116.14         4.48 o                         
  -3  13  11         24.60         25.60         3.01 o                         
  -2  13  11         28.51         24.54         2.19 o                         
 -11   0  12        370.68        391.62        22.55 o                         
 -10   0  12         82.29         99.35         4.79 o                         
  -9   0  12         17.99         27.86         4.65 o                         
  -8   0  12        675.14        714.29        15.21 o                         
  -7   0  12        296.52        297.40         9.27 o                         
  -6   0  12        179.99        158.92         8.46 o                         
  -5   0  12          2.03          5.42         2.20 o                         
  -4   0  12        110.47        106.33         6.61 o                         
  -3   0  12        174.97        182.33         6.62 o                         
  -2   0  12        659.64        673.00        14.39 o                         
  -1   0  12        690.25        679.70        19.90 o                         
   0   0  12         27.11         31.54         1.92 o                         
   1   0  12         87.77         81.55         4.32 o                         
   2   0  12         62.90         54.27         4.99 o                         
 -11   1  12         14.25         18.50         1.74 o                         
 -10   1  12         28.60         29.11         3.10 o
[truncated: 11,746 more chars]
